# Supplementary material for: Deep learning the collisional cross sections of the peptide universe from a million experimental values
Source: Nat Commun. 2021 Feb 19;12:1185. doi: 10.1038/s41467-021-21352-8 (PMC7896072; doi:10.1038/s41467-021-21352-8)
Supplement: Supplementary file 4 — Supplementary Data 1 [file 41467_2021_21352_MOESM4_ESM.zip › Supplementary_Data_1.csv]

id	Modified_sequence	Charge	CCS_Prediction
0	MGAPLLSPGWGAGAAGR	2.0	421.38916
1	WWMLLAPLLPALLLVR	2.0	475.58356
2	PAGALVEGLYCGTR	2.0	399.92352
3	DCYEVLGVSR	2.0	363.85822
4	PQPGDEGPGR	2.0	323.72583
5	TPQSAEEAFLLVATAYETLK	2.0	511.8993
6	VSQAAAELQQYCMQNACK	2.0	476.23297
7	DALLVGVPAGSNPFR	2.0	411.46982
8	HSWEMSEFHNYNLDLK	3.0	548.67346
9	ENASPFFFCCFIAVAMGIR	2.0	495.73987
10	FIIMVTIWSAVFLNSLFNQEVQIPLTESYCGPCPK	3.0	745.10925
11	NNCYQFFDESK	2.0	394.26578
12	NWYESQASCMSQNASLLK	2.0	485.40283
13	EDQDLLK	2.0	319.8523
14	SYHWMGLVHIPTNGSWQWEDGSILSPNLLTIIEMQK	4.0	843.4501
15	GDCALYASSFK	2.0	370.49246
16	GYIENCSTPNTYICMQR	2.0	470.30432
17	AGPGLGK	2.0	281.23016
18	GGPGVPR	2.0	283.80402
19	AAAELNTEVPK	2.0	358.25848
20	DVEILEQESEVLEPSVEQDAESPGLSTAAGFESPEPGR	3.0	709.2741
21	DDPGPSEAQR	2.0	333.6213
22	AEVQGQHPPPGPK	2.0	387.74246
23	SGSEAPHLR	2.0	326.70462
24	FPPCPEAPQR	2.0	356.2611
25	FMETPIER	2.0	336.9212
26	PVLNLPGPGPALPR	2.0	397.89996
27	AGAQMQR	2.0	293.02197
28	PAVPEPR	2.0	298.5713
29	SPPQPLGELK	2.0	345.30835
30	FFEAAAGSGSSAGAGDGAGPQR	2.0	451.3994
31	LPEPGGR	2.0	294.72668
32	SAVQGGCR	2.0	300.63388
33	VLGSAPPPFTPSLLEQEVR	2.0	479.21027
34	SVYGTAEFK	2.0	336.619
35	EPTPSLTASR	2.0	338.99457
36	LVVIWPPR	2.0	335.69965
37	VSENGLEQEER	2.0	370.63962
38	FLSEPTR	2.0	311.5485
39	LLCCVALSFWGAASMDTK	2.0	489.9046
40	MDCVPIK	2.0	307.13077
41	HSYVYWYHK	2.0	377.3001
42	TLEEELK	2.0	323.7003
43	FFIYFQNEEIIQK	2.0	441.90598
44	AEIINER	2.0	315.49966
45	FSAQCPQNSPCTLEIQSTESGDTAR	2.0	539.1748
46	YFCANSK	2.0	314.00754
47	METVVTTLPR	2.0	358.44205
48	EGGVGPSR	2.0	293.23596
49	MLLLLLLLGPGSGLSAVVSQHPSR	3.0	657.88434
50	SGTSVNIECR	2.0	346.0993
51	SLDFQATTMFWYR	2.0	430.62854
52	QSLMLMATSNEGSEVTYEQGVK	2.0	517.7251
53	FPINHPNLTFSALTVTSAHPEDSSFYICSAR	4.0	812.85364
54	MEAPAQLLFLLLLWLPDTTR	2.0	522.1289
55	EIVMTQSPPTLSLSPGER	2.0	463.0597
56	ASQSVSSSYLTWYQQK	2.0	458.17822
57	LLIYGASTR	2.0	343.4937
58	ATSIPAR	2.0	290.13895
59	FSGSGSGTDFTLTISSLQPEDFAVYYCQQDYNLP	3.0	706.3762
60	VPAQLLGLLLLWLPGVR	2.0	477.76
61	FDIQMTQSPSFLSASVGDR	2.0	481.3357
62	VSIICWASEGISSNLAWYLQK	2.0	529.58386
63	LFLYDAK	2.0	327.7479
64	DLHPGVSSR	2.0	333.75595
65	GSGTDFTLTIISLK	2.0	409.71643
66	PEDFAAYYCK	2.0	373.28534
67	QDFSYPP	2.0	324.58505
68	MAWTPLLFLTLLLHCTGSLSQLVLTQSPSASASLGASVK	3.0	758.558
69	LTCTLSSGHSSYAIAWHQQQPEK	3.0	657.5966
70	LNSDGSHSK	2.0	324.99792
71	GDGIPDR	2.0	290.0004
72	FSGSSSGAER	2.0	323.76892
73	YLTISSLQSEDEADYYCQTWGTGI	2.0	551.0496
74	TLIYSTNTR	2.0	349.74658
75	SSGVPDR	2.0	285.80417
76	FSGSILGNK	2.0	318.8997
77	AALTITGAQADDESDYYCVLYMGSGIS	2.0	565.4214
78	MAWTPLLLLFPLLLHCTGSLSQPVLTQSSSASASLGSSVK	3.0	763.63257
79	LTCTLSSGHSSYIIAWHQQQPGK	3.0	658.7265
80	LEGSGSYNK	2.0	323.54553
81	GSGVPDR	2.0	282.63718
82	FSGSSSGADR	2.0	321.11823
83	YLTISNLQFEDEADYYCETWDSNT	2.0	561.48706
84	MAWAPLLLTLLAHCTGSWANFMLTQPHSVSESPGK	4.0	887.8135
85	TVTISCTGSSGSIASNYVQWYQQR	2.0	537.0137
86	PGSAPTTVIYEDNQR	2.0	421.81464
87	PSGVPDR	2.0	285.98053
88	FSGSIDSSSNSASLTISGLK	2.0	472.30228
89	TEDEADYYCQSYDSSNHTVLQTHGEVR	4.0	794.1681
90	ASLPGPVSACLHR	2.0	403.9991
91	MALTPLLLLLLSHCTGSLSR	3.0	580.21716
92	PVLTQPPSLSASPGATAR	2.0	444.14172
93	LPCTLSSDLSVGGK	2.0	403.83655
94	NMFWYQQK	2.0	353.9906
95	LFLYHYSDSDK	2.0	400.84958
96	QLGPGVPSR	2.0	320.02765
97	MPWALLLLTLLTHSAVSVVQAGLTQPPSVSK	3.0	766.7302
98	QTATLTCTGNSNIVGNQGAAWLQQHQGHPPK	4.0	811.2096
99	PSGISER	2.0	295.38852
100	SGNTASLTITGLQPEDEADYYCSALDSSLSA	2.0	590.5175
101	MTCSPLLLTLLIHCTGSWAQSVLTQPPSVSAAPGQK	3.0	727.7097
102	VTISCSGSSSNIGNNYVSWYQQLPGTAPK	3.0	640.98
103	LLIYDNNK	2.0	341.5196
104	PSGIPDR	2.0	290.46808
105	SGTSATLGITGLQTGDEADYYCGTWDSSLSAGTVL	3.0	697.7019
106	MAWSSLLLTLLAHCTGSWAQSVLTQPPSVSGAPGQR	3.0	741.4983
107	VTISCTGSSSNIGAGYVVHWYQQLPGTAPK	3.0	650.5294
108	LLIYGNSNR	2.0	350.67963
109	PSGVPDQFSGSK	2.0	356.18936
110	SGTSASLAITGLQSEDEADYYCK	2.0	522.67334
111	AWDNSLNA	2.0	319.66943
112	MAWTPLLLLFLSHCTGSLSQAVLTQPTSLSASPGASAR	3.0	760.761
113	SGISVGSYR	2.0	322.58743
114	IYWYQQK	2.0	341.58984
115	YLLNYYSDSDK	2.0	394.2479
116	HQGSGVPSR	2.0	318.14175
117	DASTNAGILFISGL	2.0	393.4204
118	MAGFPLLLTLLTHCAGSWAQSVLTQPPSASGTPGQR	3.0	719.38184
119	VTISCSGSSSNIGSNYVYWYQQLPGTAPK	3.0	663.3927
120	LLIYSNNQR	2.0	359.9115
121	SGTSASLAISGLR	2.0	371.3444
122	SEDEADYYCAAWDDSLSG	2.0	460.42487
123	TLIYDTSNK	2.0	345.03348
124	HSWTPAR	2.0	310.341
125	FSGSLLGGK	2.0	310.71085
126	AALTLLGAQPEDEAEYYCLLSYSGAR	2.0	561.45447
127	MAWSPLLLTLLAHCTGSWAQSVLTQPPSVSGAPGQR	3.0	731.02185
128	VTISCTGSSSNIGAGYDVHWYQQLPGTAPK	3.0	640.5154
129	SGTSASLAITGLQAEDEADYYCQSYDSSLSGS	2.0	595.47363
130	MAWTPLLLLLLSHCTGSLSQPVLTQPPSSSASPGESAR	3.0	740.97736
131	LTCTLPSDINVGSYNIYWYQQK	2.0	540.5688
132	YLLYYYSDSDK	2.0	403.46365
133	GQGSGVPSR	2.0	300.89154
134	DASANTGILLISGLQSEDEADYYCMIWPSNAS	3.0	679.3834
135	LLIYNVNTR	2.0	360.1736
136	PSGISDLFSGSK	2.0	361.99417
137	SGNMASLTISGLK	2.0	382.38513
138	SEVEANYHCSLYSSSYTF	2.0	481.28082
139	MAWIPLLLPLLILCTVSVASYELTQPSSVSVSPGQTAR	3.0	736.54785
140	ITCSGDVLAK	2.0	348.38928
141	PGQAPVLVIYK	2.0	367.18304
142	PSGIPER	2.0	294.0315
143	FSGSSSGTTVTLTISGAQVEDEADYYCYSAADNN	3.0	686.10815
144	MAWIPLLLPLLTLCTGSEASYELTQPPSVSVSPGQTAR	3.0	731.9794
145	ITCSGDALPK	2.0	345.4472
146	QYAYWYQQK	2.0	378.8512
147	FSGSSSGTTVTLTISGVQAEDEADYYCQSADSS	2.0	598.9401
148	LMIYEGSK	2.0	325.80328
149	PSGVSNR	2.0	287.23105
150	SGNTASLTISGLQAEDEADYYCCSYA	2.0	551.10376
151	MAWATLLLPLLNLYTGSVASYELTQLPSVSVSPGQTAR	3.0	742.44226
152	ITCSGDVLGENYADWYQQK	2.0	492.8023
153	PGQAPELVIYEDSER	2.0	431.59998
154	YPGIPER	2.0	310.53375
155	FSGSTSGNTTTLTISR	2.0	423.22235
156	VLTEDEADYYCLSGDEDNPS	2.0	486.35086
157	MAWTVLLLGLLSHCTGSVTSYVLTQPPSVSVAPGQTAR	3.0	781.1937
158	ITCGGNNIGSK	2.0	344.5567
159	SVHWYQQK	2.0	347.70145
160	PGQAPVLVVYDDSDR	2.0	423.35895
161	FSGSNSGNTATLTISR	2.0	418.33057
162	VEAGDEADYYCQVWDSSSDHPT	2.0	509.33398
163	MAWTPLWLTLLTLCIGSVVSSELTQDPAVSVALGQTVR	3.0	766.69196
164	ITCQGDSLR	2.0	343.3557
165	SYYASWYQQK	2.0	384.71692
166	PGQAPVLVIYGK	2.0	377.6533
167	FSGSSSGNTASLTITGAQAEDEADYYCNSR	3.0	643.85016
168	VSWYQQPPGTAPK	2.0	400.79147
169	LMIYEVSNR	2.0	357.08807
170	SGNTASLTISGLQAEDEADYYCSLYTSSSTFHR	3.0	748.7933
171	MAWIPLLLPLLTLCTGSEASYELTQPPSVSVSLGQMAR	3.0	739.4382
172	ITCSGEALPK	2.0	346.20187
173	YAYWYQQK	2.0	356.55884
174	PGQFPVLVIYK	2.0	381.14777
175	FSGSSSGTIVTLTISGVQAEDEADYYCLSADSS	2.0	607.20966
176	SGNTASLTISGLQAEDEADYYCSSYTSSSTLHS	3.0	681.8535
177	MAWTPLLLSLLAHCTGSATSYELTQPHSVSVATAQMAR	4.0	909.86096
178	AVHWYQQK	2.0	348.66434
179	PGQDPVLVIYSDSNR	2.0	425.73767
180	FSGSNPGNTATLTISR	2.0	419.75812
181	IEAGDEADYYCQVWDSSSDHPT	2.0	511.6419
182	MAWALLLLSLLTQGTGSWAQSALTQPR	3.0	698.173
183	SVSGSPGQSVTISCTGTSSDVGGYNYVSWYQQHPGK	3.0	685.8983
184	LMIYDVSK	2.0	334.8214
185	SGNTASLTISGLQAEDEADYYCCSYAGSYTFH	3.0	670.12036
186	MAWTPLLLPLLTFCTVSEASYELTQPPSVSVSPGQTAR	3.0	736.12366
187	SGQAPVLVIYEDSK	2.0	409.47205
188	FSGSSSGTMATLTISGAQVEDEADYYCYSTDSSGNHST	3.0	719.91675
189	MAWTALLLSLLAHFTGSVASYELTQPLSVSVALGQTAR	3.0	784.17285
190	NVHWYQQK	2.0	351.796
191	PGQAPVLVIYR	2.0	371.96747
192	AQAGDEADYYCQVWDSSTAH	2.0	487.80542
193	MAWVSFYLLPFIFSTGLCALPVLTQPPSASALLGASIK	3.0	742.43176
194	LTCTLSSEHSTYTIEWYQQR	3.0	580.37634
195	SPQYIMK	2.0	316.156
196	SDGSHSK	2.0	268.50735
197	FMGSSSGADR	2.0	329.09897
198	YLTFSNLQSDDEAEYHCGESHTIDGQVG	3.0	633.39624
199	YACWYQQK	2.0	351.4897
200	PGQSPVLVIYQDSK	2.0	415.32312
201	FSGSNSGNTATLTISGTQAMDEADYYCQAWDSSTAH	3.0	710.55615
202	LGQLEQPEISISR	2.0	405.6538
203	SAHISWK	2.0	302.51184
204	ASIQGFSSK	2.0	318.51437
205	IIHWYWQK	2.0	367.85846
206	GLEYLLHVFLTISAQDCSGGK	3.0	566.4283
207	NAHTSTSTLK	2.0	344.8592
208	EDEVVYHCACWIR	2.0	439.68002
209	LLCWAALCLLGADHTGAGVSQTPSNK	3.0	613.03296
210	CDPISGHTALYWYR	2.0	439.0765
211	QSLGQGPEFLIYFQGTGAADDSGLPK	2.0	548.67993
212	PEGSVSTLK	2.0	316.82233
213	TEQGDSAAYLR	2.0	365.55423
214	LLGWVALCLLAAGCFHAK	2.0	526.0445
215	VTQTPGYLVK	2.0	355.42548
216	NGHTFVCWYQQNQNK	2.0	452.89087
217	EFMFLISFQNEQVLQEMEMHK	3.0	632.4099
218	FSSQCPK	2.0	301.42776
219	NPPCSLAILSSEPGDTALYLC	2.0	508.03897
220	MSNQVLCCVVLCLLGANTVDGGITQSPK	3.0	692.76337
221	EGQNVTLSCEQNLNHDAMYWYR	3.0	594.2003
222	QDPGQGLR	2.0	313.39035
223	LIYYSQIVNDFQK	2.0	434.08057
224	GDIAEGYSVSR	2.0	356.0306
225	ESFPLTVTSAQK	2.0	379.37354
226	NPTAFYLCASSI	2.0	387.59738
227	MLLLLLLLGPGSGLGAVVSQHPSR	3.0	660.2172
228	QSLMLMATSNEGSK	2.0	411.11026
229	ATYEQGVEK	2.0	334.87964
230	FLINHASLTLSTLTVTSAHPEDSSFYICSAR	4.0	820.43005
231	MASLLFFCGAFYLLGTGSMDADVTQTPR	3.0	699.0325
232	IMLECSQTK	2.0	351.20602
233	QDPGLGLQLIYYSFDVK	2.0	474.24847
234	GEISDGYSVSR	2.0	358.08444
235	FSLSLESAIPNQTALYFCATSDL	2.0	541.42737
236	LPAQLLGLLMLWVSGSSGDIVMTQSPLSLPVTPGEPASISCR	3.0	779.384
237	SSQSLLHSNGYNYLDWYLQK	3.0	565.00433
238	PGQSPQLLIYLGSNR	2.0	430.04575
239	ASGVPDR	2.0	286.09567
240	FSGSGSGTDFTLK	2.0	375.0697
241	VEAEDVGVYYCMQALQTP	2.0	476.37378
242	SENEDDSEWEDVDDEK	2.0	441.88626
243	GDSNDDYDSAGLLSDEDCMSVPGK	2.0	507.71454
244	AIADHLFWSEETK	2.0	422.13104
245	FTEYSMTSSVMR	2.0	398.21112
246	NEQLTLHDER	2.0	379.75873
247	FYEQYDDDEIGALDNAELEGSIQVDSNR	3.0	633.899
248	LQEVLNDYYK	2.0	383.9068
249	WQSGIVSL	2.0	324.30383
250	MMEFGLSWVFLVAIFK	2.0	480.7318
251	GVQCEVQLVESGEGLVQPGGSLR	2.0	514.02747
252	LSCAASGFTFSSYAMHWVR	3.0	583.2772
253	GLEYVSAISSNGGSTYYADSVK	2.0	507.97583
254	NTLYLQMGSLR	2.0	382.7832
255	AEDMAVYYCAR	2.0	385.3586
256	MQWALAVLLAFLSPASQK	2.0	504.70483
257	SSNLEGR	2.0	299.18323
258	QTGSSAEITCDLAEGSNGYIHWYLHQEGK	4.0	793.23145
259	LQYYDSYNSK	2.0	379.6883
260	VVLESGVSPGK	2.0	344.60916
261	YYTYASTR	2.0	344.59393
262	NLIENDFGVYYCATWDG	2.0	468.46948
263	MLWVPGSSEDIVMTQTPLSLPVTPGEPASISCR	3.0	678.3821
264	SSQSLLDSDDGNTYLDWYLQK	2.0	516.95233
265	PGQSPQLLIYTLSYR	2.0	446.87476
266	VEAEDVGVYYCMQR	2.0	429.55676
267	HLWFFLLLVAAPR	2.0	438.2652
268	WVLSQVQLQESGPGLVK	2.0	460.8592
269	PSGTLSLTCAVSGGSISSSNWWSWVR	2.0	551.08167
270	GLEWIGEIYHSGSTNYNPSLK	3.0	564.3878
271	VTISVDK	2.0	293.32666
272	LSSVTAADTAVYYCAR	2.0	447.57443
273	LLAQLLGLLMLWVPGSSGDIVMTQTPLSSPVTLGQPASISFR	3.0	768.9361
274	SSQSLVHSDGNTYLSWLQQR	3.0	558.2557
275	FSGVPDR	2.0	297.3914
276	FSGSGAGTDFTLK	2.0	374.0352
277	VEAEDVGVYYCTQATQFP	2.0	474.36603
278	LFGSGTTLVVT	2.0	345.91754
279	LPAQLLGLLMLWIPGSSADIVMTQTPLSLSVTPGQPASISCK	3.0	772.33124
280	SSQSLLHSDGK	2.0	360.67035
281	TYLYWYLQK	2.0	383.12994
282	PGQPPQLLIYEVSNR	2.0	437.9862
283	VEAEDVGVYYCMQSIQLP	2.0	479.66913
284	LPAQLLGLLMLWVPGSSGDVVMTQSPLSLPVTLGQPASISCR	3.0	773.0211
285	SSQSLVYSDGNTYLNWFQQR	2.0	508.33722
286	DSGVPDR	2.0	286.39465
287	VEAEDVGVYYCMQGTHWP	2.0	479.8662
288	VPAQLLGLLLLWFPGAR	2.0	476.35352
289	CNIQMTQSPSAMSASVGDR	2.0	468.6966
290	QGISNYLAWFQQK	2.0	420.61768
291	HLIYAASSLQSGVPSR	2.0	441.8138
292	FSGSGSGTEFTLTISSLQPEDFATYYCLQHNSYP	3.0	707.6594
293	VPAQLLGLLLLWLPDTR	2.0	487.1369
294	CDIQMTQSPSSLSASVGDR	2.0	470.68945
295	ASQGISNYLAWYQQK	2.0	442.12402
296	LLIYAASTLQSGVPSR	2.0	449.43518
297	FSGSGSGTDFTLTISSLQPEDVATYYCQK	3.0	656.9368
298	VSNWDSGVPDR	2.0	358.666
299	VPAQLLGLLLLWVPGAR	2.0	470.76416
300	CDIQLTQSPSSLSASVGDR	2.0	471.96198
301	VSQGISSYLNWYR	2.0	420.57074
302	LLIYSASNLQSGVPSR	2.0	440.89114
303	FSGSGSGTDFTLTISSLQPEDVATYYGQR	2.0	577.81006
304	VLLVILWLQLSWVWSQQK	2.0	530.62415
305	EVEQNSGPLSVPEGAIASLNCTYSDR	2.0	542.11554
306	GSQSFFWYR	2.0	357.89377
307	SPELIMFIYSNGDK	2.0	425.07135
308	FTAQLNK	2.0	302.87616
309	ASQYVSLLIR	2.0	366.43762
310	DSQPSDSATYLCAVN	2.0	418.10327
311	SLGLHFR	2.0	317.52747
312	MESFLGGVLLILWLQVDWVK	2.0	534.4618
313	IEQNSEALNIQEGK	2.0	413.23535
314	TATLTCNYTNYSPAYLQWYR	2.0	518.32416
315	GPVFLLLIR	2.0	346.2294
316	VTFDTTLK	2.0	323.71848
317	QSLFHITASQPADSATYLCALD	2.0	521.14624
318	GFEAMYR	2.0	315.1876
319	ETTSFHLEK	2.0	351.0411
320	DSVQESDSAVYFCALS	2.0	437.29413
321	FNNLQWYR	2.0	355.5784
322	QNTGMGPK	2.0	304.14197
323	HLLSMYSAGYEK	2.0	400.90094
324	LNATLLK	2.0	305.85025
325	NGSSLYITAVQPEDSATYFCAVD	2.0	523.99744
326	MLLVVILLLGMFFTLSK	2.0	506.23712
327	TQSVTQLDGHITVSEEAPLELK	3.0	575.77966
328	CNYSYSGVPSLFWYVQYSSQSLQLLLK	3.0	669.1865
329	GFEAEFK	2.0	310.23416
330	SETSFYLR	2.0	337.9166
331	PSTHVSDAAEYFCAVGDR	3.0	509.11917
333	LIFGQGTELSVK	2.0	388.9359
335	LIFGSGTR	2.0	314.7755
337	GTHVFIIS	2.0	316.57736
340	FYFGSGTK	2.0	319.3221
342	LTFGTGTR	2.0	309.6556
343	CPQALLAIFWLLLSWVSSEDK	2.0	545.99963
344	VVQSPLSLVVHEGDTVTLNCSYEVTNFR	3.0	659.84766
345	APTFLFMLTSSGIEK	2.0	436.44153
346	LSSILDK	2.0	302.1082
347	ELFSILNITATQTGDSAIYLCAVE	2.0	554.13
349	GTQLIVEP	2.0	312.72372
351	ALTFGSGTR	2.0	319.21637
352	FTFGMGTQVR	2.0	357.07574
353	QMFFGTGIK	2.0	342.07538
355	LTFGQGTILTVHP	2.0	403.93616
357	ILGASFLVLWLQLCWVSGQQK	2.0	545.6168
358	SDQQQVK	2.0	300.79053
359	QSPQSLIVQK	2.0	356.78235
360	GGISIINCAYENTAFDYFPWYQQFPGK	3.0	635.85846
361	GPALLIAIR	2.0	331.58267
362	FTISFNK	2.0	308.51074
363	QFSSHIMDSQPGDSATYFCAAS	2.0	506.57953
365	STFGDGTTLTVK	2.0	369.50366
367	LIWGLGTSLAVNP	2.0	397.01138
368	LTFGGGTR	2.0	303.4093
370	GTLLTVNP	2.0	310.93515
372	GTHLIIQP	2.0	318.4562
374	LIFGTGTLLAVQP	2.0	396.28793
376	MLSASCSGLVILLIFR	2.0	460.14178
377	TSGDSVTQTEGPVTLPER	2.0	445.96857
378	AALTLNCTYQSSYSTFLFWYVQYLNK	3.0	724.9016
379	EPELLLK	2.0	319.2287
380	SSENQETDSR	2.0	343.20184
381	GFQASPIK	2.0	307.34537
382	SDSSFHLEK	2.0	343.95175
383	PSVQLSDSAVYYCALR	2.0	452.65176
384	VIFGPGTSLSVIP	2.0	384.21704
386	GTQLTVWP	2.0	311.79727
390	IIFGSGTR	2.0	313.50238
391	FYNFTFGK	2.0	339.40512
392	LVFGAGTILR	2.0	351.1795
394	GTMLLVSP	2.0	310.77853
397	QLTFGSGTQLTVLP	2.0	407.1176
398	LSFGAGTTVTVR	2.0	371.35196
400	GITLSVR	2.0	302.08173
402	GTSLIVHP	2.0	309.9043
403	GTYLEVQQ	2.0	329.18665
405	LIFGAGTR	2.0	313.00485
408	FQFGAGTQVVVTP	2.0	386.0668
409	LMFGDGTQLVVK	2.0	390.3443
411	GTSLLVTP	2.0	304.7606
413	LTFGANTR	2.0	315.9825
415	VTFGTGTK	2.0	296.55222
419	LVFGQGTR	2.0	316.75812
422	GNQVVVIP	2.0	307.2128
423	MVQASGHR	2.0	313.37106
424	MVSWSVIAK	2.0	338.6122
425	IQEIWCEEDER	2.0	400.3371
426	EFLAEFMSTYVMMVFGLGSVAHMVLNK	3.0	733.04803
427	TYGSYLGVNLGFGFGVTMGVHVAGR	3.0	662.01447
428	ISGAHMNAAVTFTNCALGR	3.0	518.02686
429	GFLNEEWLTR	2.0	376.26767
430	MLQLCLFTITDQENNPALPGTHALVISILVVIIR	3.0	733.3235
431	VSHGINTGYAINPSR	2.0	416.0335
432	DPPPSIFTFIAGWGK	2.0	425.7787
433	QVFSDGENWWWVPVVAPLLGASLGGIIYLVFIGSTIPR	3.0	854.57385
434	LEDSVAYEDHGITVLPK	2.0	483.7815
435	MGSHEPMISPLTLISVSLANR	3.0	570.7908
436	SSVHSAPPLHESMALEHF	3.0	518.0316
437	MVNSVVFFEITR	2.0	398.72156
438	ALSTGEK	2.0	285.43613
439	IIPGFMCQGGDFTR	2.0	418.0207
440	PNGTGDK	2.0	268.63965
441	FDDENLIR	2.0	341.9403
442	HTGSGILSMANAGPNTNGSQFFICAAK	3.0	604.7012
443	TEWLDGK	2.0	306.89307
444	VNIVEAMEHFGYR	2.0	432.3518
445	ITIADCGQF	2.0	339.19113
446	MVNSVVFFDITVDGK	2.0	435.18842
447	PNGTDDK	2.0	281.4037
448	HTGSGILSMVNAGPNTNGSQLFICTAK	3.0	609.8196
449	WAPPGPAWASQR	2.0	374.8872
450	PLQTQVVLK	2.0	343.9984
451	SASPGPAPASR	2.0	318.47845
452	QAICFGSAPAQLPLAFGGPK	2.0	483.26416
453	PTSCLPVACTGPALAGEQPLQAPLLPPR	3.0	629.15564
454	PTVASWGQVPACLPAAR	2.0	442.72955
455	PSSSLTVACLGPTR	2.0	399.33545
456	VSGTLSR	2.0	291.71616
457	GVSPCLTLASLMLR	2.0	423.48776
458	MEFELSWVFLVAILQGVHCEVQLVESGR	3.0	692.12286
459	GLAQPGGYLK	2.0	337.7666
460	LSGAASGFTVGSWYMSWIHQAPGK	3.0	622.98364
461	GLEWVSYISSSGCSTNYADSVK	2.0	521.38196
462	FTISTDNSK	2.0	335.75504
463	NTLYLQMNSLR	2.0	393.42816
464	VEDTAVYYCAR	2.0	384.18115
466	ILFLVAAATGAHSQVQLVQSGAEVK	3.0	661.7081
467	ASGYIFTDYYMHWVR	2.0	482.66394
468	QAPGQELGWMGR	2.0	378.98047
469	INPNSGGTNYAQK	2.0	379.8423
470	DTSISTAYTELSSLR	2.0	435.36316
471	SEDTATYYCAR	2.0	376.62708
472	VPAQLLGLLLLWLR	2.0	443.97906
473	CDIQVTQSPSSLSASVGDR	2.0	468.20935
474	ASQGISNGLSWYQQK	2.0	428.16962
475	PGQAPTLLIYAASSLQSGVPSR	2.0	514.27356
476	FSGSGSGTDFTLTISSLQPEDVATYYCLQDYTTP	3.0	701.79065
477	MEFGLSWVFLVAILK	2.0	461.56464
478	GVQCEVQLVESGGGLVQPGGSLR	2.0	506.7199
479	LSCAASGFTFSDHYMSWVR	3.0	563.2786
480	GLELVGLIR	2.0	339.229
481	ANSYTTEYAASVK	2.0	401.1548
482	NTLYLQMSNLK	2.0	390.03674
483	TEDLAVYYCAR	2.0	389.0669
485	LSCAASGFTFSSYWMHWVR	3.0	586.76306
486	GLVWVSR	2.0	312.2247
487	INSDGSSTSYADSMK	2.0	411.7331
488	GQFTISR	2.0	306.95126
489	AEDMAVYYCTR	2.0	387.32654
490	MEFVLSWVFLVAILK	2.0	469.4324
491	GVQCEVQLVQSGGGLVHPGGSLR	3.0	618.74164
492	LSCAGSGFTFSSYAMHWVR	3.0	577.29016
493	GLEWVSAIGTGGGTYYADSVK	2.0	499.87695
494	NSLYLQMNSLR	2.0	391.08752
495	MEFGLNWVFLVAIIK	2.0	462.23453
496	GAQCEVQLVESGGGLVQPGGSLR	2.0	502.30493
497	LSCPASGFTFSNHYMSWVR	3.0	547.7439
498	GLEWVSYISGDSGYTNYADSVK	2.0	519.1428
499	DNANNSPYLQMNSLR	2.0	431.91992
500	AEDTAVYYCV	2.0	357.56958
501	GPDQMEIR	2.0	327.12057
502	GGPYLLLGEVVGHSALGAQPAQAANGDADELLELSALLQPR	3.0	761.24414
503	GPCATLSGR	2.0	317.70474
504	CITPATALLLLSHR	2.0	447.18417
505	PMQATAAEAGSPGLGR	2.0	405.3255
506	ESWTGSAPR	2.0	330.17432
507	CPCQDASR	2.0	328.23557
508	AGSGVCR	2.0	282.7862
509	AAATGQK	2.0	277.55417
510	AAAAQAK	2.0	288.30154
511	SLGGGGK	2.0	246.7544
512	CAAAGQK	2.0	290.34967
513	AAAEESR	2.0	295.6003
514	AVGAGAK	2.0	279.13666
515	AAAAGTK	2.0	271.56958
516	AAVWGQK	2.0	293.92242
517	AAAGESLTPNSLASVSFSR	2.0	457.5825
518	HYPFSSCECK	2.0	376.83972
519	HGSTFDHFNCLTFHVTR	3.0	551.2467
520	PSTIESMY	2.0	321.94025
521	PGSPPQYLLR	2.0	356.41147
522	QQGSGVPSR	2.0	313.4976
523	DASANAGILLISGLQSEDEADYYCMIWHSSAS	3.0	687.8042
524	ASGYTFTGYYMHWVR	2.0	475.59454
525	QAPGQGLEWMGWINPNSGGTNYAQK	2.0	539.50574
526	FQGWVTMTR	2.0	350.2569
527	DTSISTAYMELSR	2.0	405.75928
528	SDDTAVYYCAR	2.0	376.57324
529	MEFWLSWVFLVAISK	2.0	467.3259
530	GVQCEVQLVETGGGLIQPGGSLR	2.0	511.9029
531	LSCAASGFTVSSNYMSWVR	2.0	487.83313
532	GLEWVSVIYSGGSTYYADSVK	2.0	522.89734
533	AEDTAVYYCAR	2.0	379.31085
534	MNLFCISLEGSMDSLYEPIPEQQANQENMSSR	3.0	683.6975
535	TDSPIPPFGESEQTPNNLFVGVSNLENAK	3.0	640.47876
536	IWQEHSK	2.0	322.414
537	DLNEDDFLSNNIHTYQGK	2.0	488.2216
538	TLQGTSYQVTSECWSPFHYQR	3.0	587.40894
539	HVETTVDELVR	2.0	381.70334
540	HFFPDVTI	2.0	342.6908
541	WVLSQLQLQESGSGLVK	2.0	463.0373
542	PSQTLSLTCAVSGGSISSGGYSWSWIR	2.0	561.76764
543	GLEWIGYIYHSGSTYYNPSLK	2.0	544.47
544	VTISVDR	2.0	302.76242
545	MEAPAQLLFLLLLWLPDTTGEIVMTQSPATLSVSPGER	3.0	739.18805
546	ASQSVSSNLAWYQQK	2.0	433.43512
547	LLIYGASIR	2.0	347.5337
548	ATGIPAR	2.0	288.54578
549	FSGSGSGTEFTLTISILQSEDFAVYYCQQYNNWPP	3.0	729.9397
550	VPAQLLGLLLLWLPGAR	2.0	473.6256
551	CAIWMTQSPSLLSASTGDR	2.0	482.45508
552	MSQGISSYLAWYQQK	2.0	448.69223
553	APELLIYAASTLQSGVPSR	2.0	499.14087
554	FSGSGSGTDFTLTISCLQSEDFATYYCQQYYSFPP	3.0	722.999
555	VLSGTLLWQLTWVR	2.0	446.24173
556	SQQPVQSPQAVILR	2.0	414.58142
557	EGEDAVINCSSSK	2.0	379.85522
558	ALYSVHWYR	2.0	375.1993
559	HGEAPVFLMILLK	2.0	412.04895
560	ISASFNEK	2.0	315.33932
561	QQSSLYLTASQLSYSGTYFCGTE	2.0	534.05054
562	QEPGEGPVLLVTVVTGGEVK	2.0	472.99945
563	LTFQFGDAR	2.0	345.09888
564	DSSLHITAAQTGDTGLYLCAG	2.0	491.13702
565	MNYSPGLVSLILLLLGR	2.0	462.93842
566	GFEATYR	2.0	310.8008
567	GSVQVSDSAVYFCALS	2.0	432.47644
568	VTVFLTFGTIIDAK	2.0	428.81226
569	TTQPTSMDCAEGR	2.0	390.022
570	AANLPCNHSTISGNEYVYWYR	3.0	576.6017
571	QIHSQGPQYIIHGLK	2.0	455.3361
572	NNETNEMASLIITEDR	2.0	448.99316
573	SSTLILPHATLR	2.0	396.64728
574	DTAVYYCIVR	2.0	374.0743
575	GSFLSTK	2.0	291.06186
576	LHCSSCLPCPLSFEK	2.0	452.0774
577	LQEHENFAK	2.0	361.36145
578	DLEMFAR	2.0	316.64453
579	TTINTEDVK	2.0	340.18896
580	SNSLHMQEAAGIR	2.0	394.33087
581	SSLLTFLAWWFEWTSQASAGPLIGEEAR	3.0	647.53625
582	QEGAPPQQSAR	2.0	350.5423
583	MFPLISSHHLWWGGLR	3.0	547.09265
584	TVCLNLPVLTLQHFQHMHIK	3.0	608.6626
585	AFTQTDVATFSELTGDVNPLHLNEDFAK	3.0	645.8396
586	MDPNCSCSTTPANAESANAPPAR	2.0	502.07468
587	AAAPAAPWAVPSVPR	2.0	401.68137
588	AVEILGNTEAAHPPSPIR	2.0	476.51193
589	CLAATSIICGCSCLGVMALVFAIK	2.0	553.8151
590	LILASFAVWLAVLILGPLLLWLLSYAIAQAE	3.0	806.87
591	MILSNTTAVTPFLTK	2.0	437.8814
592	LWQETVQQGGNMSGLAR	2.0	448.76752
593	LEALYVLMVLGFFGFFTLGIMLSYIR	3.0	703.00964
594	LEHSNDPFNVYIESNAWQEK	3.0	560.1129
595	SCYVVENHLAIEQPNTHLPETK	3.0	601.83344
596	MATDEENVYGLEENAQSR	2.0	466.5934
597	SATGNSILGQR	2.0	344.64243
598	LGATSVTR	2.0	303.9878
599	ACTTGSR	2.0	293.01306
600	CHVEVVDTPDIFSSQVSK	2.0	478.16733
601	TDPGCEER	2.0	322.1648
602	GHCYLLSAPGPHALLLVTQLGR	3.0	575.2583
603	FTAQDQQAVR	2.0	351.1797
604	QLSHGAFSPSTWLLLNCVCSTSLSPVNSIPAHR	4.0	854.15247
605	AGLSLLPLHLPER	2.0	418.19458
606	ASVTATLEDR	2.0	345.69934
607	AQQPFLER	2.0	332.22998
608	YGTMAEGR	2.0	313.53275
609	SEDNLSATPPALR	2.0	381.63257
610	SATGNSILGQPVFESK	2.0	424.2738
611	TGTWNGR	2.0	293.62323
612	VLVVDTPSIFESQADTQELYK	2.0	523.4962
613	NIGDCYLLSAPGPHVLLLVIQLGR	3.0	601.87646
614	FTAQDTVAIR	2.0	351.75516
615	EVFGTGAMR	2.0	327.89633
616	HVVILFTHK	2.0	356.94733
617	EDLGGQALDDYVANTDNCSLK	2.0	501.04175
618	YCAFNNWGSVEEQR	2.0	433.12015
619	QQQAELLAVIER	2.0	398.8438
620	EGSFHSNDLFLDAQLLQR	3.0	543.63806
621	TGAGACQEDYR	2.0	361.21143
622	VEWQVEK	2.0	316.92172
623	ENESNWAYK	2.0	346.619
624	HLMLLHYEIFVFLLLCSILFFIIFLFIFHYI	4.0	957.4635
625	GLAATLETLPGSGQADR	2.0	423.508
626	VPAAAGLGTR	2.0	320.11606
627	PVGSGDLTLVIR	2.0	372.957
628	MEGGCGR	2.0	294.00192
629	GSAGLGTSGS	2.0	302.54636
631	LWFSLLLAAAFAGR	2.0	435.85565
632	ATALWPWPQNFQTSDQR	2.0	471.53235
633	YVLYPNNFQFQYDVSSAAQPGCSVLDEAFQR	3.0	685.90643
634	DLLFGSGSWPR	2.0	375.2099
635	ALVIGGEACMWGEYVDNTNLVPR	2.0	539.0516
636	AGAVAER	2.0	289.67737
637	LTSDLTFAYER	2.0	385.43677
638	MVVSAGPWSSEK	2.0	371.53693
639	AEMNILEINETLR	2.0	416.96442
640	CFLTQLAGFLANR	2.0	414.25195
641	VLFHSQER	2.0	345.48737
642	SLNEHLQALLTPDEPDK	2.0	467.6643
643	SQGQDLQEQLAEGCR	2.0	422.87366
644	LAQHLVQK	2.0	333.44553
645	LSPENDNDDDEDVQVEVAEK	2.0	484.7456
646	EVPEDSLEECAITYSNSHGPYDSNQPHR	4.0	769.1261
647	ITFEEDK	2.0	313.0226
648	VDSTLIGSSSHVEWEDAVHIIPENESDDEEEEEK	4.0	846.3163
649	EDQEATGPR	2.0	324.8131
650	GPEVLQDSLDR	2.0	369.56952
651	CYSTPSGCLELTDSCQPYR	2.0	495.10846
652	SAFYVLEQQR	2.0	372.8936
653	VGLAIDMDEIEK	2.0	390.50485
654	YQEVEEDQDPSCPR	2.0	425.71826
655	EPEVLQDSLDR	2.0	379.40598
656	CYSIPSGYLELPDLGQPYSSAVYSLEEQYLGLALDVDR	3.0	741.55566
657	DQEEEEDQDPPCPR	2.0	420.0103
658	ELVEVVEPEVLQDSLDR	2.0	469.03412
659	CYSTPSSCLEQPDSCQPYGSSFYALEEK	3.0	637.77057
660	HVGFSLDVGEIEK	2.0	405.46115
661	EGEEDQNPPCPR	2.0	380.17474
662	SAFYILEQQCVGLAVDMDEIEK	2.0	539.51666
663	SAFYILEQQCVGLAIDMDEIEK	2.0	541.4361
664	ELLEVVEPEVLQDSLDR	2.0	472.8136
665	CYSTPSGYLELPDLGQPYSSAVYSLEEQYLGLALDVDR	3.0	744.9497
666	DQEEEEDQGPPCPR	2.0	411.55267
667	EPEVLQDPLDR	2.0	381.1982
668	LNSVLMEVEEPEVLQDSLDGCYSTPSMYFELPDSFQHYR	3.0	742.47
669	SVFYSFEEEHISFALYLDNR	3.0	604.5013
670	FFTLTVTSLHLVFQMLVIFPQ	2.0	555.88226
671	VDYLVTEEEINLTR	2.0	439.21497
672	GPSGLGFNIVGGTDQQYVSNDSGIYVSR	2.0	558.17065
673	ENGAAALDGR	2.0	327.04102
674	ILSVNGQDLK	2.0	354.96487
675	NLLHQDAVDLFR	2.0	411.1944
676	NAGYAVSLR	2.0	329.98972
677	LQVQNGPIGHR	2.0	366.5706
678	GEGDPSGIPIFMVLVPVFALTMMDPELEK	3.0	740.21265
679	ISLESEYEK	2.0	354.0311
680	PWEDPDLLQGR	2.0	381.60733
681	GSLFEDSDLLHAGNPK	2.0	451.26663
682	ENDVTAVLLTPGSQELMIR	2.0	486.91107
683	DMAEALTQWR	2.0	363.02515
684	QLNSPQGDVPEK	2.0	377.15466
685	NLVLLGLPISTPDVISQLEHEEELER	3.0	640.4641
686	HWETIPESK	2.0	355.3125
687	DISEEESAPGVLIVR	2.0	417.6863
688	ESSSECEDSLESQQENHEK	3.0	562.7149
689	HLIQEAVTEK	2.0	365.38272
690	SYQSDEFR	2.0	340.69495
691	SLLVQQQGER	2.0	357.5493
692	LHHCDSFK	2.0	342.9764
693	QNSDIIR	2.0	317.93454
694	AFSYYSAFVLHQR	2.0	448.945
695	PYECNECGK	2.0	351.65512
696	AFSQSIHLTLHQR	2.0	439.79626
697	PYECHECGK	2.0	357.07098
698	HHIIHTGEK	2.0	345.40775
699	AFNQSSYLTQHQR	2.0	432.46918
700	AFSQSTFLTQHQVIHTGEK	3.0	575.64343
701	SGLIQHQR	2.0	329.85892
702	AFGYCSALTQHQR	2.0	431.14972
703	AFSQSSSLTK	2.0	341.9234
704	AFSQSSSLSQHQK	2.0	415.3468
705	YVQALSEHLTFGQHK	2.0	465.52295
706	MGVQVETISPGDGR	2.0	392.81805
707	GQTCVVHYTGCGQFWPSCSR	3.0	548.01654
708	ISSTFLFQIMETWR	2.0	445.17932
709	DPSIEGNDFHWK	2.0	407.99292
710	ISHVIPVPISR	2.0	368.39175
711	SGPSHSGPGQSLTQDASPASPGNSHFPTTR	4.0	753.82764
712	MSPIFTCITILCLLAAGSPGEEVAQTPK	3.0	714.417
713	LYCAPIK	2.0	315.2224
714	GHSYVFWYQQVLK	2.0	433.79822
715	FLISFQNENVFDETGMPK	2.0	488.6632
716	CLPNSPCSLEIQATK	2.0	434.23657
717	LEDSAVYFCASSQS	2.0	407.379
718	QMEAPGAPPR	2.0	338.96967
719	TLTWEAMEQIR	2.0	390.1453
720	WHFSTPLEPVPR	2.0	399.89557
721	GCAASPWLTQWPR	2.0	409.50317
722	QQPQPQGLGESTSPHMGAR	3.0	570.93756
723	MDVVEVAGSWWAQER	2.0	442.0871
724	AGLPEDK	2.0	292.80594
725	SYNNNVDHLGIVHETELPPLTAR	3.0	594.52356
726	WVDMLGDWEK	2.0	376.96326
727	GMPMNIR	2.0	301.9047
728	GPMWSVLLNTEEMK	2.0	435.94348
729	SSEHIQR	2.0	310.92633
730	DVSGTLR	2.0	293.58563
731	ELLHILLAYEEYNPEVGYCR	3.0	575.9514
732	DLSHIAALFLLYLPEEDAFWALVQLLASER	3.0	694.2938
733	HSLQGFHSPNGGTVQGLQDQQEHVVATSQPK	4.0	804.5044
734	TMGHQDK	2.0	302.6805
735	DLCGQCSPLGCLIR	2.0	423.70883
736	ILIDGISLGLTLR	2.0	408.30676
737	LWDVYLVEGEQALMPITR	2.0	502.0838
738	FVDTWAR	2.0	319.00473
739	DEDTVLK	2.0	304.38892
740	QGDLPPPAK	2.0	322.83478
741	PEQGSSASR	2.0	310.97803
742	QAPPGPPAR	2.0	314.3202
743	PIWSASPPR	2.0	332.1217
744	SSTPCPGGAVR	2.0	333.6087
745	EDTYPVGTQGVPSPALAQGGPQGSWR	2.0	533.19946
746	FLQWNSMPR	2.0	358.85608
747	LPTDLDVEGPWFR	2.0	412.38275
748	AISQEDQLAPCWQAEHPAER	3.0	554.753
749	SAFAAPSTDSDQGTPFR	2.0	431.3521
750	DEQQCAPTSGPCLCGLHLESSQFPPGF	3.0	619.3598
751	PSETLSLTCVVSGGSISSSNWWSWVR	2.0	560.47565
752	GLEWIGEIYHSGSPNYNPSLK	3.0	563.54285
753	PGMGWPR	2.0	294.61954
754	TASSAAINPATR	2.0	353.0348
755	AMGINNTHTDTTIVWIFPPQVLR	3.0	591.81934
756	QPGIFLIL	2.0	328.45642
757	HQSLFMSALSAHPDR	3.0	530.3711
758	SLSVCWEQHCK	2.0	404.14923
759	LLPGVAGISASTVAK	2.0	409.59595
760	WTIDEVFGFVQTLTGCEDQAR	2.0	522.3747
761	DESCLIIATE	2.0	348.82028
763	TPPLFDHNK	2.0	345.9001
764	ILTQQDPK	2.0	331.17783
765	AFVVLQPLWALPLPVLLECLGGFDPVTVIGVAGSR	3.0	725.3762
766	SFLDNPPHDWK	2.0	394.79187
767	PSSFFAVWIQTPGAQACTWAAAPCTWPDIWNMEPR	3.0	717.34766
768	MAAPSDGFK	2.0	316.15726
769	SGGEQAQDWDALPPK	2.0	413.9367
770	LIVVLEGASLETVK	2.0	425.79675
771	TYELLNCDK	2.0	359.74152
772	PDITHQSLLMLMDSPLNR	3.0	532.37085
773	AGLLQVYIHTQK	2.0	413.41577
774	NVLIEVNPQTR	2.0	376.43768
775	FCGLMVQLLHK	2.0	407.2196
776	AADGPQK	2.0	281.26566
777	NPVSDHFPVGCMK	2.0	404.05023
778	VGTSFSIPVVSDVR	2.0	404.0689
779	ELVPSSDPIVFVVGAFAHGK	2.0	498.7569
780	VSGSYLFQSK	2.0	349.50534
781	WDEEAQDAAGEEEK	2.0	408.13202
782	AGEEPQPR	2.0	308.6517
783	DEEEAELELLR	2.0	384.7017
784	QFDLAWQYGPCTGITR	2.0	459.66614
785	QMGLEPPPEVWQVLK	2.0	444.6161
786	THPGDPR	2.0	303.17032
787	FQCSLWHLYPL	2.0	412.46033
788	MTQSPSSFSASTGDR	2.0	407.60242
789	ASQGISSYLAWYQQK	2.0	445.6905
790	TVAAPSVFIFPPSDEQLK	2.0	465.82672
791	SGTASVVCLLNNFYPR	2.0	450.80008
792	VDNALQSGNSQESVTEQDSK	2.0	474.79773
793	DSTYSLSSTLTLSK	2.0	415.93903
794	VYACEVTHQGLSSPVTK	2.0	478.40768
796	TPLPAMAPLPQ	2.0	356.0797
797	EPEHGYQSLPELVLVPAQPLVCLGDYR	3.0	638.52527
798	TPDPGGLFPWSLR	2.0	399.3957
799	LMMPGAWTK	2.0	334.15613
800	LPGDGGSVPEK	2.0	338.49963
801	MATALDPDQPK	2.0	362.27542
802	ILVEEMAPLK	2.0	357.2173
803	GVQEQQVR	2.0	321.61792
804	HECEVTK	2.0	317.419
805	ASDDPEDR	2.0	313.84442
806	HLPLCWFSIEMMYINLGR	3.0	576.7441
807	MGLGSGGGE	2.0	297.7255
808	LNLTPTPDLGSPAK	2.0	398.38617
809	AEAPPGSK	2.0	291.92056
810	QGGSGSGPFSPR	2.0	345.9756
811	LGVTGEK	2.0	287.57
812	SSEDTQDEK	2.0	330.63666
813	SFEESFPSPELFR	2.0	409.7995
814	SDYLDWECPNLEEHMQWK	3.0	553.9867
815	NSTLLDTSK	2.0	331.38132
816	APQFSNVSAIFSTSSEDYQK	2.0	498.34778
817	TVMTVADQNVSPK	2.0	400.3657
818	CASNSESDNAACEILLAEK	2.0	476.6808
819	TCPSTPEK	2.0	313.41382
820	TNSSTPGK	2.0	290.57343
821	GLLTSTPSSETAGFVIDLSSVQK	2.0	521.1837
822	DTPQDIIIK	2.0	341.10797
823	ILNSHCFAR	2.0	362.68896
824	PSATIHASR	2.0	326.18097
825	TMPLLSLHSR	2.0	374.19516
826	GGSSSER	2.0	283.59183
827	WPVSTAWCTWSPR	2.0	423.4705
828	TTASSTTR	2.0	302.7578
829	HLSCSCATGR	2.0	352.62964
830	PPCSAPQPTSPPVASATR	2.0	442.94897
831	GGTAPSMR	2.0	298.47763
832	MGPGLLHWMALCLLGTGHGDAMVIQNPR	4.0	808.05286
833	YQVTQFGK	2.0	329.00604
834	PVTLSCSQTLNHNVMYWYQQK	3.0	587.2124
835	LLFHYYDK	2.0	357.6429
836	DFNNEADTPDNFQSR	2.0	423.77808
837	PNTSFCFLDIR	2.0	390.21927
838	SPGLGDAAMYLCATSR	2.0	433.44846
839	LLLVGEGNFSFAAALSETLDQSTQLTATCLQR	3.0	716.4198
840	DPLAWENLQCLR	2.0	413.3726
841	FGVDCTQLADVFELHER	3.0	565.64136
842	EFDQIYFIFPHCGR	2.0	458.12732
843	FFQSCADVLAEEGEVHVALCR	3.0	623.0085
844	GQGGTPADK	2.0	295.86536
845	EWHNSWQVVAMAALGGLILSDVYPFSCK	3.0	736.15393
846	SFHVEGALNHIFTR	2.0	442.11484
847	SLPFEGSQPR	2.0	350.78043
848	LGNQWFSFPEPEALVGK	2.0	464.71942
849	GSGASSGDTAPAADK	2.0	367.35104
850	EAGGAEHR	2.0	309.19772
851	TELSGNK	2.0	287.24176
852	AGQVWAPEGSTAFK	2.0	398.81506
853	SYAYLLLHAWPAAFHAR	3.0	556.12067
854	ILVFYFLR	2.0	357.5462
855	CLLAFVSCICELYFYK	2.0	498.6462
856	FGLHVSR	2.0	313.55194
857	MMLAFLVLSTGMFCSSSAFLPSSFCMYTTLIAMTGWYMDK	3.0	791.94995
858	TSIAVLGVAAGAILGWPFSAALGLPIAFDLLVMK	3.0	814.13904
859	SFFHWSLMALILFLVPVVVIDSYYYGK	3.0	703.8316
860	FHVQNLGHPYWLTLAPMYIWFIIFFIQPHK	4.0	928.6157
861	FLFPVYPLICLCGAVALSALQK	2.0	542.1063
862	CYHFVFQR	2.0	361.9944
863	LEHYTVTSNWLALGTVFLFGLLSFSR	3.0	658.41174
864	GYHGPLDLYPEFYR	2.0	436.63684
865	IATDPTIHTVPEGR	2.0	411.31573
866	PVNVCVGK	2.0	310.7325
867	FPSSFLLPDNWQLQFIPSEFR	2.0	536.4658
868	PFAEGPLATR	2.0	343.6966
869	IVPTDMNDQNLEEPSR	2.0	445.9919
870	CHYLVDLDTMR	2.0	400.62375
871	EEWISLAYR	2.0	364.46735
872	PFLDASR	2.0	308.92557
873	AFYVPFLSDQYTVYVNYTILK	2.0	545.0065
874	GNYNQNFR	2.0	331.387
875	NQSQGYNQWQQGSVHVNVLCGR	3.0	576.58356
876	VAFCFLAVGLVDVK	2.0	434.4468
877	VFLECVQDMDHENMFWYR	3.0	564.3135
878	QDPGLGLR	2.0	317.118
879	LIYFSYDVK	2.0	369.4231
880	GDIPEGYSVSR	2.0	358.20917
881	FSLILESASTNQTSMYLCASSLCTAQHSR	3.0	744.8341
882	ILCSGTR	2.0	302.4144
883	LTVVEDLNK	2.0	341.7121
884	VFPPEVAVFEPSEAEISHTQK	3.0	605.69745
885	ATLVCLATGFFPDHVELSWWVNGK	3.0	607.90814
886	EVHSGVSTDPQPLK	2.0	402.09256
887	EQPALNDSR	2.0	336.91147
888	VSATFWQNPR	2.0	361.49808
889	CQVQFYGLSENDEWTQDR	2.0	490.66663
890	PVTQIVSAEAWGR	2.0	396.21646
891	ADCGFTSVSYQQGVLSATILYEILLGK	3.0	710.46466
892	ATLYAVLVSALVLMAMVK	2.0	517.71747
893	MEAPAQLLFLLLLWLPDTTGEIVLTQSPATLSLSPGER	3.0	742.7334
894	ASQSVSSYLAWYQQK	2.0	447.4967
895	LLIYDASNR	2.0	352.02
896	FSGSGSGTDFTLTISSLEPEDFAVYYCQQR	3.0	712.12054
897	SNWWTFGQGTK	2.0	372.06232
898	MQICMEVPPFSEAEGIR	2.0	468.32343
899	QGWGQAQCWGLR	2.0	397.2795
900	LMIYEVSK	2.0	335.75082
901	SGNTASLTVSGLQAEDEADYYCSSYAGSNNFH	3.0	668.57385
902	QGPPLGGQQSQPSAGDGNQDDGPQQGPPQQGGQQQQGPPPPQGK	3.0	697.4563
903	PQGPPQQGGQQQQGPPPPQGK	2.0	465.13312
904	PQGPPQQGGHPPPPQGR	3.0	488.95377
905	PQGPPQQGGHPR	2.0	366.27896
906	PQGPPQQGGHQQGPPPPPPGK	3.0	521.15063
907	PQGPPPQGGR	2.0	319.9453
908	PQGPPQGQSPQ	2.0	343.60986
909	WALLVLLAFLSPASQK	2.0	474.30606
910	SSNLEGGTK	2.0	305.0216
911	SSAEITCDLTVINAFYIHWYLHQEGK	4.0	752.1223
912	LLYYDVSNSK	2.0	371.4965
913	DVLESGLSPGK	2.0	348.05463
914	YYTHTPR	2.0	330.96667
915	WSWILILR	2.0	353.22794
916	NLIENDSGVYYCATWDR	2.0	469.91138
917	LLCYVGFYFLGAGLMEADIYQTPR	2.0	565.98676
918	YLVIGTGK	2.0	319.4887
919	ITLECSQTMGHDK	2.0	420.0862
920	MYWYQQDPGMELHLIYFSYDVK	3.0	610.8855
921	FSLILESASTNQTSMYLCASSMHSAAASSLHFGNGTR	4.0	951.87634
922	LTVTEDLNK	2.0	340.36377
924	LIFGQGTTLQVK	2.0	390.71124
925	FCLMTLR	2.0	330.97955
926	CLVEELR	2.0	336.26825
927	TNASPCDPTFILGCAPCNVICSVIFHDR	3.0	644.12366
928	FLNLMEK	2.0	323.28296
929	ILSSPWIQVCNNFPALIDYLPGSHNK	3.0	635.66797
930	IAENFAYIK	2.0	349.8199
931	EHQESLDMNSAR	2.0	387.97955
932	DFIDCFLIK	2.0	365.28888
933	HNQQSEFTVESLIATVTDMFGAGTETTSTTLR	3.0	733.6185
934	YGLLLLLK	2.0	336.68704
935	YPEVTAK	2.0	310.11295
936	VQEEIECVVGR	2.0	378.57193
937	SPCMQDR	2.0	309.82874
938	SHMPYTDAVVHEIQR	3.0	532.1835
939	YIDLLPTNLPHAVTCDVK	2.0	495.823
940	GTTIITSLTSVLHNDK	2.0	464.8423
941	EFPNPEMFDPGHFLDK	2.0	461.72882
942	SDYFMPFSAALK	2.0	391.0016
943	NLWPCVHSVFWPGTHGGAAWI	3.0	555.6356
944	MDIWLLCWVTLCLLAAGHSEPGVSQTPR	3.0	689.62646
945	VTNMGQEVILR	2.0	375.61902
946	CDPSSGHMFVHWYR	3.0	518.995
947	LLISFQYQNIAVDSGMPK	2.0	483.63373
948	PNGTSSTLK	2.0	313.1113
949	IHPAEPR	2.0	313.48865
950	DSAVYLYSSGG	2.0	344.2602
951	LLCCAVICLLGAGLSNAGVMQNPR	2.0	551.01746
952	GHSHVYWYR	2.0	372.48895
953	QLPEEGLK	2.0	327.63992
954	FMVYLQK	2.0	328.0024
955	ENIIDESGMPK	2.0	366.83484
956	FSAEFPK	2.0	308.43915
957	EGPSILR	2.0	305.0035
958	GDSAAYFCASSPP	2.0	374.5798
959	DASASEEEEEEEEEEDEDEEEEVAAWR	3.0	661.0316
960	WSQLGTSQR	2.0	342.25696
961	STSLTFHWK	2.0	355.53943
962	NHLSPQQGGATPQVPSPCCR	3.0	524.52466
963	LGLLGALMAEDGVR	2.0	408.14172
964	GSPPVPSGPPMEEDGLR	2.0	425.95728
965	SPLDPDSGLLSCTLPNGFGGQSGPEGER	3.0	596.80615
966	SLAPPDASILISNVCSIGDHVAQELFQGSDLGMAEEAER	3.0	724.7151
967	AGQHSPLR	2.0	311.27606
968	EEHVTCVQSILDEFLQTYGSLIPLSTDEVVEK	3.0	693.71655
969	LEDIFQQEFSTPSR	2.0	427.62262
970	GLVLQLIQSYQR	2.0	403.95743
971	MPGNAMVR	2.0	315.67657
972	HVLTMDDLGTLYGQNWLNDQVMNMYGDLVMDTVPEK	3.0	723.71765
973	VHFFNSFFYDK	2.0	402.8969
974	NVDIFNK	2.0	310.0533
975	ELLLIPIHLEVHWSLISVDVR	3.0	608.5211
976	TITYFDSQR	2.0	356.59723
977	YLQAEAVK	2.0	331.08115
978	LDFHQGWK	2.0	334.61713
979	QNNDSDCGAFVLQYCK	2.0	449.01443
980	HLALSQPFSFTQQDMPK	2.0	476.32437
981	LTVQGNPPIPTISLLIPSSLAHVQAVSNPSLLQGK	3.0	711.12177
982	EDTEAAIQSILYK	2.0	404.3743
983	GNAFIEHYDPK	2.0	391.16138
984	EYDPFYMSK	2.0	360.6791
985	VTIPPFHDPLK	2.0	384.46298
986	TLLQCETGK	2.0	342.67172
987	FPQISNSR	2.0	324.62738
988	HFITPNEWLK	2.0	382.54114
989	YIESEFCR	2.0	347.52844
990	GSSFLER	2.0	303.9056
991	EPLCYQEGNNPSAK	2.0	414.7135
992	EAISEGYFSSLSLSQER	2.0	458.73547
993	EEDQDGSCSVSQLEWIQAWLASASTSR	3.0	678.5823
994	TQVILPPQLPE	2.0	367.56067
995	LIDQAYK	2.0	313.4819
996	GDLPPPAK	2.0	303.89578
998	CYFFSHCSTPGEPLVVLHVALTGDISSNIQAIVK	4.0	888.32605
999	EHPPSETEEK	2.0	355.14474
1000	ITAAIFYSISLTQQGLQGVELGTFLIK	3.0	704.0197
1001	ELQFTHSK	2.0	333.64996
1002	PGTVGWGSGDR	2.0	338.54532
1003	EAAAGEICSADK	2.0	357.17938
1004	FLLLSPHQSCFLPGTSPSPSPSPCWQMLR	3.0	650.27026
1005	YPGLWLPGCA	2.0	351.40216
1006	MGLEALVPLAMIVAIFLLLVDLMHR	3.0	699.6516
1007	YPPGPLPLPGLGNLLHVDFQNTPYCFDQLR	3.0	673.2136
1008	FGDVFSLQLAWTPVVVLNGLAAVR	2.0	550.00696
1009	GEDTADR	2.0	293.2397
1010	PPAPIYQVLGFGPR	2.0	414.7351
1011	SQGVILSR	2.0	315.3343
1012	FSVSTLR	2.0	309.4304
1013	SLEQWVTEEAACLCAAFADQAGR	2.0	533.4646
1014	PNGLLDK	2.0	294.47723
1015	AVSNVIASLTCGR	2.0	390.14905
1016	FEYDDPR	2.0	332.46866
1017	LLDLAQEGLK	2.0	358.72455
1018	EESGFLR	2.0	311.64325
1019	EVLNAVPVLPHIPALAGK	2.0	468.5608
1020	AFLTQLDELLTEHR	2.0	452.82983
1021	MTWDPAQPPR	2.0	354.5895
1022	DLTEAFLAK	2.0	338.92126
1023	GSPESSFNDENLR	2.0	392.3694
1024	IVVGNLFLAGMVTTSTTLAWGLLLMILHLDVQR	3.0	836.06555
1025	VSPGCPIVGTHVCPVR	2.0	444.40152
1026	VQQEIDDVIGQVR	2.0	406.8011
1027	PEMGDQAHMPCTTAVIHEVQHFGDIVPLGVTHMTSR	4.0	949.01807
1028	DIEVQGFR	2.0	324.10382
1029	GTTLITNLSSVLK	2.0	400.4611
1030	FHPEHFLDAQGHFVK	2.0	466.19592
1031	PEAFLPFSAGR	2.0	364.28525
1032	ACLGEPLAR	2.0	336.3181
1033	MELFLFFTSLLQHFSFSVAAGQPR	3.0	661.72705
1034	VVSFLVTPSPYELCAVPR	2.0	480.57794
1035	GPMWSVLLNIEEMK	2.0	440.54706
1036	WASPGPAWASR	2.0	351.7008
1037	PLQAQVVLK	2.0	339.96472
1038	SASPGPAPASQQASSFGSAPAQLPPAFVDPELSPAK	3.0	673.2176
1039	LLSPTSCLPVACTGPGLAGEQPLQAPLLPPR	3.0	658.4752
1040	DQVPACLPAACVR	2.0	399.5958
1041	PSSSVTVACGPTHASGTLSR	3.0	510.81403
1042	GVSPCLTLASLTLR	2.0	418.3494
1043	EVSVSPCLTLASLTLR	2.0	450.0553
1044	EVLPHAGLLR	2.0	361.4274
1045	PSSCLCWLLLAQPLPVGGL	2.0	490.68042
1046	MAHICHPCTLR	2.0	398.07092
1047	VLEATSVK	2.0	313.84525
1048	CQQCHTLSEVCWR	2.0	431.49786
1049	ELFFVSPSFWWFPAIR	2.0	473.986
1050	GFLGLSSHHSSLSHHAASSLCVCLCLHFPLLIR	4.0	910.478
1051	AAVNGLGMLVYLLR	2.0	425.63675
1052	LMASADSVSK	2.0	332.93976
1053	SLTAWSR	2.0	305.0917
1054	DVFVDFTR	2.0	338.89368
1055	LLDTAQQIVYR	2.0	387.99487
1056	NVMLENYK	2.0	338.13458
1057	NLVSLGYQLTK	2.0	376.63394
1058	GEEPWLVER	2.0	347.9911
1059	EIHQETHPDSETAFEIK	2.0	469.42822
1060	NDLWYLSLEEVWK	2.0	436.38538
1061	YQENPER	2.0	322.97827
1062	VLSLPAR	2.0	301.7856
1063	LTVGMATR	2.0	311.44406
1064	TASIWVPPLQER	2.0	388.3581
1065	LQGQESILGQGTPGLQPLPGTPR	2.0	503.9654
1066	VLEWLFISQEQPK	2.0	444.4027
1067	SWGPLSFMDVFVDFTWEEWQLLDPAQK	3.0	655.00574
1068	SVMLENYSNLVSLGYQHTK	2.0	523.991
1069	LEQGEELCMVQAQVPNQTCPILK	2.0	544.78296
1070	VLAGLVSGEGLLCASK	2.0	428.90176
1071	MTPCCCILWR	2.0	387.7901
1072	LALLLAMLGGR	2.0	365.75552
1073	CCPAGGPESHTPR	2.0	392.66266
1074	AASPALFMGPGSR	2.0	367.5945
1075	GSCPEPHVR	2.0	332.00284
1076	FFIALAAPAAR	2.0	363.6599
1077	VSSQGPGLWR	2.0	338.06363
1078	VGVAAGLR	2.0	300.3838
1079	TTPALSGHPAR	2.0	360.08374
1080	FPLQPGDSR	2.0	338.82837
1081	ALELTWQPR	2.0	353.82877
1082	WLTPVIPALGEAEVGGLLESR	2.0	500.8305
1083	SCAMIAPLHSSLGDR	2.0	432.9696
1084	PCLTLSPR	2.0	334.06122
1085	LTCNGTILAHCNLR	2.0	448.48578
1086	LPGSSDSPASASQVAGITGTHHHTR	3.0	615.4248
1087	LIFVFLVESPCWSAIVSSA	2.0	503.19232
1088	MVMTLNEHAAFK	2.0	403.67715
1089	AHLAPPLIHLTLSGHSTCFR	3.0	604.24915
1090	VIDQQDPK	2.0	324.33643
1091	AEEFFLVQNK	2.0	370.07584
1092	SLPCLLLSTQTQQPSDFSIFSPPFPLFYSTK	3.0	679.1956
1093	PPLSSWPVLNELLGTPPR	2.0	477.8979
1094	AEGLLTSQ	2.0	309.08002
1095	SITASVPSLPEVALTPVP	2.0	450.7396
1096	MNPSEMQR	2.0	322.13773
1097	WYLQVYPTAPK	2.0	394.81604
1098	TGHDDDGGFVEK	2.0	365.90244
1099	SNCYCVCVER	2.0	377.75974
1100	LECSGLISAHCK	2.0	410.19595
1101	LCLLGSR	2.0	312.07132
1102	HSPASASR	2.0	309.6573
1103	VAGTIGAHHHAQLIFCIFSR	3.0	572.21716
1104	DGVSPCYHEVSR	2.0	390.63644
1105	EAEAGEWR	2.0	320.68054
1106	HCTPAWATER	2.0	363.87872
1107	WSMPVISLNTGGK	2.0	389.35516
1108	MSGAGSALHGETPSLLK	2.0	455.4807
1109	ISWAWWQAPVVPAAGEAEAGEWR	2.0	535.012
1110	LSGVPNQCR	2.0	331.44754
1111	VPLPSDCSK	2.0	332.78226
1112	WSLALLPR	2.0	338.42264
1113	LECSGAILAHCK	2.0	411.76956
1114	IAGITGVC	2.0	297.7907
1115	HLLCQATGTCGNGDIHAVSVVCSHR	4.0	759.2926
1116	CLDSEEVTEICSSDFIPGR	2.0	487.48532
1117	DCVGESGPMIGMLSR	2.0	416.23724
1118	SQGLLGK	2.0	294.9499
1119	VEQSSYTLNWPPMGAGEGAGPHPPLTSLYPHLYLMIWLLK	4.0	854.77893
1120	VLFFVFGVLSLMSTVPPTR	2.0	524.2363
1121	SFTSNDECPSEYYHCR	2.0	461.847
1122	CNADEHAIR	2.0	346.95764
1123	YCADFSICCK	2.0	375.768
1124	IIQIDGQK	2.0	323.77133
1125	IAVMEVPQSAWK	2.0	385.39844
1126	TVWMEVAWSHCHVPLSLK	3.0	574.5597
1127	HICLCAR	2.0	331.6922
1128	QYIHLIYVYTLVYAFCYLTF	2.0	557.69305
1129	VTDQQDPK	2.0	316.45908
1130	SLPCLLLSTQTR	2.0	399.18567
1131	QPSDFSIFSPPFPPFYSTK	2.0	492.95697
1132	LVQLVVTCK	2.0	345.06378
1133	YLLHFSSSET	2.0	365.96057
1134	MTMEASFR	2.0	326.13504
1135	ALDAFISPSAAITLAR	2.0	437.55655
1136	DASASAAIALWSCTGSFTSLISTR	2.0	545.5808
1137	STFIPQASV	2.0	323.84314
1138	AAPTQDQCHTPGFPTSR	2.0	442.89215
1139	ETSGSIWQAR	2.0	348.89758
1140	ICGSLQALDTWR	2.0	395.65292
1141	SPAPTQASQICLLLPESPWR	2.0	504.6748
1142	PLINWDAILYFK	2.0	421.87933
1143	NIQVTTQAHPQNQASCSSQEVATPGLVPLAAAPK	3.0	680.9962
1144	SHDNLNAEAQGLAGAQVSK	2.0	456.26276
1145	PQNPITR	2.0	303.8098
1146	MTLNEHAAFK	2.0	360.6212
1147	QPCDFSIFSPPFPPFYSTK	2.0	503.50357
1148	PPLSSWPIPNEPLGTPPR	2.0	469.27142
1149	PHLVISGVLR	2.0	355.97052
1150	GTLVVVLGAAVLSVK	2.0	438.05173
1151	NFQEFLISCFHQDSHNLLLLPLSSGFVPEHIIR	4.0	922.42773
1152	AAIITAYLPPAPLHK	2.0	439.20828
1153	HPPSPHCAK	2.0	336.97458
1154	MLGGGMK	2.0	290.84918
1155	GATIYSK	2.0	292.60175
1156	QLFPPSLTHTPTFTGATILLIIYPCIQHSLNK	4.0	900.4728
1157	VGPNPER	2.0	294.19067
1158	ALSTSPFLK	2.0	334.01886
1159	DPTLTHK	2.0	300.4716
1160	SSIFHFPGGPPAAAAAAAVAA	2.0	461.14978
1161	QLTYNSSSYISWTVGMYHVFHLHCTCLR	4.0	828.73157
1162	CCAWSGIK	2.0	330.3095
1163	LESPSAAGWR	2.0	338.35507
1164	GPWAQPIVSGVYGHGSGR	2.0	447.495
1165	GQSSLHPQFIPGPGPCR	2.0	449.1724
1166	GTSGGCR	2.0	278.44592
1167	ISGLLAD	2.0	295.33472
1168	VQSPQSCGSSWSPQTAGHCHCHSS	3.0	573.05554
1169	MPVILLLTYFR	2.0	400.79272
1170	HHFCPFPLPER	2.0	393.8437
1171	NSVLVFLLPLLTFYNSIYGVLNCGPPK	3.0	676.16364
1172	ICPSLNPGAYK	2.0	365.12845
1173	CDLIWEK	2.0	333.60236
1174	SLTDEIK	2.0	313.30157
1175	ILPWINQVDAK	2.0	386.32056
1176	VSVQEEK	2.0	305.35336
1177	SDCYCVCVER	2.0	377.2014
1178	MLIMIWTMK	2.0	363.1887
1179	LSWSQMEMR	2.0	360.66248
1180	NLLGIGAK	2.0	312.482
1181	LVAFCPCPK	2.0	344.79953
1182	DLWNFELER	2.0	368.21152
1183	DDLGYLVEEVSK	2.0	391.3227
1184	QQSIQEVTWVLLK	2.0	424.50708
1185	LENLQPDNVIEK	2.0	395.15445
1186	ILFSEEK	2.0	321.15118
1187	IWISNEELNINPQDNGENVCR	2.0	512.46655
1188	SSQQLLLSQTWR	2.0	401.86768
1189	WFHGLGPR	2.0	333.45798
1190	PPCSVQPK	2.0	316.29138
1191	DLVPCVPATPAMAK	2.0	406.3504
1192	LEEIYSQPNFTEDLLR	2.0	469.62115
1193	SLALLPR	2.0	306.52164
1194	MCVTYHSGTGYCK	2.0	414.30597
1195	CPEGFLGEYCQHR	2.0	434.73584
1196	CQNGGTCVAQAMLGK	2.0	417.9983
1197	CASGFTGEDCQYSTPHPCFVSR	3.0	570.03876
1198	PCLNGGTCHMLSR	2.0	412.1957
1199	DTYECTCQVGFTGK	2.0	420.39478
1200	ECQWTDACLSHLCANGSTCTTVANQFSCK	3.0	659.605
1201	CLTGFTGQK	2.0	334.33444
1202	CETDVNECDIPGHCQHGGTCLNLPGSYQCQCLQGFTGQYCDR	4.0	794.9935
1203	LYVPCAHSPCVNGGTCR	3.0	502.85806
1204	QTGDFTFECNCLPETVR	2.0	470.89862
1205	GTELWER	2.0	315.41974
1206	MAAAGLTR	2.0	304.67966
1207	THCLCPGVLQWR	2.0	406.799
1208	LAPLVTPWGAGTGPFCSLLSWAVPSWDK	3.0	652.3656
1209	PPSYHPSQR	2.0	343.84088
1210	GSAPQEGHSLR	2.0	365.38168
1211	LDPPFAVNR	2.0	337.8293
1212	FSADSQVPFCACSHVHLPAVAATGK	3.0	602.7043
1213	GAQDANGHVK	2.0	332.36847
1214	VLPILSDAPTSDAPEVVR	2.0	463.80652
1215	NEEEVVGCVGIQGHIHCEK	3.0	560.33997
1216	WTETNPMPLFYFK	2.0	431.5637
1217	AASQGVR	2.0	285.8057
1218	SHLFNNYLLNVK	2.0	416.5325
1219	MTLGSVFASV	2.0	335.1972
1220	LTSNSWAQTILPPQPPK	2.0	463.52863
1221	VLGLQVPGNSWDR	2.0	400.50232
1222	GEGSVGAQVR	2.0	324.1557
1223	DQQSFSDLNALSPR	2.0	420.31232
1224	LECSGMISAHCNLCLQGSSDSLVSASQ	3.0	620.6029
1225	NEFTAWYR	2.0	347.833
1226	MSVVYGIGTWSVLGSLLYYSR	2.0	530.63873
1227	DGSASEVPSELSER	2.0	391.83804
1228	GFYVETVVTYK	2.0	391.08493
1229	EDFVPNTEK	2.0	344.30115
1230	SWTGGPGTEP	2.0	323.87695
1231	SQGQGGPGAWR	2.0	334.05536
1232	MESWSAEPAGPGQGR	2.0	399.55045
1233	LGSPCEAAEQASFEK	2.0	421.53326
1234	TVIGVGQAR	2.0	322.10492
1235	AALSEEEHR	2.0	341.89603
1236	VWEAAAGVGGLEQWGCWEAGVTSGWG	2.0	552.4369
1237	AVSQEAR	2.0	302.42236
1238	LPLLPTHAMPSEGLSFPSR	3.0	529.122
1239	TMQDLDILNVK	2.0	387.24448
1240	GIPPLGLIALGACHNCLVAQLGWQMGVAFLFWR	3.0	713.5672
1241	WEHNHPQPMQAR	2.0	404.70984
1242	AQWLMPVIPALWEAEGLALSPR	2.0	540.83966
1243	PLIYLFIYLFIYLFIETESHHVGQAGLK	4.0	800.3679
1244	LLTSSDPPALASQSAGITGVSH	2.0	490.09225
1245	SLPCLLLSIQTR	2.0	403.73248
1246	TVWMEVAWPHCHVPLSLK	3.0	563.7706
1247	HICLWAR	2.0	336.29562
1248	QYIHLVYVYTLVYAFCYLTF	2.0	555.2307
1249	MEIGWMHNR	2.0	364.15607
1250	QSNEEFLNK	2.0	346.44846
1251	NWAQPFDCVGSHK	2.0	413.42572
1252	VALQTEETEEQN	2.0	387.1283
1253	MEAIFSAAESGFSGSLVGSNIPNPAAYMGTITGCFLLPVK	3.0	754.2179
1254	SFLLLWEPPHWYLK	2.0	477.4464
1255	PCASWISCSSVHTSSNSPLSGK	3.0	568.2442
1256	ASLVFIGK	2.0	316.03735
1257	EVTSSSASGTSMEGK	2.0	390.34418
1258	MDCQNGHQHISQELEVLR	3.0	547.26
1259	IHMQLVTVQFTQLGK	2.0	449.91318
1260	GALEIIQVLCGISQGSQHLLAMCLDFGVAHDGR	4.0	883.3959
1261	SLLITSDVPEASV	2.0	388.88824
1262	AAGSVLLCLLTELLR	2.0	441.61792
1263	MPTLVVGTPPTCLGDTPQPCHK	3.0	568.2125
1264	QGPFSHGAPGR	2.0	351.2572
1265	LCAPAAEDDVAALR	2.0	403.05536
1266	WPGPSQQPDPPWAAPHVVGSDDLK	3.0	580.4643
1267	EPGPWGK	2.0	296.49594
1268	ACSLPMWSTGPEAR	2.0	411.42883
1269	DGDSSVSSGR	2.0	315.15283
1270	LSCSSGGHDVCVSWK	2.0	435.6062
1271	PPQVLGPQQR	2.0	351.49655
1272	AQAWQQGSCASLGTSAPSSASR	2.0	486.19492
1273	ASTLMLR	2.0	306.1642
1274	NPPPAPECSGFSILSAAER	2.0	469.94565
1275	ASHGQGR	2.0	297.08453
1276	VSQHQVPVLR	2.0	361.85553
1277	DEDSELVGVYAWR	2.0	407.46356
1278	SLLGPPPVLR	2.0	344.23773
1279	DPALTVDLGDSEK	2.0	393.00967
1280	QQIQAGLELAQAR	2.0	401.83224
1281	GGQELGPSK	2.0	302.8026
1282	LQDVAGR	2.0	302.02817
1283	DPNAQSSFSK	2.0	338.30728
1284	SPWAMTER	2.0	328.50027
1285	SVHTWEPWSSSTAR	2.0	417.1855
1286	AWGAQGQDR	2.0	326.8241
1287	PESPHER	2.0	305.81586
1288	LGHFSQR	2.0	311.82648
1289	PWSALAGQACSPQR	2.0	409.99164
1290	QGPSSQR	2.0	297.12637
1291	PGSPPEK	2.0	277.82712
1292	SPFPQQPWSAVATQPCPR	2.0	475.663
1293	AWTACETWEDPGPR	2.0	420.9909
1294	PSPPAQR	2.0	295.4954
1295	PWSSSGVQR	2.0	328.07346
1296	GIGSPVSAAK	2.0	316.6094
1297	PTGSFPQNPLGK	2.0	366.62207
1298	GLLGPSHSSESLR	2.0	398.48953
1299	AVPVVSR	2.0	296.73315
1300	TTPGIVTFVPSSAQSGGLEASGSLESPVLEWSK	3.0	687.1388
1301	VTSGMVLGGQEAPGSFCLCLNR	2.0	507.61603
1302	AWNHAETLDPPGMGGPQDGR	3.0	517.19867
1303	DAPVLLSASPSLGSLELQDLTTR	2.0	526.4903
1304	GMCIYLDPK	2.0	356.63544
1305	EAEHLGTSSSLHLR	2.0	426.1162
1306	QAQLQALETTAK	2.0	384.36487
1307	VDSLTAK	2.0	295.4565
1308	LQGAEALDTVR	2.0	362.0677
1309	DPAVGLLR	2.0	316.64557
1310	SCPHSLPAAPTLATPTLATPACPGALGPNWGR	3.0	646.10364
1311	GAPGEWVSMQPQPLLPPTYFLDGETLSWGPSWEQQQSVSPR	3.0	737.526
1312	GFPEEGHVDVK	2.0	374.4244
1313	PWAGWSGGR	2.0	320.30725
1314	EHLPLPSTR	2.0	344.5656
1315	AWPYGVEK	2.0	329.2663
1316	MGLEDEQK	2.0	327.65643
1317	MLTESGDPEEEEEEEEELVDPLTTVR	3.0	656.86914
1318	EQCEQLEK	2.0	343.99518
1319	LELYDEHVSSR	2.0	392.90445
1320	SHTEEDCTEELFDFLHAK	3.0	584.9757
1321	DHCVAHK	2.0	302.9427
1322	TGGNLDR	2.0	291.1184
1323	PTALLQPGPGWQR	2.0	394.98163
1324	GAACCLQILPESR	2.0	402.13885
1325	VCFPTGLPLAR	2.0	374.23636
1326	LSWVGYK	2.0	307.24796
1327	ELQWPVYR	2.0	346.72485
1328	EELELER	2.0	329.33142
1329	QTLSHEAR	2.0	334.86615
1330	MQHSLAGQTYAVPLIQPDLR	3.0	551.8513
1331	EEAVQQMADALQYLQK	2.0	458.81158
1332	VSGDIFSR	2.0	316.48004
1333	ISQQVEQSR	2.0	341.0377
1334	SQVQAIGEK	2.0	325.92578
1335	VSLAQAK	2.0	298.1493
1336	LQEYGSIFTGAQDPGLQR	2.0	468.33728
1337	DFPVCVSTK	2.0	341.55273
1338	PEPEDDAEEGLGGLPSNISSVSSLLLFNTTENLYK	3.0	713.81274
1339	YVFLDPLAGAVTK	2.0	397.72858
1340	THVMLGAETEEK	2.0	387.36288
1341	LFDAPLSISK	2.0	352.64838
1342	VDLQDGVLTPPPPPPPPPPAPEVLASAPPLPPSTAAPVGQGAR	3.0	738.6511
1343	QDDSSSSASPSVQGAPR	2.0	413.31567
1344	EVVDPSGGR	2.0	314.41693
1345	ATLLESIR	2.0	330.31046
1346	QAGGIGK	2.0	284.9009
1347	ATSQGGHLMSDLFNK	2.0	432.3009
1348	GPGAGEGPGGAFAR	2.0	356.82513
1349	VSDSIPPLPPPQQPQAEEDEDDWES	2.0	539.8992
1350	MHLLGGLLLQQSAETWPLLAVSVVGSHWR	4.0	870.32434
1351	CFDCEVITR	2.0	363.71716
1352	NCSSDSIPER	2.0	350.39798
1353	GSVQEIGPMGIGILSVSQGLSQIGR	2.0	533.3242
1354	YSHTSNWPLTHAGEGVGPHPPLTR	4.0	749.04205
1355	LHLQPYLTFLLLILSVPE	2.0	498.8086
1356	MCVYTYIYLSIYLSIYLSIILYTHILK	3.0	777.32007
1357	GIFLVGCYNFILLIK	2.0	466.45386
1358	MSDSINFSHNLGQLLSPPR	3.0	551.1465
1359	CVVMPGMPFPSIR	2.0	404.66467
1360	TTADLDHTLVSVPSVAESLHHPEITFLTAFCLPSFTR	4.0	905.46936
1361	QLHHCLALCPSFALPAGDGVCHGPGLQGSCYK	4.0	852.39185
1362	GETQESVESR	2.0	347.23703
1363	GALEIIQVLYGISQGSQHLLAMCLDFGVAHDGR	4.0	887.1107
1364	MEQEHIPHWIQTSAFSGGLGR	3.0	564.0073
1365	AGLPVHMVNGDPDTGR	2.0	426.43375
1366	PLLTAPGAK	2.0	320.5985
1367	QAGSSCSR	2.0	305.01425
1368	GPGVSHQSYGVEGLGSSVCPVTWHLR	3.0	650.3849
1369	QLCDASHQTACIK	2.0	424.9986
1370	SGVCSSLK	2.0	307.12616
1371	SHILEGSVLGHR	2.0	393.11484
1372	LFAISLILMLSVT	2.0	409.40643
1373	MGPTVLGQGEEGQPEAGACSGLLQPPK	3.0	696.6627
1374	TDSLMEEK	2.0	325.65384
1375	LECSLWCCLSDPSIPGR	2.0	470.23694
1376	IVPWMQQESYSSSSPIR	2.0	466.7025
1377	SVDSDEPNLTSVLER	2.0	423.46558
1378	DNSSSVR	2.0	295.97662
1379	LFSLFLINIIFR	2.0	420.5676
1380	MTHIYSNFCFNK	2.0	415.40894
1381	SVFAFDLIPM	2.0	358.56036
1382	VYFCFSLLHNFLR	2.0	459.7085
1383	QLDFLLQAK	2.0	356.72174
1384	QNVPILWHR	2.0	361.0194
1385	CSLPTHIR	2.0	338.6546
1386	WNVLISNLLCISYQTMGFFSLSFLFLCFLR	3.0	720.82837
1387	SNENHNGNLK	2.0	343.85895
1388	VMLECSGAISAHCK	2.0	438.26706
1389	VAGTTGAHHHAR	2.0	369.40924
1390	LIFCIFSR	2.0	348.78366
1391	VSPCYHK	2.0	314.37723
1392	SGHCTPAWATGR	2.0	368.6778
1393	VDVGQAQWLMPVIPALLGGQGSQITR	3.0	694.46765
1394	HSETPSLLK	2.0	343.29974
1395	VWQCAPVIPATR	2.0	391.0243
1396	EAEAGESR	2.0	308.4446
1397	SQHCTPAQVTTMHGSR	3.0	526.63995
1398	EGEVGMGWGEDK	2.0	369.55798
1399	ILLPVTHITPPPPLLSSTSSLPTPTNTITAIITTITINTK	3.0	757.1614
1400	TETTTTTT	2.0	311.58374
1401	GLLLCQATGTCGICAVSVVGSLWR	2.0	548.89404
1402	CQDCEVVAENCFSDFIPER	2.0	499.93973
1403	GCVQESGPMEIGLLSALHGLSGK	3.0	627.114
1404	QCSHMSNWPLK	2.0	397.23193
1405	VEGPHPPLTR	2.0	353.26654
1406	LYPLPYLILFLLTLCVPK	2.0	518.8852
1407	PSATSTFSTHQLQ	2.0	393.04733
1408	LLTGLVFCSLVLSVSSR	2.0	470.5074
1409	SFFSFLGEAFDGAR	2.0	415.73676
1410	EANYIGSDK	2.0	328.79166
1411	GNYDAAK	2.0	301.38364
1412	GPGGAWAAEVISTMR	2.0	410.489
1413	LFTGIVFCSLVMGVTSESWR	2.0	518.073
1414	EALQGVGDMGR	2.0	351.04382
1415	AYWDIMISNHQNSNR	2.0	464.82663
1416	GNYDAAQR	2.0	314.2273
1417	GPGGVWAAK	2.0	306.31976
1418	VYLQGLIDCYLFGNSSTVLEDSK	2.0	552.4596
1419	QPSDFSIFSPPFPLFYSTK	2.0	498.6311
1420	MSSECLPHLPSR	2.0	398.60672
1421	VPSPTHANLPHK	2.0	383.46085
1422	FLPFFPFLGK	2.0	369.82126
1423	LEIFFCK	2.0	329.26346
1424	LAFPPLIK	2.0	328.19022
1425	WTTWGGNPG	2.0	319.45538
1426	GSSLLTYLVVALVLQSR	2.0	481.8445
1427	HYAQLIFVFLIEMGFHR	3.0	594.9267
1428	VGQAGLK	2.0	282.8747
1429	LLTSGDPPASASQSAGITGVSHCAR	3.0	630.1487
1430	PGQFIILR	2.0	330.21082
1431	NQSFFFLR	2.0	344.95233
1432	SFALSPR	2.0	304.90506
1433	LECSGAISAHCK	2.0	402.27774
1434	LCLPGSR	2.0	307.12973
1435	HSPAPATR	2.0	313.7835
1436	ESLEPGR	2.0	302.0035
1437	LVMTLNEHAAFK	2.0	404.4804
1438	GGGQAGGLLTSQ	2.0	336.9512
1439	PTLCCLSCFSSLWPR	2.0	460.24536
1440	MSQGSTGDCR	2.0	338.71674
1441	SEVSDLVLQCSGNLLQAEGQLHLLGGR	3.0	654.15247
1442	ILLQGIDDLVIVLLR	2.0	455.30548
1443	WLTPVIPALWETEAGGSPEVR	2.0	504.07782
1444	PAWPTWR	2.0	312.9235
1445	LLQIYELMLEYQA	2.0	431.63608
1446	AEIFPPSGMEYCR	2.0	410.96362
1447	TGSLCSLEVLITR	2.0	404.5482
1448	LSDLLEVDK	2.0	341.1272
1449	DEALTESDEHFSTK	2.0	425.3621
1450	LMYEVVDNSSNWAVCGK	2.0	469.39093
1451	SCGVISMPVAAR	2.0	366.9945
1452	VHMEVMPLFAGYLPLPDVR	3.0	547.7255
1453	YLPHHSAHSSQLDADSWIENDSLSVDK	4.0	717.8395
1454	HGDDQPDSSSLK	2.0	370.39883
1455	GSVHSACSSEHK	2.0	376.46982
1456	LQALPAGQVFNSSSGTQVLVIPSQDDHVLEVSVT	3.0	705.88416
1457	GVISAHCNLHLPGSSDSPASASR	3.0	561.5502
1458	PSTESCCVAQAR	2.0	380.40503
1459	VQWCHLGSLQPPLPGFK	2.0	472.60364
1460	QFSCHSLPSSWDYR	2.0	437.9699
1461	WNLTLSPR	2.0	339.85126
1462	LECSGAISAHCNLCLPDLSDSPASTSR	3.0	611.66394
1463	VAGTTGAHHHAQEPVVIR	3.0	538.13196
1464	AGTLLPVIQFLQK	2.0	404.02798
1465	HLDDLSK	2.0	317.05313
1466	LILVHLSR	2.0	344.1458
1467	GGAEVQIFAPDVPQMHVIDHTK	3.0	570.47485
1468	GQPSEGESR	2.0	319.5258
1469	NVLTESAR	2.0	322.58466
1470	ITDLANLSAANHDAAIFPGGFGAAK	3.0	581.18823
1471	NLSTFAVDGK	2.0	342.07346
1472	EFHQAGK	2.0	303.36166
1473	PIGLCCIAPVLAAK	2.0	414.44635
1474	GVEVTVGHEQEEGGK	2.0	415.71826
1475	WPYAGTAEAIK	2.0	370.985
1476	EVVEAHVDQK	2.0	363.4672
1477	VVTTPAFMCETALHYIHDGIGAMVR	3.0	647.859
1478	VLELTGK	2.0	297.0015
1479	SMQATAAEAGSPGLWR	2.0	420.76404
1480	VEEWGPFDLVYGATPPLGHTCDR	3.0	582.52814
1481	PPSWYLFQFHR	2.0	410.2354
1482	PFFWMFVDNLVLNK	2.0	456.74658
1483	EDLDVASR	2.0	321.15558
1484	FLEMEPVTIPDVHGGSLQNAVR	3.0	563.6225
1485	VWSNIPAIR	2.0	342.679
1486	HWALVSEEELSLLAQNK	2.0	484.35596
1487	NCFLPLR	2.0	325.55685
1488	YFSTELTSSL	2.0	356.5095
1489	SDPGLTAPLYLFLGNLAFLDASYSFIVAPR	3.0	738.16406
1490	MLVDFLSEK	2.0	352.2095
1491	GCITQLFFLHFLGGGEGLLLVVMAFDR	3.0	729.4793
1492	PLHCSTVMNPR	2.0	385.48578
1493	ACYAMMLALWLGGFVHSIIQVVLILR	3.0	662.8196
1494	LPFCGPNQLDNFFCDVR	2.0	481.4195
1495	LACTDMFVVELLMVFNSGLMTLLCFLGLLASYAVILCHVR	3.0	878.8071
1496	AMSTCTTR	2.0	316.89597
1497	VIIILLMFGPAIFIYICPFR	2.0	547.77954
1498	MVSLFHTVIFPLMNPMIYTLR	3.0	590.3539
1499	HVVCQVDFIIR	2.0	395.30933
1500	IEQEGVTVK	2.0	334.87274
1501	SSSHFNPDPDAETLYK	2.0	440.45474
1502	GIGTNEQAIIDVLTK	2.0	419.99097
1503	DLTETLK	2.0	308.65637
1504	TGGAANPK	2.0	290.40927
1505	PGPLPPACPSALPLLAR	2.0	450.37592
1506	AAVDVAALVHR	2.0	369.82556
1507	EAFIVLGCK	2.0	341.12787
1508	DNNVMDSR	2.0	319.8913
1509	MAGDGVSLLMPSR	2.0	381.1994
1510	MTQAAVR	2.0	298.2116
1511	PWAPCLENMTTAPNGLGPGPAAPCAGSDLK	3.0	629.8748
1512	MVTSLACGNGVCGCSPGGDTDTQEAK	2.0	524.88873
1513	TGAHPER	2.0	291.02615
1514	PHSMVLVGNSSTWNTLASFR	3.0	544.0752
1515	EGSNACSK	2.0	301.5471
1516	GEASEHGLGK	2.0	327.59604
1517	SIPNGAVPGAQASR	2.0	374.4829
1518	GSPLAPGPACGALR	2.0	379.82944
1519	PAEWGTLDGSDLEDTDDAFQR	2.0	502.85565
1520	ICLLDAPQNHATPTIATGQVPAVCEILVR	3.0	649.80835
1521	DPENNSMGYR	2.0	347.3654
1522	STDNLAFLK	2.0	336.97833
1523	STSNLADLR	2.0	332.59506
1524	TLSSSSTDSQK	2.0	355.8903
1525	LVSNVTEAAWR	2.0	367.1218
1526	SGAPSPGEASLR	2.0	346.51016
1527	LHDDYSR	2.0	324.61618
1528	STEQDSR	2.0	300.36603
1529	GGAVMHGTTATCTVAPGFGSATSK	3.0	550.902
1530	GPHLDADTAVFPLETK	2.0	442.9745
1531	SSWAVESDSSCTCSSLPSPIVQDVLSK	2.0	563.7344
1532	DSCDPNAGSQLTFDPEQPPTPLR	2.0	514.13025
1533	PQSPQSPQSPGAGSASCHSNHSALSANSEESEGR	4.0	830.0736
1534	AEEPAQR	2.0	301.27124
1535	EPGPVSLQDPLEATHGDEGSK	3.0	557.2381
1536	DLLVNIGVAAGPEEK	2.0	413.2364
1537	PPMPAHQVPPYK	2.0	397.10858
1538	PFTFSQSTPIGLDR	2.0	419.19897
1539	ASNVSSDGGTEPSALVDDNGSEEDFSYEDLCQASPR	3.0	682.0641
1540	YLQPGGEQLAINELISDGNVVCAEALWDHVTMDDQELGFK	3.0	751.4636
1541	AGDVIQVLEASNK	2.0	384.1089
1542	EAWFPASFVR	2.0	363.23584
1543	VNQEELSENSSSTPSEEQDEEASQSR	3.0	589.48267
1544	EIMDTER	2.0	321.30988
1545	DICEGYIR	2.0	341.42297
1546	HTGMFTVAQLATIFGNIEDIYK	3.0	616.5497
1547	EEPHLSEIGSCFLQNQEGFAIYSEYCNNHPGACLELANLMK	4.0	874.27344
1548	HFFEACR	2.0	330.45197
1549	LLQQMIDIAIDGFLLTPVQK	2.0	527.63495
1550	YPLQLAELLK	2.0	374.0101
1551	YTTQEHGDYSNIK	2.0	414.81348
1552	AAYEAMK	2.0	301.70422
1553	NVACLINER	2.0	347.0896
1554	WQVSIVGWEGLDILDR	2.0	464.38977
1555	SSELIHSGELTK	2.0	386.4748
1556	TFFLFDHQLVSCK	2.0	445.95587
1557	LDMDEMELVDLGDGR	2.0	432.76138
1558	DCNLSVK	2.0	312.6206
1559	TTDEVYLFCAK	2.0	388.19446
1560	WLQACADER	2.0	356.80017
1561	EMGMEISENQK	2.0	375.3452
1562	LAMLNAQK	2.0	319.77664
1563	VQSLSSEP	2.0	313.1644
1564	LPAQLLGLLMLWVPGSSAEIVMTQTPLSLSITPGEQASMSCR	3.0	777.12756
1565	SSQSLLHSDGYTYLYWFLQK	3.0	575.4524
1566	PVSTLLIYEVSNR	2.0	412.5505
1567	VEAEDFGVYYCMQDAQDP	2.0	473.45117
1568	FSGSGPGTDFTLTISSLEPEDFAVYYCQQR	3.0	715.40686
1569	MAWTLLLLVLLSHCTGSLSQPVLTQPSSHSASSGASVR	4.0	888.985
1570	LTCMLSSGFSVGDFWIR	2.0	474.60254
1571	YLLYYHSDSNK	2.0	400.61554
1572	FSGSNDASANAGILR	2.0	397.22137
1573	ISGLQPEDEADYYCGTWHSNSK	3.0	612.70935
1574	MAWTPPLLVLTLCTGSVISSGPTQVPAVSVALGQMAR	3.0	745.0236
1575	ITCQGDSMEGSYEHWYQQK	3.0	586.2273
1576	PGQAPVLVIYDSSDR	2.0	422.67444
1577	SGNTTTLTITGAQAEDEADYYYQLIDNHATQL	3.0	681.0155
1578	MFIGNSPLLLTVGLGLSK	2.0	475.41846
1579	VEQFQLSISTEVK	2.0	413.695
1580	SIDIPCK	2.0	302.40213
1581	FETDVIHWYR	2.0	400.55054
1582	PNQALEHLIYIVSTK	2.0	460.45218
1583	NSQTLTSILTIK	2.0	393.24127
1584	EDMAVYYCAAWD	2.0	398.28366
1585	WALAVLLAFLSPASQISSNLEGR	2.0	541.28625
1586	LTGSSAEITCDLPGASTLYIHWYLHQEGK	4.0	803.04834
1587	APQCLLYYEPYYSR	2.0	454.02396
1588	VVLESGITPGK	2.0	350.3811
1589	YDTGSTR	2.0	302.272
1590	NDSGFYYCATWDR	2.0	417.28485
1591	MGPGLLCWELLYLLGAGPVEAGVTQSPTHLIK	3.0	741.4115
1592	GQQVTLR	2.0	305.8977
1593	CSPISGHSSVSWYQQAPGQGPQFIFEYANELR	3.0	668.22754
1594	SEGNFPNR	2.0	312.7072
1595	QFHDYCSEMNVSALELGDSALYLCAR	3.0	653.5255
1596	MSLGLLCCVAFSLLWAGPMNAGVTQTPK	3.0	673.39746
1597	TGQSMTLLCAQDMNHEYMYR	3.0	593.8988
1598	LIYYSVAAALTDK	2.0	416.33057
1599	GEVPNGYNVSR	2.0	358.2304
1600	SNTEDFPLK	2.0	337.6178
1601	LESAAPSQTSVYFCASSYS	2.0	472.3828
1602	MGPGLLCWVLLCPLGEGPVDAGVTQSPTHLIK	3.0	704.5431
1603	GQHVTLR	2.0	308.33057
1604	CSPISGHTSVSSYQQALGQGPQFIFQYYEK	3.0	653.29297
1605	GNFPDQFSGHQFPNYSSELNVNALLLGDSALYLCASSL	3.0	717.10144
1606	LLGCAALCLLAADSFHAK	2.0	518.97974
1607	VTQTPGHLVK	2.0	358.03998
1608	MDCTPEK	2.0	305.71817
1609	GHTFVYWYQQNQNK	2.0	441.99524
1610	EFMLLISFQNEQVLQETEMHK	3.0	630.13696
1611	NAPCSLAILSSEPGDTALYLCASSQS	2.0	553.39417
1612	MDTLCSTLLLLTIPSWVLSQITLK	2.0	572.8484
1613	ESGPTLVK	2.0	308.61813
1614	PTQTLTLTCTFSGFSLSTSGVGVGWIR	2.0	576.41833
1615	ALEWLALIYWDDDK	2.0	455.20706
1616	NQVVLTMTNMDPVDTATYYCAHR	3.0	643.5792
1617	MELGLSWVFLVAILEGVQCEVQLVESGGGLVQPGGSLR	3.0	772.4666
1618	LSCAASGFTFSSYDMHWVR	3.0	580.90173
1619	GLEWVSAIGTAGDPYYPGSVK	2.0	505.49237
1620	AGDTAVYYCAR	2.0	369.41937
1621	WVLSQVQLQQWGAGLLK	2.0	480.4601
1622	PSETLSLTCAVYGGSFSGYYWSWIR	2.0	561.6688
1623	GLEWIGEINHSGSTNYNPSLK	3.0	552.57666
1624	VTISVDTSK	2.0	325.8039
1625	WVLSQLQLQESGPGLVK	2.0	464.28674
1626	PSETLSLTCTVSGGSISSSSYYWGWIR	2.0	572.48785
1627	GLEWIGSIYYSGSTYYNPSLK	2.0	526.34595
1628	ILFLVAAVTDAYSQMQLVQSGAEVK	2.0	585.53827
1629	ASGYTFTYR	2.0	344.0115
1630	QAPGQALEWMGWITPFNGNTNYAQK	3.0	608.60986
1631	SMSTAYMELSSLR	2.0	408.46686
1632	SEDTAMYYCAR	2.0	380.5984
1633	GVQCEVQLVESGGGLVQPGR	2.0	477.29956
1634	LSCTASGFTFGDYAMSWVR	2.0	490.73798
1635	GLEWVGFIR	2.0	349.24292
1636	AYGGTTEYAASVK	2.0	386.1473
1637	SIAYLQMNSLK	2.0	386.13593
1638	TEDTAVYYCTR	2.0	385.10223
1639	IFVGNVDGADTTPEELAALFAPYGTVMSCAVMK	3.0	748.0956
1640	QFAFVHMR	2.0	349.80884
1641	ENAGALR	2.0	298.28476
1642	AIEALHGHELR	2.0	384.86148
1643	ALVVEMSR	2.0	327.00534
1644	IFVGNVSAACTSQELR	2.0	442.1922
1645	VIECDVVK	2.0	332.13336
1646	GSCQDGEAVHR	2.0	361.1663
1647	PAPGGYR	2.0	287.0132
1648	AGDSLTLR	2.0	308.66455
1649	AVWEGAGM	2.0	308.48322
1650	MALSPGANLVFHEDPK	2.0	465.82764
1651	AIAPASLQITSSCSGEALDLDSK	2.0	515.97723
1652	LCPASNPILSPSSTEAPR	2.0	457.229
1653	LSSGNHPQSNSEDAFK	2.0	430.77756
1654	HELNPFIR	2.0	346.23682
1655	EGLVLGHCISR	2.0	381.84937
1656	ALLIPTSNSSLDLDSNPLLNMGSR	2.0	540.3416
1657	LNLNVAPDSHGTLIPDTNETITLASHNISESVSK	4.0	819.11206
1658	GAFSTTWSTSSK	2.0	369.028
1659	ETMNVASSGHSR	2.0	380.46228
1660	DNSIHTVPLEENLESWSEMASIK	3.0	594.6621
1661	VGQFPLGFPISNPAGK	2.0	430.5671
1662	DAVTLQGIPEGAFDEVTSCLVK	2.0	517.56055
1663	TEGGNNMALVENVTTLQK	2.0	463.037
1664	SQDLLEAEGEK	2.0	366.46988
1665	QIQEEPLDSLSSSVR	2.0	431.31274
1666	QAMEILTQLSHTQPTLGMR	3.0	562.48956
1667	SELVNVCVHSVFSLPSVQAMQEK	3.0	637.719
1668	AETIQALYHQTLEALQTLLK	3.0	584.6188
1669	ALFIEDPTPAGLK	2.0	395.53647
1670	SILEALGPWMNSGK	2.0	409.11603
1671	AVNTNVSVLNHMLLTLPFFMPLGFPALGLLLGR	3.0	686.49365
1672	LILHIGDPDEEIGCEALDGIIILYTILELQK	3.0	744.11865
1673	ELYESNK	2.0	315.67892
1674	HFLGPYNPVSPCQNILR	2.0	474.88177
1675	VIEEFGDFLGPQQIK	2.0	439.51904
1676	DLLLAALEGLK	2.0	378.0763
1677	GSSEAPGK	2.0	284.4995
1678	EMMQLASEVMLSSVLEWYR	2.0	520.159
1679	ALEVIPEIMQGIYMQLSHIQEPR	3.0	642.65845
1680	QVALLPVSLLASSFMTEVVVALLMCPLPLNSNGAEMWR	3.0	783.29376
1681	DLLDLLLGSLK	2.0	380.24466
1682	ASIVPLAAASGLCELLSVNSCMGR	2.0	544.9419
1683	IYPQLLLALLIQVHYHIGLNLPGCVAPPK	3.0	711.18994
1684	GAQPSPFVPVR	2.0	348.75543
1685	MGCSYETTFLEDQGGWELMEQVESHHR	4.0	782.9503
1686	GVALLAR	2.0	302.83307
1687	AMVQYSCQELCR	2.0	409.219
1688	ILYLLIPLLER	2.0	404.36514
1689	ITATAFFVELLQMEQVR	2.0	495.3175
1690	IPEEYSLGR	2.0	342.9676
1691	MAEGLSHHDPIMK	2.0	410.79108
1692	GLVILAR	2.0	312.12656
1693	ALLPSMVK	2.0	322.16223
1694	NMDGMLVVEAVHNLK	2.0	474.41058
1695	LMDSAVYVEMLQILLPHFSDAR	3.0	621.74664
1696	SSCINLYGK	2.0	339.69717
1697	TQAMEEQLVSTLVPLLLTMQEGNSK	3.0	707.94055
1698	CSYFMAWELPK	2.0	406.90546
1699	PWDNQQQTVAK	2.0	380.48456
1700	CLVNTHR	2.0	319.47202
1701	DSAFIFLSQSLEYAK	2.0	455.25717
1702	CSVMFIGSLVPCMESIMTEDR	2.0	530.6261
1703	FHLLCPPLYSQPLEQAGSAER	3.0	561.5263
1704	ILTWLVSSQLFLMR	2.0	453.61023
1705	MSPSQLIGFLLLWVPASR	2.0	485.98697
1706	GEIVLTQSPDFQSVTPK	2.0	454.34827
1707	ASQSIGSSLHWYQQK	2.0	465.0393
1708	YASQSISGVPSR	2.0	364.1567
1709	FSGSGSGTDFTLTINSLEAEDAAAYYCHQSSSLP	3.0	770.7661
1710	LTFGGGTK	2.0	296.92
1712	VLAQLLGLLLLCFPGAR	2.0	483.6988
1713	ASQGISNYLAWFQQK	2.0	441.38733
1714	SLIYAASSLQSGVPSK	2.0	437.78912
1715	FSGSGSGTDFTLTISSLQPEDFATYYCQQYNSYP	3.0	701.84595
1716	LLLQPSPQR	2.0	343.598
1717	GFWSEPQSLCYVFGTGTK	2.0	477.6176
1719	NWFDPWGQGTLVTVSS	2.0	444.91736
1720	MPPGPLAPASSFTAAVGAGAGASQGGFLYEPVSQCVVFGGGTK	3.0	772.4282
1723	GFLYEPVSQHWVFGEGTELTVL	2.0	538.0803
1724	NIQYFGAGTR	2.0	349.6955
1726	YYYYYYMDVWGK	2.0	445.49335
1727	GTTVTVSS	2.0	311.75168
1728	SLCAVFGGGTQLTVL	2.0	415.50348
1729	VISQCNVFGSGTK	2.0	390.91052
1733	IFAEGTK	2.0	296.72906
1734	VFGGGTQLIIL	2.0	356.06934
1735	LGGGLLVL	2.0	299.34885
1738	DAFDIWGQGTMVTVSS	2.0	435.6798
1740	GEPGTALLVPLALGLGLALACLGLLLAVVSLGSR	3.0	771.0581
1741	ASLSAQEPAQEELVAEEDQDPSELNPQTEESQDPAPFLNR	3.0	723.3239
1742	AIAAHYEVHPR	2.0	386.01245
1743	PGQDGAQAGVDGTVSGWEEAR	2.0	466.57227
1744	INSSSPLR	2.0	309.21857
1745	QIGEFIVTR	2.0	346.46448
1746	AGLYYLYCQSSDALEAWENGER	2.0	530.1825
1747	QHSVLHLVPINATSK	2.0	435.4906
1748	DDSDVTEVMWQPALR	2.0	434.3996
1749	GLQAQGYGVR	2.0	342.55502
1750	IQDAGVYLLYSQVLFQDVTFTMGQVVSR	3.0	670.14795
1751	SMPSHPDR	2.0	313.99692
1752	AYNSCYSAGVFHLHQGDILSVIIPR	3.0	628.72266
1753	LNLSPHGTFLGFVK	2.0	425.38727
1754	WAAVAGR	2.0	299.4743
1755	LLALLLLVPGPGGASEITFELPDNAK	2.0	556.68146
1756	QCFYEDIAQGTK	2.0	402.4583
1757	CTLEFQVITGGHYDVDCR	3.0	577.08777
1758	LEDPDGK	2.0	296.5973
1759	QYDSFTFTASK	2.0	378.1883
1760	FCFSNEFSTFTHK	2.0	437.2827
1761	TVYFDFQVGEDPPLFPSENR	2.0	508.8225
1762	VSALTQMESACVSIHEALK	2.0	523.1786
1763	SVIDYQTHFR	2.0	383.04163
1764	AEDLNTR	2.0	307.11313
1765	PLLLPLLLLLQPPAFLQPGGSTGSGPSYLYGVTQPK	3.0	726.65894
1766	HLSASMGGSVEIPFSFYYPWELAIVPNVR	3.0	647.6466
1767	GHFHGQSFYSTR	2.0	392.21558
1768	LFLNWTEGQESGFLR	2.0	446.40045
1769	EDQSVYFCR	2.0	359.47275
1770	QQLQSIK	2.0	317.68716
1771	LTITQAVTTTTTWR	2.0	423.41565
1772	PSSTTTIAGLR	2.0	347.05624
1773	GHSESWHLSLDTAIR	3.0	493.48303
1774	VALAVAVLK	2.0	328.39102
1775	TVILGLLCLLLLWWR	2.0	486.54596
1776	MVIHSQLK	2.0	335.3849
1777	IQGASER	2.0	298.52368
1778	SHLLNCCPHDVLSGTR	3.0	508.84177
1779	MDLGECLK	2.0	332.49405
1780	VHDLALR	2.0	315.70258
1781	ADYEIASK	2.0	316.8374
1782	EQDFFFELDAMDHLQSFIADCDR	3.0	607.21924
1783	LAETQEEISAEVAAK	2.0	422.79636
1784	VHELNEEIGK	2.0	361.20935
1785	VEQLGAEGNVEESQK	2.0	418.86053
1786	VMDEVEK	2.0	312.21912
1787	EAEEVYR	2.0	316.2837
1788	NSMPASSFQQQK	2.0	383.17365
1789	VCEVCSAYLGLHDNDR	2.0	476.67963
1790	LADHFGGK	2.0	311.45755
1791	LHLGFIEIR	2.0	360.76212
1792	DQDLASCDR	2.0	341.11584
1793	SYESANGR	2.0	310.88364
1794	MSLSSLLK	2.0	323.01413
1795	VVTASLWLGPGIAQK	2.0	421.30756
1796	ITQTQPGMFVQEK	2.0	408.1311
1797	EAVTLDCTYDTSDPSYGLFWYK	2.0	536.5286
1798	QPSSGEMIFLIYQGSYDQQNATEGR	2.0	546.76263
1799	YSLNFQK	2.0	321.72546
1800	SANLVISASQLGDSAMYFCAMR	2.0	523.49384
1801	MPGETEEPR	2.0	341.03156
1802	PPEQQDQEGGEAAK	2.0	395.4918
1803	AAPEEPQQR	2.0	327.93832
1804	PPEAVAAAPAGTTSSR	2.0	402.49472
1805	AAAAAAAAAVSR	2.0	343.86838
1806	PPDVPGQQPQAAK	2.0	379.44547
1807	SPSPVQGK	2.0	297.92996
1808	EEEDDSALPQEVSIAASR	2.0	460.43884
1809	TGSLQLICK	2.0	333.08783
1810	VEVEVEVK	2.0	330.36713
1811	EEENEIR	2.0	327.59302
1812	EDEEPPR	2.0	308.99182
1813	PPIQYVR	2.0	319.3817
1814	CEMEGCGTVLAHPR	2.0	438.55396
1815	YLQHHIK	2.0	332.70877
1816	YVCPHPSCGR	2.0	366.8512
1817	DYICEYCAR	2.0	369.49542
1818	SSHNLAVHR	2.0	336.52612
1819	MIHTGEK	2.0	303.06824
1820	PLQCEICGFTCR	2.0	406.66748
1821	ASLNWHMK	2.0	337.1407
1822	HDADSFYQFSCNICGK	2.0	453.48456
1823	DSVVAHK	2.0	292.86032
1824	SYCSGTER	2.0	321.90396
1825	MGDDQEDDFPR	2.0	377.3405
1826	LSESMEDLSLDLGALQGSEYLQDLGLGAPSHSQPGETPDSR	3.0	745.4188
1827	PTGEEPGR	2.0	304.26578
1828	DSLFSSLAGSQDLSR	2.0	423.5782
1829	SCSESWR	2.0	311.74313
1830	LSLDASAVDEEPCLPR	2.0	441.74048
1831	TLASLALNLPGGGLK	2.0	408.0985
1832	TWTQGCLSGGGTPAESPGK	2.0	446.28638
1833	SVPVSFYEIR	2.0	369.7183
1834	SPEISPGLEVPTPPVQGLEPPVLECMEK	3.0	624.9598
1835	DHVEPDHVLIVQQVLQELR	3.0	555.93604
1836	ACMSASPGGAHSNLTWFEFLSESEDGAGK	3.0	630.08936
1837	ECVNGHQLLQGTFSGPSSCPLCGK	3.0	580.8152
1838	PFLSSGK	2.0	293.10464
1839	EPGISPWAQGPLG	2.0	376.3459
1840	PCIIPENEEIPR	2.0	403.07562
1841	AALNTVHEANGTEDER	2.0	440.48828
1842	EFCDFYAK	2.0	351.3994
1843	FNMANALASATCER	2.0	415.22577
1844	YCEHDFQMLFAPCCHQCGEFIIGR	4.0	735.5272
1845	AMNNSWHPECFR	2.0	413.41272
1846	CDLCQEVLADIGFVK	2.0	447.3444
1847	CHAIIDEQPLIFK	2.0	421.86987
1848	NDPYHPDHFNCANCGQEGSDCR	3.0	558.8988
1849	GAILPAMP	2.0	298.86374
1850	MLSPDLPDSAWNTR	2.0	420.49466
1851	VMLCLLGAGSVAAGVIQSPR	2.0	500.885
1852	HDTVYWYQQGPGQDPQFLISFYEK	3.0	609.4946
1853	FSAQQFSDYHSELNMSSLELGDSALYFCASSLG	3.0	685.7866
1854	MAMMPLVLHHPER	2.0	434.85455
1855	QAELGSGLR	2.0	325.26526
1856	DGGGAALR	2.0	289.47034
1857	QMDFTEAYADTCSTVGLAAR	2.0	498.997
1858	SVDVADNR	2.0	313.76218
1859	GWMPIHEAAYHNSVECLQMLINADSSENYIK	4.0	776.39154
1860	TFEGFCALHLAASQGHWK	3.0	578.39526
1861	IVQILLEAGADPNATTLEETTPLFLAVENGQIDVLR	3.0	725.53217
1862	LLLQHGANVNGSHSMCGWNSLHQASFQENAEIIK	4.0	862.0714
1863	ECQDDFGITPLFVAAQYGK	2.0	494.7348
1864	LESLSILISSGANVNCQALDK	2.0	513.9408
1865	ATPLFIAAQEGHTK	2.0	432.18307
1866	CVELLLSSGADPDLYCNEDSWQLPIHAAAQMGHTK	4.0	872.8208
1867	ILDLLIPLTNR	2.0	384.7009
1868	ACDTGLNK	2.0	309.44708
1869	VSPVYSAVFGGHEDCLEILLR	3.0	573.6212
1870	NGYSPDAQACLVFGFSSPVCMAFQK	2.0	555.1116
1871	DCEFFGIVNILLK	2.0	425.94366
1872	YGAQINELHLAYCLK	2.0	472.69855
1873	GCSLGPWNHIYEFVNHAIK	3.0	584.4032
1874	TLAPAVER	2.0	315.22766
1875	ASNAWILQQHIATVPSLTHLCR	3.0	641.1951
1876	SDSYISQLPLPR	2.0	387.50885
1877	SLHNYLLYEDVLR	2.0	435.86954
1878	MYEVPELAAIQDG	2.0	398.09717
1879	MSISLLCCAAFPLLWAGPVNAGVTQTPK	3.0	660.06836
1880	IGQSMTLQCAQDMNHNYMYWYR	3.0	609.09076
1881	QDPGMGLK	2.0	311.02905
1882	LIYYSVGAGITDK	2.0	402.16333
1883	STTEDFPLR	2.0	339.99127
1884	LELAAPSQTSVYFCASSYS	2.0	479.10107
1885	MSLGLLCCAAFSLLWAGPVNAGVTQTPK	3.0	688.0918
1886	TGQSMTLQCAQDMNHGYMSWYR	3.0	593.389
1887	QDPGMGLR	2.0	314.6677
1888	LIYYSAAAGTTDK	2.0	397.05835
1889	EVPNGYNVSR	2.0	351.22803
1890	LNTEDFPLR	2.0	348.8327
1891	LVSAAPSQTSVYLCASSYS	2.0	471.1318
1892	PYLSAVR	2.0	311.80905
1893	ATLQAALCLENFSSQVVER	2.0	495.6853
1894	ELLLQPVTISR	2.0	380.81085
1895	VLIEGSINSVR	2.0	372.14996
1896	QADEIEK	2.0	313.5534
1897	AENFFILR	2.0	339.88782
1898	IFTIQGCYPVIR	2.0	408.01776
1899	SGPTLLPPQK	2.0	339.4983
1900	DLDSSAMGDSDTTEDEDEDEDEEFQPSQLFDFDDLLK	3.0	709.5487
1901	FDDLDGTHALMVGLCLNLR	3.0	566.47107
1902	NLPWFDEVDANSFFPR	2.0	463.42612
1903	CYCLGAEDDK	2.0	367.06287
1904	NPVLVSPEFVDEALCACEEYLSNLAHMDIDK	3.0	730.99506
1905	DLEAPLYLTPEGWSLFLQR	2.0	505.06
1906	YYQVVHEGAELR	2.0	415.49188
1907	HLDTQVQR	2.0	336.29453
1908	CEDILQQLQAVVPQIDMEGDR	2.0	522.22217
1909	GIMCMDHLEEMLK	2.0	445.9234
1910	LVNGNPVVMK	2.0	344.2869
1911	PLLIFGTK	2.0	323.01785
1912	QWFLVTDWNPLTVWFYR	2.0	511.25574
1913	FSTQPFSLK	2.0	342.52478
1914	NLDNSVHLCNNSIQK	2.0	443.8198
1915	HLENSCHR	2.0	337.80716
1916	HPLLPPDNMWSSQR	2.0	426.1557
1917	FQAHLQEMGAPNAWSTIIVPGMK	3.0	588.9078
1918	DAVIHALQTSQDTVQCR	2.0	469.81094
1919	ASFELYGADFVFGEDFQPWLIEINASPTMAPSTAVTAR	3.0	729.9756
1920	LCAGVQADTLR	2.0	366.4189
1921	NCDTGAFELIYK	2.0	393.53006
1922	QPVTTSPASTPR	2.0	370.56097
1923	PSCLLPMYSDTR	2.0	400.46503
1924	SSDDSTASWWALR	2.0	396.26306
1925	IYHDGALR	2.0	330.33917
1926	LPGAWDPAAHQGGNGVLLEGELIDVSR	3.0	614.7573
1927	HSILDTHGR	2.0	341.3346
1928	YYVLYIR	2.0	350.99045
1929	GNEIEPNFSATR	2.0	373.24536
1930	VNTGFLMSSYK	2.0	373.8856
1931	LTPEALK	2.0	308.091
1932	PELLALTESLTPDHTVAFWMPESEMEVMELELGAGVR	3.0	735.7776
1933	GDGPFLDSLAK	2.0	352.74963
1934	LEAGTVTK	2.0	302.35846
1935	CNFTGDGK	2.0	313.50815
1936	TGASWTDNIMAQK	2.0	394.51828
1937	GAAAEIR	2.0	300.92676
1938	EQGDGAEDEEWPEEIQQQIVR	2.0	505.4667
1939	ETFHLVLK	2.0	339.37515
1940	DDNICNFLEGGSLIGGSDYK	2.0	482.23273
1941	HYATLYFVFCVDSSESELGILDLIQVFVETLDK	3.0	705.39087
1942	CFENVCELDLIFHMDK	3.0	571.06836
1943	VHYILQEVVMGGMVLETNMNEIVAQIEAQNR	3.0	691.44574
1944	SEGGLSAAPAR	2.0	330.96216
1945	NINLPEIPR	2.0	345.74615
1946	NINIGDLNIK	2.0	356.81818
1947	VPNLSQFV	2.0	320.12338
1948	MFCCLGYEWLSGGCK	2.0	451.87735
1949	TWHSAWVINTLADHHHR	3.0	551.78723
1950	GTDFGGSPWLR	2.0	358.4545
1951	IIIAFPR	2.0	316.2383
1952	VVLTLWTVYLWLSFLK	2.0	500.0227
1953	TIFQSENGHDVSTDVQQR	2.0	477.31848
1954	SICMHTK	2.0	314.146
1955	VSSFPGNK	2.0	300.8669
1956	ECEHAEK	2.0	319.17032
1957	QVSEAEENGK	2.0	339.664
1958	EIHTYMK	2.0	327.7108
1959	ALCNWVR	2.0	321.21207
1960	MAAAEHR	2.0	302.16406
1961	HSSGLPYWPYLTAETLK	2.0	477.57477
1962	MGHQPPPPTQQHSITDNSLSLK	3.0	566.709
1963	TPPECLLTPLPPSADDNLK	2.0	486.25793
1964	TPPECLLTPLPPSAPPSADDNLK	2.0	525.8611
1965	TPPLATQEAEAEK	2.0	394.22073
1966	AAEMESPPEPK	2.0	357.60004
1967	AAEVESPPEPK	2.0	353.99442
1968	AAEVEPSSPEPK	2.0	365.885
1969	TGHCTQA	2.0	288.76227
1970	MAAGWLTTWSQNSVTFQEVAVDFSQEEWALLDPAQK	3.0	733.62787
1971	DVMLENFR	2.0	339.7575
1972	NLASVGYQLCR	2.0	376.51794
1973	VDQEQLK	2.0	313.63074
1974	GILQGDCADWETQLK	2.0	437.22638
1975	DTIAMQNIPGGK	2.0	365.17157
1976	TSNGINTAENQPGEHSLECNHCGK	3.0	583.34607
1977	VFNHPSTLR	2.0	352.6881
1978	SHVSIHIGEK	2.0	354.28302
1979	TLEFTDCR	2.0	339.8884
1980	AFNQESSLR	2.0	342.765
1981	FQEYEQCDMSFSLHSSCSVR	3.0	596.43774
1982	EQIPTGEK	2.0	315.0976
1983	GDECSDYGK	2.0	330.01544
1984	ISPLSVHTK	2.0	342.7461
1985	TGSVEEGLECNEHEK	2.0	442.89392
1986	TFTDPLSLQNCVR	2.0	411.95862
1987	THSGEMPYECSDCGK	2.0	424.25488
1988	AFIFQSSLK	2.0	349.97476
1989	PYECDHCGK	2.0	353.73813
1990	SFSQSSHLNVHK	2.0	397.7931
1991	AFTVPSSLQK	2.0	348.4996
1992	PYECSDCGK	2.0	345.74664
1993	AFIDQSSLK	2.0	342.01184
1994	PYECNQCGK	2.0	349.96783
1995	SFSTGSYLIVHK	2.0	402.70944
1996	AFSTSTNLIMHK	2.0	404.15155
1997	IDCTPDQEVTEDICR	2.0	442.10205
1998	CCWSPVADANVPR	2.0	406.4623
1999	CFFPWNWGYEASNGHTNTSTGFTAQLK	3.0	636.366
2000	LPSPSLFGNDVATTLFTAEYQTSNR	2.0	557.0401
2001	ITDFNNIR	2.0	334.0121
2002	YEVSHENINLVDGIADASNLSYYVEVTDK	3.0	651.9949
2003	VLLDTSIGPLQFAQQYLQLSFR	2.0	548.0989
2004	LPSANVYGLGEHVHQQYR	3.0	556.6282
2005	TWPIFTR	2.0	324.259
2006	DATPTEGMINLYGAHTFFLCLEDAR	3.0	616.8121
2007	GSSFGVFLMNSNAMEVTLQPAPAITYR	3.0	631.78577
2008	TIGGILDFYVFLGNTPEQVVQEYLELVGR	3.0	662.7335
2009	PFFPPYWSLGFQLSR	2.0	456.9158
2010	DYGGINK	2.0	291.48315
2011	LAEIPYDVQYSDIDYMDGK	2.0	497.09457
2012	DFTVDEVAYSGLPDFVK	2.0	460.46664
2013	ELHDNGQK	2.0	323.1367
2014	YLIIMNPGISK	2.0	376.91855
2015	NSNYEPYNNGSLK	2.0	398.49094
2016	VWILGSNGFAVGEGYPGPTVFPDYTNPVCTEWWTDQVAK	3.0	726.0284
2017	VLDHLLFAR	2.0	364.9695
2018	TLCMDTEFHGGLHYDIHSLYGHSMAR	4.0	793.26807
2019	TTNLALETIFMNNR	2.0	432.53253
2020	STFAGSGK	2.0	292.5228
2021	FAAHWLGDNAATWDDLR	2.0	471.2598
2022	WSIPTILEFNLFGIPMVGANICGYNNNVTEELCR	3.0	709.35376
2023	WMQLGAFYPLPR	2.0	405.862
2024	NHNGPGFR	2.0	315.4964
2025	DQDPAAFGVDSLLLK	2.0	425.51624
2026	YTLLPYLYTLFYHAHTR	3.0	579.3905
2027	PLVHEFYQDSATWDVHEQFLWGPGLLITPVLYEGVDEVK	4.0	975.74475
2028	AYIPDATWYDYETGVAISWR	2.0	516.80634
2029	QLVNMLLPGDK	2.0	373.12622
2030	GGYIFPTQK	2.0	335.76266
2031	PNTTTEASR	2.0	321.96332
2032	NSLGLIIALDYK	2.0	399.51773
2033	GELYWDDGVSK	2.0	370.34845
2034	YILYDFSVTSNHLQAK	2.0	485.94135
2035	IINNNYMDTDNLMFTDITILGMDK	2.0	569.40356
2036	QPANFIVLLNNVATSSPSVVYNASTK	2.0	564.80536
2037	VVTITDLQGLVLGQEFSIR	2.0	496.32416
2038	WNLPVSDLEK	2.0	366.8463
2039	FNCYPDDPTASEESCR	2.0	446.72345
2040	ISFLHLK	2.0	324.02994
2041	VIYHTATMLQVK	2.0	414.18906
2042	IYDPTNK	2.0	307.55743
2043	YEVPVPLNTPPQPVGDPENR	2.0	488.58774
2044	IQNNPFGIQIQR	2.0	394.8409
2045	NSSTVIWDSQLPGFIFNDMFLSISTR	2.0	574.0431
2046	LPSQYIYGFGETEHTTFR	3.0	578.9897
2047	NMNWNTWGMFAHDEPPAYK	3.0	558.10425
2048	TTGGILDFYIVLGPTPELVTQQYTELIGR	3.0	658.1261
2049	PAMIPYWALGFHLSR	3.0	541.33185
2050	YGYQNDAEISSLYDAMVAAQIPYDVQHVDIDYMNR	3.0	732.5657
2051	LDFTLSANFQNLSLLIEQMK	2.0	524.67883
2052	FILILDPAISGNETQYLPFIR	2.0	532.8104
[truncated: 614,949 more rows]
