# Supplementary material for: Deep learning the collisional cross sections of the peptide universe from a million experimental values
Source: Nat Commun. 2021 Feb 19;12:1185. doi: 10.1038/s41467-021-21352-8 (PMC7896072; doi:10.1038/s41467-021-21352-8)
Supplement: Supplementary file 6 — Source Data [file 41467_2021_21352_MOESM6_ESM.zip]

Archive with 2 entries (2 files):
- SourceData_Figure_4.csv
- SourceData_Figure_1.csv
