# Supplementary material for: Deep learning the collisional cross sections of the peptide universe from a million experimental values
Source: Nat Commun. 2021 Feb 19;12:1185. doi: 10.1038/s41467-021-21352-8 (PMC7896072; doi:10.1038/s41467-021-21352-8)
Supplement: Supplementary file 6 — Source Data [file 41467_2021_21352_MOESM6_ESM.zip › SourceData_Figure_4.csv]

	CCS	label Prediction 0	Charge	Modified_sequence
559979	481.22925	497.6706	2	_(ac)AAAAAAAAEQQSSNGPVKK_
559981	782.9352	767.157	3	_(ac)AAAAAAVGPGAGGAGSAVPGGAGPCATVSVFPGAR_
559982	480.42407000000003	481.9441	2	_(ac)AAAAAETPEVLRECGCK_
559986	442.91275	455.39996	2	_(ac)AAAAGDGTVKPLQSAM(ox)K_
559997	448.6904	455.96323	2	_(ac)AAFGLLSYEQRPLK_
559998	429.09365999999994	430.3105	2	_(ac)AAGETQLYAKVSNK_
559999	383.6289	386.9342	2	_(ac)AALGEPVRLER_
560000	453.32034	449.70096	2	_(ac)AALVEPLGLERDVSR_
560001	372.64926	365.62265	2	_(ac)AAM(ox)YEIKVR_
560005	397.35355	404.8805	2	_(ac)AATAREDGASGQER_
560007	448.1925	465.4387	2	_(ac)ACLGLYCGKTLLFK_
560008	555.7180000000002	564.3189	3	_(ac)ADDKVAILTDDEEEQKR_
560010	553.2157599999998	578.60486	3	_(ac)ADGGEREELLSPSPVSPAKR_
560011	443.6939	441.63086	2	_(ac)ADLDKLNIDSIIQR_
560012	376.53708	374.4344	2	_(ac)ADNEKLDNQR_
560016	433.19308	449.2024	2	_(ac)AEAQSGTGQLQEQKK_
560017	372.4293	375.576	2	_(ac)AEEEVAKLEK_
560018	453.4069	444.135	2	_(ac)AEHLELLAEM(ox)PM(ox)VGR_
560019	448.25915999999995	455.95135	2	_(ac)AEISDLDRQIEQLR_
560020	436.9125	441.33704	2	_(ac)AEPDLECEQIRLK_
560021	438.6796	435.76056	2	_(ac)AEQWELDEEGIRR_
560022	565.9695	571.23645	3	_(ac)AETKDVFGQEPHPVEDDLYK_
560023	472.40033	477.05505	2	_(ac)AEVIDVSYGM(ox)ADDLKR_
560024	427.79697000000004	426.27063	2	_(ac)AEVSIDQSKLPGVK_
560027	877.1379400000003	874.8806	4	_(ac)AGLRNESEQEPLLGDTPGSREWDILETEEHYK_
560028	619.1688	636.35547	3	_(ac)AGSGGLGGGAGGGQGAGAGQGAALRASR_
560029	450.60177999999996	445.08795	2	_(ac)AIEDGNLEEM(ox)EEEVR_
560030	404.18445	417.6039	2	_(ac)AKDAGLIEANGELK_
560031	671.6221	682.62256	4	_(ac)AKDILGEAGLHFDELNKLR_
560032	352.20316	363.05142	2	_(ac)AKEEPQSISR_
560033	523.9243	523.9965	3	_(ac)ALHDMEDFTFDGTKR_
560034	456.42462	446.8715	2	_(ac)ALKGQEDYIYLFK_
560035	516.7957	508.0987	3	_(ac)ALLAEHLLKPLPADK_
560037	358.64554	371.8919	2	_(ac)ALSTIVSQRK_
560038	361.0961	369.07697	2	_(ac)AM(ox)KIM(ox)EKIR_
560039	391.34354	392.932	2	_(ac)AM(ox)NFGDHASGFR_
560040	461.86917	468.69806	2	_(ac)AM(ox)SSFLINSNYVDPK_
560041	406.40945	403.8052	2	_(ac)ANLDKYTETFK_
560042	354.93817	353.05225	2	_(ac)APEVLPKPR_
560043	432.57895	434.86096	2	_(ac)APLDLDKYVEIAR_
560044	447.2068	453.6856	2	_(ac)AQEIDLSALKELER_
560045	456.03717	458.0816	2	_(ac)AQGLEVALTDLQSSR_
560046	358.2338	350.01837	2	_(ac)AQSQGWVKR_
560047	400.41037	414.93622	2	_(ac)ARLQQLYLQLR_
560054	368.16943	366.31177	2	_(ac)ASVLNVKESK_
560055	385.0447	382.09625	2	_(ac)ATAAGATYFQR_
560056	375.8325	368.8436	2	_(ac)ATAATSPALKR_
560058	462.75097999999997	463.8144	2	_(ac)ATALVSAHSLAPLNLK_
560059	493.73193	516.50977	2	_(ac)ATDVQLADYPLM(ox)SPKAELK_
560060	427.66714	433.64862	2	_(ac)ATEVAADALGEEWK_
560061	351.18887	343.11856	2	_(ac)ATLSVKPSR_
560062	372.32166	369.54974	2	_(ac)ATQNAHGTGISK_
560063	402.45807	399.6303	2	_(ac)ATVAELKADDDR_
560064	347.46657999999996	357.23532	2	_(ac)AVAGLLADAR_
560065	405.75705	412.984	2	_(ac)AVAVGRPSNEELR_
560066	392.96982	396.48557	2	_(ac)AVEELQSIIKR_
560068	430.7563	407.1808	2	_(ac)AVSNIRYGAAVTK_
560070	501.22497999999996	515.1508	2	_(ac)AVVNEDTQGNVSQLQAEVKR_
560071	464.24917999999997	474.15308	2	_(ac)AVVSEDDFQHSSNSTYR_
560072	496.54245	494.48526	2	_(ac)CEEETTALVCDNGSGLCK_
560073	407.4956	409.34872	2	_(ac)CKM(ox)AIIPDWLR_
560074	400.52884	410.38474	2	_(ac)CYYSNYYGGLR_
560076	425.70285	431.96878	2	_(ac)DESSLTGESDQVRK_
560077	396.64142000000004	391.6625	2	_(ac)DEVEQDQHEAR_
560078	403.27136	410.4557	2	_(ac)DHLESFIAECDR_
560079	454.69614	451.8988	2	_(ac)DKDEEALKAAQAELK_
560080	528.19965	541.9977	3	_(ac)DKDEEALKAAQAELK_
560081	505.69057999999995	493.61942	3	_(ac)DLLRPHWLEVSR_
560082	423.85416	407.5249	2	_(ac)EAAHLLPAADVLR_
560083	439.32614	428.96234	2	_(ac)EADAVSEGGAM(ox)AEER_
560084	436.26525999999996	436.94263	2	_(ac)EDATHLEDNECDIK_
560085	417.84517999999997	418.9076	2	_(ac)EFTASPKPQLSSR_
560086	441.27896	444.30646	2	_(ac)EGDSFFDDPIPKPEK_
560087	439.51122999999995	442.27353	2	_(ac)EGLSDVASFATKLK_
560088	681.68665	646.2931	3	_(ac)EGMEDAGEEAGEDAGEDAREGAAAPAAR_
560089	455.88113	450.34476	2	_(ac)EKLSALQEQKGELR_
560090	518.0045	521.2103	3	_(ac)EKLSALQEQKGELR_
560091	422.76016	421.86905	2	_(ac)ELDM(ox)SDFEEQFK_
560092	462.91705	468.63232	2	_(ac)ELLGEYVGQEGKPQK_
560093	393.12442000000004	391.63745	2	_(ac)ELSAEYLREK_
560094	401.4512	405.87857	2	_(ac)EM(ox)EKEFEQIDK_
560095	385.5978	379.6922	2	_(ac)ENQELRDAIR_
560096	383.6973	372.28442	2	_(ac)ERELEALAAR_
560097	378.4576	371.8808	2	_(ac)ESAGLEQLLR_
560098	462.41022000000004	469.03857	2	_(ac)ESGAYGVAEAGGSFDLR_
560099	425.03915	431.15665	2	_(ac)ESSKLCGLEGSIFR_
560100	383.217485	381.58978	2	_(ac)ESTIKDSTTQK_
560101	470.79074	469.40945	2	_(ac)EYQLLDIKGNEQIEK_
560102	377.7445	374.58862	2	_(ac)FAEKFQEVK_
560103	491.5576	488.44928	2	_(ac)FLLDSSASVSHYEFSR_
560104	431.3816	428.63348	2	_(ac)GALSSQDSPHFQEK_
560105	424.31528	428.06567	2	_(ac)GAMQEGM(ox)QM(ox)VKLR_
560106	790.6196	790.47766	4	_(ac)GANTSRKPPVFDENEDVNFDHFEILR_
560107	504.969	524.4394	2	_(ac)GATAGWAVTVYDKPASFFK_
560108	409.7538	412.54248	2	_(ac)GAVMGTFSSLQTK_
560109	424.9981	440.53827	2	_(ac)GESAAATASLFQRR_
560110	534.4568	530.9121	3	_(ac)GESSRKPPTPTPEGPTVSVK_
560111	357.4147	366.19965	2	_(ac)GKITLYEDR_
560112	391.97042999999996	396.81454	2	_(ac)GLSTQEAGKM(ox)TR_
560114	847.6592400000003	832.6759	3	_(ac)GPPSPGDDEEEAAAAAGAPAAAGATGDLASAQLGGAPNR_
560115	325.4387	328.93344	2	_(ac)GRAGSPLPR_
560116	352.8614	349.21896	2	_(ac)GREFGNLTR_
560117	369.94852000000003	368.15674	2	_(ac)GSQEVLGHAAR_
560118	438.6545	442.84326	2	_(ac)GSQGSPVKSYDYLLK_
560119	670.3507	695.86584	3	_(ac)GSRLLAGSTTGALAVAVAQPTDVVK_
560121	357.76065	368.9154	2	_(ac)GTVTEDLIRR_
560122	823.1677	785.9999	4	_(ac)HSTQDKSLHLEGDPNPSAAPTSTCAPR_
560123	503.44527999999997	516.0562	3	_(ac)IAEDSDRKYEEVAR_
560124	416.43152000000003	421.48865	2	_(ac)IAGQVSKPLLSVR_
560125	522.3184	520.47406	2	_(ac)ISAGGESVAGITAISGKPGDK_
560126	654.923	665.46313	3	_(ac)KGANLSQGM(ox)EFELLGLTTDPQLQR_
560127	515.32745	543.0828	3	_(ac)KGVDDLDFFIGDEAIEK_
560128	592.0369	605.6801	3	_(ac)KIAVIGQSLFGQEVYCHLR_
560129	351.94672	367.5221	2	_(ac)KM(ox)SFALTFR_
560130	517.2934	537.22815	3	_(ac)KMSIWTPPRLLELAGR_
560131	556.8014	568.67017	3	_(ac)KNVDSDDLVTGTLPKLK_
560132	543.56116	568.979	3	_(ac)KQLFPPPPGTSLTHALGAWR_
560133	436.31378	435.43665	2	_(ac)KSISLLRYQEESK_
560134	405.43115	411.44208	2	_(ac)KSLQEALQNQLK_
560135	386.44565	397.30634	2	_(ac)KSQEEVEVAGIK_
560136	442.9328	493.6781	2	_(ac)KVAGGLELGAAALLSASPR_
560137	487.99753	489.6145	2	_(ac)KVSLGNGEM(ox)GVSAHLQPCK_
560138	357.8752	369.38947	2	_(ac)LAAKEEQLR_
560139	354.83856000000014	366.51215	2	_(ac)LCDEEAQKR_
560140	401.5875	401.91083	2	_(ac)LEGQLEAREPK_
560141	424.1836	423.1785	2	_(ac)LESSSYLIRTAR_
560142	455.79602	448.00427	2	_(ac)LFDHM(ox)VPLVEEINR_
560143	395.61868	391.60464	2	_(ac)LFTSFVEQKK_
560144	410.5208	414.26288	2	_(ac)LHLTDIQLQDNK_
560145	474.33245999999997	484.7102	2	_(ac)LLQSQTMGVSHSFTPK_
560146	398.26926000000003	411.66998	2	_(ac)LNM(ox)QGAEERDIR_
560147	439.64154	440.45178	2	_(ac)LNVTENECQNYKR_
560148	380.94922	383.9087	2	_(ac)LQITNASLGLR_
560149	398.19543	417.15643	2	_(ac)LRFIQEVNTTTR_
560150	429.10834000000006	437.96008	2	_(ac)LTADKANAQAAALYK_
560151	389.45636	382.13516	2	_(ac)LTQLKAKSEGK_
560152	385.66342000000003	378.10315	2	_(ac)LYQISEEVSR_
560153	492.5375	502.77664	2	_(ac)M(ox)AAAAALRAPAQVVGM(ox)EGK_
560154	377.62787000000003	387.48218	2	_(ac)M(ox)AAAATMAAAAR_
560155	409.88385	429.01056	2	_(ac)M(ox)AAAIASGLIRQK_
560156	438.33315999999996	453.19165	2	_(ac)M(ox)AAATETGQAAVPSRK_
560157	377.44766	374.86795	2	_(ac)M(ox)AAEADGPLKR_
560158	465.97208	475.7971	2	_(ac)M(ox)AAEASESGPALHELM(ox)R_
560159	401.16977	418.9903	2	_(ac)M(ox)AALASSLIRQK_
560160	396.79865	398.7192	2	_(ac)M(ox)AASSSEISEM(ox)K_
560161	457.3058	461.8968	2	_(ac)M(ox)ADEGKSYSVSTSFFK_
560162	435.45126	445.25726	2	_(ac)M(ox)AEEHTDLEAQIVK_
560163	365.58365	367.0528	2	_(ac)M(ox)AEM(ox)KTEDGK_
560164	546.7305	590.0506	3	_(ac)M(ox)AFALLRPVGAHVLYPDVR_
560165	545.4867	571.70935	3	_(ac)M(ox)AHAPEPDPAACDLGDERPK_
560166	333.88732999999996	353.91812	2	_(ac)M(ox)AKFVIAGR_
560167	408.15884	415.5376	2	_(ac)M(ox)ALGLEQAEEQR_
560168	503.84	511.14392	2	_(ac)M(ox)ALLTALDDTLPEEAQGPGR_
560169	585.46686	561.5398	3	_(ac)M(ox)ALSLAQGLAFLHEER_
560170	370.6876	374.8931	2	_(ac)M(ox)ALSTIVSQR_
560171	358.6591	368.02933	2	_(ac)M(ox)AM(ox)SELGTRK_
560172	398.7126	390.2455	2	_(ac)M(ox)ANFQNFKPR_
560173	316.24643	342.16864	2	_(ac)M(ox)APATAPRR_
560174	371.48688	371.6994	2	_(ac)M(ox)APFTHDFR_
560175	370.4138	384.5234	2	_(ac)M(ox)AQDLLDDLK_
560176	444.57912999999996	453.06818	2	_(ac)M(ox)AQSDFLYPENPKR_
560177	364.01428	368.4887	2	_(ac)M(ox)ARGERIYR_
560178	427.49252	438.27002	2	_(ac)M(ox)ARLQQLYLQLR_
560179	356.24576	359.92368	2	_(ac)M(ox)ASASWRLK_
560180	376.85699999999997	374.319	2	_(ac)M(ox)ASLLCCGPK_
560181	436.00198	436.93182	2	_(ac)M(ox)ASSAKSAEM(ox)PTISK_
560182	364.00836	369.6028	2	_(ac)M(ox)ASSNTVLM(ox)R_
560183	429.05505	430.90747	2	_(ac)M(ox)ASSTSLPAPGSRPK_
560184	450.40362999999996	450.90558	2	_(ac)M(ox)ASVSYQKPTSTTVGK_
560185	417.6813	408.34015	2	_(ac)M(ox)ATAAGATYFQR_
560186	512.04095	531.88983	2	_(ac)M(ox)ATDVQLADYPLM(ox)SPKAELK_
560187	453.36655	461.13745	2	_(ac)M(ox)ATEVAADALGEEWK_
560188	425.14367999999996	425.45563	2	_(ac)M(ox)ATEVHNLQELR_
560189	403.03665	398.8573	2	_(ac)M(ox)ATKTELSPTAR_
560190	475.2527	493.81793	2	_(ac)M(ox)ATLIYVDKEIGEPGTR_
560191	431.96518	422.68585	2	_(ac)M(ox)ATVAELKADDDR_
560192	449.2116	449.1502	2	_(ac)M(ox)AVFNQKSVSDM(ox)IK_
560193	455.11255	432.78543	2	_(ac)M(ox)AVSNIRYGAAVTK_
560194	517.2929	513.0123	2	_(ac)M(ox)CEEETTALVCDNGSGLCK_
560195	441.52158	440.62427	2	_(ac)M(ox)DAALLLNVEGVKK_
560197	426.01984000000004	437.36636	2	_(ac)M(ox)DEEENHYVSQLR_
560198	405.72598	398.27826	2	_(ac)M(ox)DELGAGIAQSR_
560199	377.55142	376.6357	2	_(ac)M(ox)DETEWIHR_
560200	410.37199999999996	405.32715	2	_(ac)M(ox)DETVAEFIKR_
560202	425.64227	424.81946	2	_(ac)M(ox)DHITVPKVENVK_
560203	416.22382000000016	417.67877	2	_(ac)M(ox)DKYDDLGLEASK_
560209	469.91895	484.74738	2	_(ac)M(ox)DQEAEEIARCLLQK_
560210	385.4546	388.6925	2	_(ac)M(ox)DRAPTEQNVK_
560212	412.99625	417.00476	2	_(ac)M(ox)DTSDLFASCRK_
560214	430.90372	431.32434	2	_(ac)M(ox)EAAHLLPAADVLR_
560215	447.19397000000004	456.94733	2	_(ac)M(ox)EAEDQGELFLHLR_
560217	401.74033	402.75568	2	_(ac)M(ox)EALLEGIQNR_
560219	461.84515	469.08142	2	_(ac)M(ox)EASALTSSAVTSVAK_
560221	371.14453	375.4646	2	_(ac)M(ox)EDEGQTKIK_
560222	383.4374	382.77524	2	_(ac)M(ox)EDNKQLALR_
560226	572.68427	578.5908	3	_(ac)M(ox)EENDPKPGEAAAAVEGQR_
560227	402.39007999999995	412.06302	2	_(ac)M(ox)EEWDVPQM(ox)KK_
560228	443.52267	438.15466	2	_(ac)M(ox)EFTASPKPQLSSR_
560230	465.89055999999994	465.01855	2	_(ac)M(ox)EGDSFFDDPIPKPEK_
560231	372.78375	374.94476	2	_(ac)M(ox)EGEGVRNFK_
560232	465.1121	468.063	2	_(ac)M(ox)EGLSDVASFATKLK_
560233	393.06207	394.01935	2	_(ac)M(ox)EGSASPPEKPR_
560235	551.9974	556.55334	3	_(ac)M(ox)EHQLLCCEVETIRR_
560236	441.73862	438.08374	2	_(ac)M(ox)EIRLDTLSASLGR_
560237	353.25754	372.18457	2	_(ac)M(ox)EKPLTVLR_
560238	379.96157999999997	377.83133	2	_(ac)M(ox)EKVQYLTR_
560239	375.11502	379.8411	2	_(ac)M(ox)ELAAQSM(ox)KK_
560240	424.12945999999994	421.81683	2	_(ac)M(ox)ELGHGAGTTTFTR_
560241	371.67289	380.991	2	_(ac)M(ox)ELGNVTRVK_
560243	362.21313	367.61917	2	_(ac)M(ox)ELSAAAGRR_
560245	515.33527	515.6299	2	_(ac)M(ox)ELSDANLQTLTEYLKK_
560246	375.75113	372.47113	2	_(ac)M(ox)ELVQVLKR_
560247	419.84207000000004	427.26166	2	_(ac)M(ox)EM(ox)EKEFEQIDK_
560249	470.8626	474.13834	2	_(ac)M(ox)ENFILYEEIGRGSK_
560251	402.69675	395.192	2	_(ac)M(ox)EPVPLQDFVR_
560254	388.00604	394.10345	2	_(ac)M(ox)EQTEVLKPR_
560255	646.0075	592.91077	3	_(ac)M(ox)ERINHTSSVSEFILLGLSSR_
560258	440.91513	448.07578	2	_(ac)M(ox)ESNLYQDQSEDKR_
560259	451.31247	457.2013	2	_(ac)M(ox)ESSKPGPVQVVLVQK_
560260	469.41067999999996	475.5324	2	_(ac)M(ox)ESTLTLATEQPVKK_
560262	368.90432999999996	364.90207	2	_(ac)M(ox)EVDTEEKR_
560263	431.05048	437.53925	2	_(ac)M(ox)EVKPVGEPTQEVSK_
560264	416.41983	418.48828	2	_(ac)M(ox)EVVDETEALQR_
560265	477.88068	489.7484	2	_(ac)M(ox)EYQLLDIKGNEQIEK_
560266	477.87695	471.2964	2	_(ac)M(ox)FACAKLACTPSLIR_
560267	391.07473999999996	382.41553	2	_(ac)M(ox)FETEADEKR_
560268	577.7593	600.2906	3	_(ac)M(ox)FSALKYHAIDYLYENVVR_
560269	431.38406	437.4051	2	_(ac)M(ox)FSEELWLENEK_
560271	570.9923	567.56006	3	_(ac)M(ox)GAAGSSALARFVLLAQSR_
560272	445.68118	433.56628	2	_(ac)M(ox)GDAFQHSSQSIPR_
560273	387.67188	405.06265	2	_(ac)M(ox)GDDQEDDFPRR_
560274	398.12045	409.8025	2	_(ac)M(ox)GGTWASKEPLR_
560275	684.75085	704.7561	3	_(ac)M(ox)GKDNASYLQAFILVGSSDRPGLEK_
560276	358.37186	367.48138	2	_(ac)M(ox)GNLLSKFR_
560277	444.25	439.37823	2	_(ac)M(ox)GQGM(ox)GAIHLSEVR_
560278	493.49554000000006	501.15747	3	_(ac)M(ox)GQGMGAIHLSEVR_
560279	391.61737	393.85364	2	_(ac)M(ox)GSLGSKNPQTK_
560281	672.5245	671.01294	3	_(ac)M(ox)HLPGCAPAMADGSFSLAGHLLR_
560282	504.33008	506.93073	3	_(ac)M(ox)HSLALQNTLHER_
560283	410.35605	413.56873	2	_(ac)M(ox)IALSRM(ox)CDYK_
560284	408.2196	403.4731	2	_(ac)M(ox)IGFLTEDKKK_
560285	415.99722	405.87308	2	_(ac)M(ox)IIVAISPKYK_
560287	551.83875	542.5877	2	_(ac)M(ox)ISAGGESVAGITAISGKPGDK_
560289	584.2384599999998	587.44556	3	_(ac)M(ox)KDAAEELSFARVLLQR_
560290	398.94275	403.12408	2	_(ac)M(ox)KDTQDIQEASK_
560291	358.5443	367.726	2	_(ac)M(ox)KELQDIAR_
560292	363.1395	375.3687	2	_(ac)M(ox)KLLTTICR_
560293	400.33337	414.3802	2	_(ac)M(ox)KTFSSFLQIGR_
560294	485.12903	516.9411	2	_(ac)M(ox)KVAGGLELGAAALLSASPR_
560295	585.3131	612.8319	3	_(ac)M(ox)KVAGGLELGAAALLSASPR_
560296	373.40585	395.74316	2	_(ac)M(ox)KYAENIM(ox)LK_
560297	369.40952000000004	384.52792	2	_(ac)M(ox)KYGNEIM(ox)NK_
560298	386.3678	389.89575	2	_(ac)M(ox)LAAKEEQLR_
560299	517.64185	501.88025	3	_(ac)M(ox)LAIGSLDHAHIVR_
560300	356.01358	362.5973	2	_(ac)M(ox)LAVPVRLK_
560301	371.81006	385.33673	2	_(ac)M(ox)LCDEEAQKR_
560302	531.4501	530.9064	3	_(ac)M(ox)LDFPQHVSSDKEVR_
560303	514.12854	507.93054	2	_(ac)M(ox)LEILDTAGTEQFTAM(ox)R_
560304	394.32403999999997	397.1082	2	_(ac)M(ox)LEILEQQKK_
560305	374.62073	375.03522	2	_(ac)M(ox)LEILEQQK_
560306	388.92438	405.96985	2	_(ac)M(ox)LFKQQAWLR_
560307	416.44745	416.03165	2	_(ac)M(ox)LFTSFVEQKK_
560308	540.1658	542.3906	3	_(ac)M(ox)LHTTQLYQHVPETR_
560309	364.07272	367.77307	2	_(ac)M(ox)LKFQEAAK_
560310	365.291	372.75134	2	_(ac)M(ox)LM(ox)NREIIK_
560311	481.65942	508.6278	2	_(ac)M(ox)LNTLQTNAGYLEQVKR_
560312	451.1845	472.22375	2	_(ac)M(ox)LPLQGAQM(ox)LQM(ox)LEK_
560313	358.72174	368.91953	2	_(ac)M(ox)LPYNNKDR_
560314	432.63745	436.59003	2	_(ac)M(ox)LSAITNVVQNTGK_
560315	439.0805	437.05164	2	_(ac)M(ox)LSFQGLAELAHR_
560316	405.09906	396.00146	2	_(ac)M(ox)LSVQPDTKPK_
560317	524.6199	538.739	2	_(ac)M(ox)LTALGQVNNIQKEFTIK_
560318	395.60532	409.57043	2	_(ac)M(ox)LTLKEYWQK_
560319	420.85562000000004	421.35678	2	_(ac)M(ox)LTPAFHFNILK_
560320	403.3591	400.37527	2	_(ac)M(ox)LWKLTDNIK_
560321	458.62573	466.72345	2	_(ac)M(ox)M(ox)AEEHTDLEAQIVK_
560322	434.87915	427.8849	2	_(ac)M(ox)M(ox)M(ox)PVVDPVVREK_
560323	362.50354	368.19635	2	_(ac)M(ox)M(ox)PVDVCPR_
560324	353.9738	351.41345	2	_(ac)M(ox)M(ox)QCLIRK_
560325	383.3995	379.323	2	_(ac)M(ox)M(ox)RRTLENR_
560326	417.29965	425.48737	2	_(ac)M(ox)M(ox)TKEELEEEQR_
560327	461.97155999999995	456.87958	2	_(ac)M(ox)MTKEELEEEQRTEE_
560328	417.33554	425.7558	2	_(ac)M(ox)MTKEELEEEQR_
560329	444.91165	443.9051	2	_(ac)M(ox)NALLEQKEQQER_
560330	419.9405	429.42334	2	_(ac)M(ox)NDYKLEEDPVTK_
560331	421.64923	434.51422	2	_(ac)M(ox)NEQSEKNNSIQER_
560332	438.6941	436.745	2	_(ac)M(ox)NIDDKLEGLFLK_
560333	418.20917000000003	417.72427	2	_(ac)M(ox)NLDGSAQDPEKR_
560334	469.6083	470.2436	2	_(ac)M(ox)NSLEQAEDLKAFER_
560335	437.09945999999997	430.1483	2	_(ac)M(ox)NSQTEDHALAPVR_
560336	440.40875	423.3419	2	_(ac)M(ox)NSVGEACTDM(ox)KR_
560337	370.64734	366.51996	2	_(ac)M(ox)PALACLRR_
560338	378.26697	392.06738	2	_(ac)M(ox)PFGIRM(ox)LLR_
560339	355.8882	362.9655	2	_(ac)M(ox)PLLVEGRR_
560340	382.72842	411.72546	2	_(ac)M(ox)PM(ox)WAGGVGSPRR_
560341	435.14694000000003	442.0608	2	_(ac)M(ox)QAGKPILYSYFR_
560342	445.535575	435.9758	2	_(ac)M(ox)QEQTLQLEQQSK_
560343	434.35944000000006	437.15143	2	_(ac)M(ox)QKVLSNGQTEEVR_
560345	358.18737999999996	351.15146	2	_(ac)M(ox)QM(ox)EELKR_
560347	465.95993	445.98807	2	_(ac)M(ox)QVYKDEQVVVIK_
560348	378.38622999999995	373.49646	2	_(ac)M(ox)RLRGSGM(ox)LR_
560349	451.06894000000005	458.85156	2	_(ac)M(ox)SALVPDTPPDTPPAM(ox)K_
560350	419.87244000000004	424.38885	2	_(ac)M(ox)SDKSDLKAELER_
560351	610.8611	590.49554	3	_(ac)M(ox)SEGGGQVSCIFAAPTRLCR_
560352	460.09097	470.26453	2	_(ac)M(ox)SEGGGQVSCIFAAPTR_
560353	519.3031	549.3307	3	_(ac)M(ox)SEIPSTIVSKNM(ox)TNDK_
560354	406.4647	414.3094	2	_(ac)M(ox)SEQNICNQKDK_
560355	423.07617	427.4862	2	_(ac)M(ox)SFLYSSKDCTR_
560356	373.21396	369.21762	2	_(ac)M(ox)SLEEIKNR_
560357	369.0548	361.5414	2	_(ac)M(ox)SLENEDKR_
560358	451.64362	457.80112	2	_(ac)M(ox)SLVSEEFPEEVPPR_
560359	401.86972000000003	401.84952	2	_(ac)M(ox)SSPLASLSKTR_
560360	511.91945999999996	535.397	2	_(ac)M(ox)SSQELVTLNVGGKIFTTR_
560361	381.3429	369.42328	2	_(ac)M(ox)SSQQSAVSAK_
560362	392.99042000000003	386.05453	2	_(ac)M(ox)SSYQKELEK_
560363	385.12167	384.2368	2	_(ac)M(ox)STKAEQFASK_
560364	356.92242000000016	356.37152	2	_(ac)M(ox)SVSVHETR_
560365	381.03162000000003	387.19025	2	_(ac)M(ox)SVSVLSPSRR_
560366	487.03833	481.6654	2	_(ac)M(ox)TATEQWIFLCAAHK_
560367	438.2197	440.2356	2	_(ac)M(ox)TEEPIKEILGAPK_
560368	395.62405	411.55917	2	_(ac)M(ox)TEKEVLESPK_
560369	413.43167	423.6526	2	_(ac)M(ox)TFKGFQMNEEK_
560370	489.81784000000016	499.6731	2	_(ac)M(ox)TGAGISTESGIPDYRSEK_
560371	401.42596000000003	406.80786	2	_(ac)M(ox)TKEELEEEQR_
560372	501.2311	501.16687	2	_(ac)M(ox)TLIGENGHSTDTLTGSGFR_
560373	465.1223	490.06073	2	_(ac)M(ox)TLSSAIDSVDKVPVVK_
560374	550.06024	548.173	3	_(ac)M(ox)TQDRPLLAVQEALKK_
560375	400.58975	418.8521	2	_(ac)M(ox)TQESFDTSGAGAGR_
560376	532.4921	518.5503	3	_(ac)M(ox)TSSTSDHHLDAAAAR_
560377	476.99164	472.7635	2	_(ac)M(ox)VAEESGPGAQNSPYQLR_
560378	450.2209	447.5252	2	_(ac)M(ox)VASAGSLFGGM(ox)VLK_
560379	442.03278	433.23962	2	_(ac)M(ox)VDYYEVLDVPR_
560380	424.07485999999994	426.14218	2	_(ac)M(ox)VDYYEVLGVQR_
560381	364.22495	372.5795	2	_(ac)M(ox)VELGKFER_
560382	417.32016	422.31445	2	_(ac)M(ox)VFLSSVETDQR_
560383	424.24792	419.84937	2	_(ac)M(ox)VGKSQQTDVIEK_
560384	440.58356	438.92133	2	_(ac)M(ox)VITIYYDVKVR_
560385	399.18842	392.98993	2	_(ac)M(ox)VKLGNNFAEK_
560386	365.5781	371.23746	2	_(ac)M(ox)VKPVPLFR_
560387	447.70718	439.02307	2	_(ac)M(ox)VLGPAAYNVPLPK_
560388	654.6432	660.98663	3	_(ac)M(ox)VLGSDM(ox)AAYQQEEQM(ox)QLPRADAIR_
560389	402.668615	407.83054	2	_(ac)M(ox)VPEEEPQDREK_
560390	419.48618	431.34546	2	_(ac)M(ox)VSSFAGIREIEK_
560391	361.9608	354.18237	2	_(ac)M(ox)VSWGGEKR_
560392	349.85562000000016	356.96417	2	_(ac)M(ox)VVREETGR_
560393	375.87032999999997	392.98035	2	_(ac)M(ox)WLSTSPYRK_
560394	368.13776	367.48724	2	_(ac)M(ox)YHSLSETR_
560395	371.04282	377.2038	2	_(ac)M(ox)YKM(ox)NICNK_
560396	370.12534	376.0836	2	_(ac)M(ox)YQPLLEKR_
560397	419.23895	418.89996	2	_(ac)M(ox)YQSLALAASPR_
560398	417.19882	452.9171	2	_(ac)MAAATETGQAAVPSRK_
560399	469.6942	474.30276	2	_(ac)MAAEASESGPALHELM(ox)R_
560400	456.3895	463.4823	2	_(ac)MAEPDLECEQIRLK_
560401	377.77542	375.60474	2	_(ac)MAFFEPKMR_
560402	639.8744	669.4452	3	_(ac)MAGSGGLGGGAGGGQGAGAGQGAALRASR_
560403	397.5111	388.78265	2	_(ac)MANFQNFKPR_
560404	591.07355	611.074	3	_(ac)MAPEENAGTELLLQSLERR_
560405	434.80276	436.87787	2	_(ac)MASSAKSAEM(ox)PTISK_
560406	415.23294	407.0485	2	_(ac)MATAAGATYFQR_
560407	515.7627	530.734	2	_(ac)MATDVQLADYPLM(ox)SPKAELK_
560408	451.7171	447.35797	2	_(ac)MAVFNQKSVSDM(ox)IK_
560409	458.86075	431.4317	2	_(ac)MAVSNIRYGAAVTK_
560410	514.8507	509.4298	2	_(ac)MCEEETTALVCDNGSGLCK_
560413	443.56113	439.55573	2	_(ac)MEFTASPKPQLSSR_
560414	472.13882	468.8236	2	_(ac)MEGDSFFDDPIPKPEK_
560415	426.89087	426.57385	2	_(ac)MEGGDQSEEEPRER_
560416	380.3254	377.30167	2	_(ac)MEKVQYLTR_
560418	476.52187999999995	474.50778	2	_(ac)MENALTGSQSSHASLR_
560419	422.09357	422.7552	2	_(ac)MEQLQDETNHLR_
560420	390.57236	392.60864	2	_(ac)MEQTEVLKPR_
560421	399.5741	395.34277	2	_(ac)MERELEALAAR_
560422	367.89938	364.36005	2	_(ac)MEVQKEAQR_
560423	393.663675	381.98822	2	_(ac)MFETEADEKR_
560424	802.9093	816.1969	4	_(ac)MGANTSRKPPVFDENEDVNFDHFEILR_
560425	552.2425	563.7058	3	_(ac)MGLSPGAEGEYALRLPR_
560426	559.4738	571.181	3	_(ac)MGSFLSKLELSPSSPAQVR_
560427	603.1426	608.0969	3	_(ac)MGSPAAPEGALGYVREFTR_
560428	403.52547999999996	396.43912	2	_(ac)MHSLDEPLDLK_
560429	562.925	539.72644	3	_(ac)MIKDDGTVIHFNNPK_
560430	382.6478	388.41437	2	_(ac)MLAAKEEQLR_
560431	373.21367999999995	385.1953	2	_(ac)MLCDEEAQKR_
560432	529.5946	534.5061	3	_(ac)MLDFPQHVSSDKEVR_
560433	508.49365500000016	504.88275	2	_(ac)MLEILDTAGTEQFTAM(ox)R_
560434	391.86273	393.27902	2	_(ac)MLEILEQQKK_
560435	487.81145999999995	507.3563	2	_(ac)MLNTLQTNAGYLEQVKR_
560436	465.49564000000004	474.56213	2	_(ac)MLPLQGAQM(ox)LQM(ox)LEK_
560437	384.18532999999996	377.06824	2	_(ac)MLSRLQELR_
560438	457.42502	467.07007	2	_(ac)MM(ox)AEEHTDLEAQIVK_
560439	463.24203	458.49402	2	_(ac)MMTKEELEEEQRTEE_
560440	442.47607	444.88828	2	_(ac)MNALLEQKEQQER_
560441	434.89972	431.43146	2	_(ac)MNDYKLEEDPVTK_
560442	366.60526	368.75723	2	_(ac)MNEVKESLR_
560443	484.35052	472.51526	2	_(ac)MNSLEQAEDLKAFER_
560446	470.18524	464.3714	3	_(ac)MRMYSSDAHER_
560447	456.20105	448.98624	2	_(ac)MSCQQNQQQCQPLPK_
560448	641.6273	652.2366	3	_(ac)MSLCSACTSPASHQLLLNCQGQTVAK_
560449	444.80136	440.34024	2	_(ac)MTKEELEEEQRTEE_
560450	401.46777000000003	407.81494	2	_(ac)MTKEELEEEQR_
560451	507.35513	502.27866	2	_(ac)MTLIGENGHSTDTLTGSGFR_
560452	595.1284	570.412	3	_(ac)MTLIGENGHSTDTLTGSGFR_
560453	538.1513	518.8076	3	_(ac)MTSSTSDHHLDAAAAR_
560454	685.4007	698.1403	4	_(ac)MVEGEEEWQQLNPAQKTLHR_
560455	481.64245999999997	477.88367	2	_(ac)MVEGEEEWQQLNPAQK_
560456	440.7243	440.56595	2	_(ac)MVFLSSVETDQRK_
560457	467.57965	479.64154	2	_(ac)MVSLVSDLDPLKNWK_
560458	485.6721	486.1172	2	_(ac)MVTFSENHGVVIQPAYK_
560460	413.21796	417.77774	2	_(ac)NEQSEKNNSIQER_
560461	687.2305	642.03864	3	_(ac)NETNKTLVGPSELPTASAVAPGPGTGAR_
560462	424.99384000000003	453.4227	2	_(ac)NLLASHVQFVNQIK_
560463	452.32599999999996	455.5076	3	_(ac)NNHLEAVLKEK_
560464	383.0738	373.432	2	_(ac)NPQIRWILR_
560465	461.3146	449.1007	2	_(ac)NSLEQAEDLKAFER_
560466	375.06681499999996	367.7048	2	_(ac)PAM(ox)M(ox)AEELKK_
560467	370.986	363.2314	2	_(ac)PATLLRAVAR_
560468	456.62262000000004	454.04395	2	_(ac)PEDLALESNPSDHPR_
560469	478.03222999999997	491.50256	2	_(ac)PLENLEEEGLPKNPDLR_
560470	448.54913	443.02002	2	_(ac)PLFATNPFDQDVEK_
560471	377.31137	360.83215	2	_(ac)PLSGTPAPNKK_
560472	393.69777999999997	393.0283	2	_(ac)PM(ox)TLGYWDIR_
560473	627.6434	622.85376	3	_(ac)PRASASGVPALFVSGEQGVGPASR_
560474	395.153	396.30734	2	_(ac)PSEYTYVKLR_
560475	458.52167000000003	441.6607	2	_(ac)PSSSEDTETVSNSSEGR_
560476	405.57782000000003	393.96915	2	_(ac)PTAESEAKVKTK_
560477	595.81555	591.9005	3	_(ac)PTLVVGTPPTCLGDTPQPCHK_
560478	384.93933	377.37152	2	_(ac)PTTSRPALDVK_
560479	461.98715	462.70944	2	_(ac)PVDLGQALGLLPSLAK_
560480	550.219	543.0994	2	_(ac)PVGGLLPLFSSPAGGVLGGGLGGGGGR_
560481	428.03875999999997	429.09125	2	_(ac)PVINIEDLTEKDK_
560482	403.99377000000004	416.30612	2	_(ac)QALQM(ox)LFKPLGK_
560483	399.4804	392.25977	2	_(ac)QDIAFLSGGRGK_
560484	435.79224000000005	439.35968	2	_(ac)QTTYVLQSLHLR_
560485	446.57358	426.27966	2	_(ac)QVYKDEQVVVIK_
560486	348.26633	351.83035	2	_(ac)RAQEDLEGR_
560487	342.31203999999997	360.26642	2	_(ac)REAFEQEAK_
560488	463.1952	486.15894	2	_(ac)REIVLTQTGQCGNQIGAK_
560492	474.0809	493.42218	2	_(ac)SDEVFSTTLAYTKSPK_
560493	363.43698	360.64197	2	_(ac)SDIRHSLLR_
560494	408.88333	408.82767	2	_(ac)SDISGQVTKLVK_
560495	442.14218	451.35815	2	_(ac)SDLFSYCDIESTKK_
560496	438.59115999999995	437.3496	2	_(ac)SDNDDIEVESDADKR_
560497	447.2039	461.29892	2	_(ac)SDNTTLPAPASNQGPTTPR_
560501	508.64447	523.1339	3	_(ac)SEEAEVDVRERETQR_
560502	375.69757000000004	393.88525	2	_(ac)SEEAEVDVRER_
560503	411.76138	413.04987	2	_(ac)SEETLQSKLAAAK_
560504	460.39667000000003	450.47592	2	_(ac)SEGGGQVSCIFAAPTR_
560505	403.40094	415.03284	2	_(ac)SENLDKSNVNEAGK_
560506	423.95172	426.62238	2	_(ac)SESSGSALQPGRPSR_
560508	492.78497000000004	492.4723	2	_(ac)SETAPLAPTIPAPAEKTPVK_
560509	516.4234	529.01086	3	_(ac)SETEFHHGAQAGLELLR_
560510	425.09286	442.60526	2	_(ac)SETLGDELEILRGK_
560511	425.7312	419.79047	2	_(ac)SFDNNYHGGQGYAK_
560512	360.99802	363.47565	2	_(ac)SFLVSKPER_
560513	549.4717	539.2654	3	_(ac)SHAAEPARDGVEASAEGPR_
560515	424.10062	423.56616	2	_(ac)SLHTQYLESFLR_
560516	434.14447	433.48096	2	_(ac)SLKPFTYPFPETR_
560517	491.2526	494.77472	2	_(ac)SLLDGLASSPRAPLQSSK_
560518	347.00827000000015	342.98517	2	_(ac)SLQKTPPTR_
560519	425.63544	426.97766	2	_(ac)SM(ox)TDLLNAEDIKK_
560521	386.05896	383.6056	2	_(ac)SQAGAQEAPIKK_
560523	590.17053	619.59534	3	_(ac)SQKQEEENPAEETGEEKQDTQEK_
560524	448.48404000000005	450.21906	2	_(ac)SQKQEEENPAEETGEEK_
560525	357.15735	350.01718	2	_(ac)SQLSSTLKR_
560526	647.74554	638.0934	3	_(ac)SQSVLAGGGIPEPHLGCPGTYRSIVR_
560527	335.66052	343.27228	2	_(ac)SRGPEEVNR_
560528	357.55618	352.77612	2	_(ac)SRPLSDQEK_
560529	452.6477	447.768	3	_(ac)SRQFSSRSGYR_
560530	472.91013	502.377	2	_(ac)SSEM(ox)LPAFIETSNVDKK_
560531	370.9837	368.1338	2	_(ac)SSESEKDKER_
560532	442.51257000000004	448.5572	2	_(ac)SSNLLPTLNSGGKVK_
560533	385.98676	377.77246	2	_(ac)SSSVAESSSPLR_
560534	463.10324	447.88306	2	_(ac)SVNYAAGLSPYADKGK_
560535	359.87576	366.14154	2	_(ac)SVSGLKAELK_
560536	451.52127	455.61707	2	_(ac)SWALEEWKEGLPTR_
560537	413.61397999999997	434.00308	2	_(ac)TAFTAEHATHGHVK_
560538	365.15463	374.66873	2	_(ac)TAIIKEIVSR_
560539	407.09247	420.62527	2	_(ac)TATAEVETPKM(ox)EK_
560540	431.84457000000003	417.21942	2	_(ac)TEEPIKEILGAPK_
560541	442.31833	433.15997	2	_(ac)TEETHPDDDSYIVR_
560542	433.59427	437.182	2	_(ac)TELQQDVEDTKPAK_
560544	556.8961	561.078	3	_(ac)TFDDLKIQTVKDQPDEK_
560545	427.6065	441.65015	2	_(ac)TGAEIESGAQVKPEK_
560546	443.16592	443.78278	2	_(ac)TGKNWILISTTTPK_
560547	437.26785	442.90497	2	_(ac)TLEEFSAGEQKTER_
560548	483.1118	482.1099	2	_(ac)TLIGENGHSTDTLTGSGFR_
560549	445.4975	466.774	2	_(ac)TLSSAIDSVDKVPVVK_
560550	636.79205	694.9706	3	_(ac)TSEFFAAQLRAQISDDTTHPISYYK_
560551	450.84872	455.8141	2	_(ac)TSEVIEDEKQFYSK_
560552	470.93927	480.11288	2	_(ac)TSM(ox)ASLFSFTSPAVKR_
560553	518.8591299999998	503.04596	3	_(ac)TSSTSDHHLDAAAAR_
560557	403.29373	391.99072	2	_(ac)VAAGNLLNESEK_
560558	562.5957	602.1295	3	_(ac)VAHNQVAADNAVSTAAEPRR_
560559	452.74762000000004	453.41748	2	_(ac)VASAGSLFGGM(ox)VLKK_
560560	428.40457000000004	435.1154	2	_(ac)VEGPGCTLNGEKIR_
560561	384.2046	387.3092	2	_(ac)VELEQEVERR_
560562	421.11682	417.24008	2	_(ac)VFLSSVETDQRK_
560563	396.197695	397.52307	2	_(ac)VFLSSVETDQR_
560565	408.81017	421.07562	2	_(ac)VGTNLTDIVAQRK_
560566	428.3348	439.61804	2	_(ac)VHSVLYSSPAILLK_
560567	396.3731	397.80945	2	_(ac)VKVTFNSALAQK_
560568	611.0555400000002	621.7368	3	_(ac)VLDSGAQAYDQAPPSPPTSPPSLRHR_
560569	418.03174	420.8078	2	_(ac)VQAGADVDAADNRK_
560570	400.13138	403.9588	2	_(ac)VQIIKDTNEFK_
560571	370.99426	366.2096	2	_(ac)VQM(ox)KTIQLK_
560572	367.26605	366.33966	2	_(ac)VQMKTIQLK_
560573	516.1319599999998	514.9507	3	_(ac)VRELEAELDAEQKK_
560574	434.32742	445.55426	2	_(ac)VSEQPNKDVVEQM(ox)EK_
560575	418.68453999999997	414.31982	2	_(ac)VVFGYEAGTKPR_
560576	537.2983	515.98083	2	_(ac)YILNASNPDTAFNSNPEVKET_
560577	485.82592999999997	502.40604	3	_(ac)YLLEHLHPFLQR_
560578	465.3597	520.6015	2	_AAAAAAAAAAAAAAAAGATCLER_
560579	600.3742	611.75867	3	_AAAAAAAAAAAAAAAAGATCLER_
560580	440.70285	462.71948	2	_AAAAAAAAAAAAAAAASAGGK_
560581	554.01404	534.6666	3	_AAAAAAAAAAAAAAAASAGGK_
560583	574.3738	542.5381	2	_AAAAAAAAAAAAAAASGFAYPGTSER_
560584	632.3934	642.3166	3	_AAAAAAAAAAAAAAASGFAYPGTSER_
560586	390.82056	389.67493	2	_AAAAAAAAAVSRR_
560587	467.6258	481.46265	2	_AAAAAAAAEQQSSNGPVKK_
560589	385.27222	387.91064	2	_AAAAAAAAQMHAK_
560591	768.9804	751.8463	3	_AAAAAAAGAAGSAAPAAAAGAPGSGGAPSGSQGVLIGDR_
560592	877.04255	899.8939	4	_AAAAAAAGAAGSAAPAAAAGAPGSGGAPSGSQGVLIGDR_
560593	562.736	549.8334	2	_AAAAAAAGDSDSWDADAFSVEDPVRK_
560594	641.07245	656.3624	3	_AAAAAAAGDSDSWDADAFSVEDPVRK_
560595	465.7204	462.2381	2	_AAAAAAALESWQAAAPR_
560596	500.32125999999994	516.5185	3	_AAAAAAALESWQAAAPR_
560597	589.9708	561.03094	3	_AAAAAAAPSGGGGGGEEERLEEK_
560598	398.107435	406.534	2	_AAAAAAAPSGGGGGGEEER_
560599	592.5071	617.479	3	_AAAAAAARGSNSDSPPGRPAPAASPEHR_
560600	740.0773	768.4978	4	_AAAAAAARGSNSDSPPGRPAPAASPEHR_
560601	439.16885	444.4597	2	_AAAAAAARGSNSDSPPGR_
560602	807.2621	843.7881	4	_AAAAAAASFAAEQAGAAALLPLGAAADHHSLYK_
560603	536.2778000000002	548.0716	2	_AAAAAAAVGGQQPSQPELPAPGLALDK_
560604	512.1313	541.7682	2	_AAAAAAEAGDIPIYICHQELR_
560605	502.28754000000004	539.5296	2	_AAAAAAEAGDIPIYICHQEPR_
560606	486.34286	453.9009	2	_AAAAAAGAASGLPGPVAQGLK_
560607	536.0179	553.8562	3	_AAAAAAGAASGLPGPVAQGLK_
560608	359.70193	375.5451	2	_AAAAAAGAGPEM(ox)VR_
560609	348.64099999999996	354.3819	2	_AAAAAAGEARR_
560610	310.715335	312.23453	2	_AAAAAAGEAR_
560611	706.41266	706.25464	3	_AAAAAAGGGYTAM(ox)PAPM(ox)SVYSHPAHAEQYPGGM(ox)AR_
560612	826.7261	867.89734	4	_AAAAAAGGGYTAM(ox)PAPM(ox)SVYSHPAHAEQYPGGM(ox)AR_
560613	552.5957599999998	582.5939	2	_AAAAAALSGAGTPPAGGGAGGGGAGGGGSPPGGWAVAR_
560614	758.0116	737.5694	3	_AAAAAALSGAGTPPAGGGAGGGGAGGGGSPPGGWAVAR_
560615	412.98633	413.65955	2	_AAAAAATAAAAASIR_
560618	360.08417000000014	351.47263	2	_AAAAAATVLLR_
560619	785.893125	738.28937	3	_AAAAAAVGPGAGGAGSAVPGGAGPCATVSVFPGAR_
560620	848.26715	866.19653	4	_AAAAAAVGPGAGGAGSAVPGGAGPCATVSVFPGAR_
560621	473.1341	471.16858	2	_AAAAAETPEVLRECGCK_
560622	537.4992	516.5665	3	_AAAAAETPEVLRECGCK_
560623	520.2033700000002	508.75958	2	_AAAAAGGAPGPAPGPAGPPPPAAPTSAAR_
560624	465.02356	468.96802	2	_AAAAAGLGGGGAGPGPEAGDFLAR_
560625	430.91677999999996	446.54282	2	_AAAAAHGDPYREESSSK_
560626	530.5887	555.54724	3	_AAAAALSGSPPQTEKPTHYR_
560628	478.50293	484.2478	2	_AAAAASAAGPGGLVAGKEEK_
560629	542.5121	544.3731	3	_AAAAASAAGPGGLVAGKEEK_
560631	494.12045	496.06165	2	_AAAAASAPQQLSDEELFSQLR_
560632	584.24084	591.2037	3	_AAAAASAPQQLSDEELFSQLR_
560633	435.52338	436.5368	2	_AAAAASASQDELNQLER_
560634	418.13748	413.77252	2	_AAAAASHLNLDALR_
560635	479.63657	491.70563	2	_AAAAASSSSPSCTPATSQGHLR_
560636	577.8494	558.1528	3	_AAAAASSSSPSCTPATSQGHLR_
560639	447.8223	447.9732	2	_AAAADSFSGGPAGVRLPR_
560640	514.23926	514.7356	3	_AAAADSFSGGPAGVRLPR_
560641	375.82302999999996	376.04797	2	_AAAADSFSGGPAGVR_
560642	525.2647	510.7967	2	_AAAAELLAQTTHFLHDPK_
560643	540.73785	551.7604	3	_AAAAELLAQTTHFLHDPK_
560644	527.816	546.2184	2	_AAAAGAAAAAAAEGEAPAEM(ox)GALLLEK_
560645	679.52405	674.18604	3	_AAAAGAAAAAAAEGEAPAEM(ox)GALLLEK_
560646	583.60205	549.2013	2	_AAAAGAAAAAAAEGEAPAEMGALLLEK_
560647	683.2785	670.19214	3	_AAAAGAAAAAAAEGEAPAEMGALLLEK_
560648	433.08455999999995	450.10797	2	_AAAAGDGTVKPLQSAM(ox)K_
560649	433.12125	447.85712	2	_AAAAGDGTVKPLQSAMK_
560650	566.62897	546.7666	3	_AAAAGEPEPPAASSSFQAR_
560651	374.24814	375.132	2	_AAAAGGGSCPGPGSAR_
560652	531.02954	524.6869	2	_AAAAGLGHPASPGGSEDGPPGSEEEDAAR_
560653	572.6449	577.1752	3	_AAAAGLGHPASPGGSEDGPPGSEEEDAAR_
560654	399.4646	386.9806	2	_AAAAGRESPAAAAAR_
560655	903.90765	887.45325	4	_AAAAGRFPAQVPSAHQPSASGGAAAAAAAPAAPAAPR_
560656	577.7738	597.68506	3	_AAAAKPNNLSLVVHGPGDLR_
560658	631.21405	623.7113	3	_AAAALRAPTQVTVSPETHM(ox)DLTK_
560659	628.78894	628.28564	3	_AAAALRAPTQVTVSPETHMDLTK_
560661	666.174	664.2929	3	_AAAANSGSSLPLFDCPTWAGKPPPGLHLDVVK_
560662	805.7187	812.12976	4	_AAAANSGSSLPLFDCPTWAGKPPPGLHLDVVK_
560663	540.5115400000002	558.1115	2	_AAAAPAAAAASSEAPAASATAEPEAGDQDSR_
560664	728.1216400000003	662.9802	3	_AAAAPAAAAASSEAPAASATAEPEAGDQDSR_
560665	764.03595	806.9044	4	_AAAAPAAAAASSEAPAASATAEPEAGDQDSR_
560667	506.45557	523.3633	2	_AAAAPLGVLPAVGWGLAIRK_
560668	580.64734	589.7619	3	_AAAAPLGVLPAVGWGLAIRK_
560669	420.09274000000005	411.45288	2	_AAAAPVAADDDERR_
560670	483.7986	490.77777	2	_AAAAQLSLTQLSSGNPVYEK_
560671	570.2015	562.06934	3	_AAAAQLSLTQLSSGNPVYEK_
560672	621.77875	613.4587	3	_AAAARNVSSIQM(ox)LSVQPDTKPK_
560673	570.9412	542.4374	3	_AAAARNVSSIQM(ox)LSVQPDTK_
560674	627.40216	617.5231	3	_AAAARNVSSIQMLSVQPDTKPK_
560677	644.4356700000002	648.3812	3	_AAAATAAEGVPSRGPPGEVIHLNVGGKR_
560678	711.8967	755.9457	4	_AAAATAAEGVPSRGPPGEVIHLNVGGKR_
560679	605.1124649999998	621.8789	3	_AAAATAAEGVPSRGPPGEVIHLNVGGK_
560680	736.31915	755.63544	4	_AAAATAAEGVPSRGPPGEVIHLNVGGK_
560681	368.23135	373.9738	2	_AAAATGTIFTFR_
560684	658.3338	625.79474	3	_AAAAVNFFNIDPAEPELRPHPLGIPTN_
560685	295.3588299999999	298.52002	2	_AAAAVQGGR_
560686	331.2646000000001	340.07825	2	_AAAAVSSAKR_
560687	381.00748	393.84232	2	_AAAAVVVPAEWIK_
560688	362.57308	363.39096	2	_AAAAWYRPAGR_
560689	575.5824	556.53357	3	_AAAAYVDHFAAECLVSM(ox)SSR_
560690	376.86404500000003	370.79495	2	_AAACFFEQPPR_
560691	505.56546	511.75995	2	_AAADGALPEAAALEQPAELPASVR_
560692	424.45456	426.71167	2	_AAADLM(ox)AYCEAHAK_
560693	686.6385	679.58704	3	_AAADLMAYCEAHAKEDPLLTPVPASENPFR_
560694	855.3904	829.65247	4	_AAADLMAYCEAHAKEDPLLTPVPASENPFR_
560695	433.193575	433.90656	2	_AAADLMAYCEAHAK_
560696	603.2032	631.86633	3	_AAADLQAAQAEAAELDQQERQHYR_
560697	706.4432	715.48785	4	_AAADLQAAQAEAAELDQQERQHYR_
560698	477.76199999999994	476.57727	2	_AAADLQAAQAEAAELDQQER_
560699	628.9709	635.6499	3	_AAADLSHGHYLSGDPVCLHEEKTPAGR_
560700	781.50035	774.8268	4	_AAADLSHGHYLSGDPVCLHEEKTPAGR_
560701	601.65045	592.9585	3	_AAADLSHGHYLSGDPVCLHEEK_
560705	494.55990499999996	502.32947	2	_AAADSTSHSYFVNPLFAGAEAEA_
560707	540.4997599999998	539.71716	2	_AAAEAALAAVLALEAGLSAEQR_
560708	600.3053	618.62305	3	_AAAEAALAAVLALEAGLSAEQR_
560709	324.7573	328.50592	2	_AAAEAGGDDAR_
560710	352.93448	360.7678	2	_AAAEALRLLR_
560711	429.1898	441.5656	2	_AAAEATQETVESLM(ox)QK_
560712	427.981	438.51486	2	_AAAEATQETVESLMQK_
560713	457.38675	462.72717	2	_AAAEAVHHIHLQNFSR_
560714	524.1237	525.97955	3	_AAAEAVHHIHLQNFSR_
560715	646.0636599999998	651.41766	4	_AAAEAVHHIHLQNFSR_
560716	600.837	612.55896	3	_AAAECFVQSYWEQYKFPVVITR_
560721	387.0226	390.05954	2	_AAAEEGCSVGAEADR_
560722	423.35648	422.69492	2	_AAAEELPVGASAGPQPR_
560725	468.3243	472.8145	2	_AAAEGAPSKPSATHAEALGPR_
560726	566.0783650000002	564.96313	3	_AAAEGAPSKPSATHAEALGPR_
560727	721.7310000000001	697.1565	4	_AAAEGAPSKPSATHAEALGPR_
560728	356.92056	359.02054	2	_AAAEGLM(ox)SLLR_
560729	356.97864	360.54785	2	_AAAEGLMSLLR_
560730	422.12934	425.88373	2	_AAAELNTEVPKPSAK_
560731	494.2779	489.62253	3	_AAAELNTEVPKPSAK_
560732	777.1685	779.0409	4	_AAAEPGGAGCRHHPEPIPRPTEGGVVAR_
560733	532.6053	543.21326	3	_AAAEPGGAGCRHHPEPIPR_
560734	360.085085	366.3641	2	_AAAESAEAQTIR_
560736	318.923535	322.93402	2	_AAAETQSLR_
560737	472.4582	475.4812	2	_AAAEVADTQLM(ox)LGVGLIEK_
560741	592.722	596.2905	3	_AAAFSLSGGHACGAVGSRDPNSR_
560743	421.37427	429.72595	2	_AAAGAGGARAAGPTGGASR_
560744	406.8054	431.42493	2	_AAAGAGGPGSLSYRCK_
560745	421.83789	403.76807	2	_AAAGALEGVWLAVR_
560746	704.3746	709.79254	3	_AAAGAQASQAQLGEAAGPASETPAGTESPHSSASPCQEHK_
560747	843.2539999999997	911.2117	4	_AAAGAQASQAQLGEAAGPASETPAGTESPHSSASPCQEHK_
560748	579.2599	548.66943	3	_AAAGARPVELGFAESAPAWR_
560749	592.7333	586.42346	3	_AAAGCLNQVPLSPFLAGPRNTR_
560750	452.84292999999997	464.18634	2	_AAAGCLNQVPLSPFLAGPR_
560753	427.00867	432.35413	2	_AAAGEEETAAAGSPGRK_
560754	503.02297999999996	500.7514	3	_AAAGEEETAAAGSPGRK_
560755	381.11818	390.83807	2	_AAAGEEETAAAGSPGR_
560758	442.56888	438.0091	2	_AAAGELQEDSGLM(ox)ALAK_
560760	547.7618	543.8953	3	_AAAGGLAM(ox)LTSMRPTLCSR_
560762	491.915725	503.4844	2	_AAAGGLAVGQLPGEGPAGEEGAALGK_
560763	638.9454	608.06195	3	_AAAGGLAVGQLPGEGPAGEEGAALGK_
560768	515.44525	505.0097	2	_AAAGPAAGPTGPEPM(ox)PSYAQLVQR_
560769	517.94745	510.14783	2	_AAAGPAAGPTGPEPMPSYAQLVQR_
560770	456.76434000000006	456.56906	2	_AAAGPDTACTAAGGPLPGSLR_
560771	454.26077000000004	459.80054	2	_AAAGPLARDTLSPEPAAR_
560774	466.89120499999996	478.3715	2	_AAAGQEKGYLTQTAAALDK_
560775	553.2403	529.822	3	_AAAGQEKGYLTQTAAALDK_
560780	424.30002	426.30002	2	_AAAGSRETPLNQESAR_
560781	482.62695	477.43915	3	_AAAGSRETPLNQESAR_
560782	472.5486	481.3407	2	_AAAGVTAKAGGGTSAAAASLIR_
560783	581.46915	597.2818	3	_AAAGVTAKAGGGTSAAAASLIR_
560784	377.2799	376.4795	2	_AAAHGQWELQR_
560785	369.3072	371.78864	2	_AAAHLECIFR_
560787	354.85278	351.94305	2	_AAAHLTVIEK_
560788	376.27477999999996	388.93835	2	_AAAIASGLIRQK_
560789	616.0677	635.9384	3	_AAAIGIDLGTTYSCVGVFQHGKGER_
560790	826.76086	787.6947	4	_AAAIGRPLHYPVLVTKACVGYAALALALK_
560791	395.98935	392.19003	2	_AAAIQTM(ox)SLDAER_
560792	430.64862	428.0782	2	_AAAIQTMSLDAERR_
560793	399.167575	391.69403	2	_AAAIQTMSLDAER_
560794	426.44043	423.08002	2	_AAAITDM(ox)ADLEELSR_
560795	425.23184000000003	425.0558	2	_AAAITDMADLEELSR_
560796	455.3887	470.35327	2	_AAAKAEAEATAETVAEQVR_
560797	571.0376	566.0204	3	_AAAKAEAEATAETVAEQVR_
560802	559.8504	539.50256	2	_AAALGASGGAGAGDDDFDQFDKPGAER_
560803	600.97125	589.2669	3	_AAALGASGGAGAGDDDFDQFDKPGAER_
560806	350.58942	351.197	2	_AAALHPAPLR_
560807	461.07855	457.08627	2	_AAALLM(ox)LTKNVDFVK_
560808	457.4115	455.85498	2	_AAALLMLTKNVDFVK_
560809	525.4933	566.39417	3	_AAALPAKPPNLDAALALLR_
560810	510.66652999999997	517.20984	2	_AAALQALQAQAPTSPPPPPPPLK_
560811	318.60443	328.16705	2	_AAALSATSAGR_
560814	520.149355	508.19135	2	_AAALVDEGLDPEEHTADGEPSAK_
560815	549.1199	553.9234	3	_AAALVDEGLDPEEHTADGEPSAK_
560817	448.05400000000003	448.75433	2	_AAAM(ox)ALFGDLVAAM(ox)ADR_
560818	437.8836	448.98944	2	_AAAM(ox)DVDTPSGTNSGAGKK_
560819	523.6015	516.4995	3	_AAAM(ox)DVDTPSGTNSGAGKK_
560822	408.998925	410.6401	2	_AAAM(ox)TDNTNVNYVR_
560824	475.48800000000006	453.3349	2	_AAAMALFGDLVAAM(ox)ADR_
560826	411.07092	414.28036	2	_AAAMTDNTNVNYVR_
560827	566.19135	561.8012	3	_AAANGFCVFNNVAIAAAHAK_
560829	465.46146	478.23508	2	_AAAPAALTPRGTASPGSQLK_
560830	490.99332000000004	516.4685	3	_AAAPAALTPRGTASPGSQLK_
560833	381.17325	382.96796	2	_AAAPAPFLPMTVL_
560834	432.2719	426.93607	2	_AAAPAPGCCPPTPNPGSR_
560837	379.69043	380.66852	2	_AAAPDVAPAPGPAPR_
560838	577.36679	577.0032	2	_AAAPGTLEPDAAAATPAAPSPASLPLAPGCALR_
560839	884.8178800000003	833.5089	4	_AAAPGTLEPDAAAATPAAPSPASLPLAPGCALR_
560841	516.361	519.01324	3	_AAAPHHRSPPCLGPDTQTR_
560842	777.6764	751.6058	4	_AAAPLAAGALQLLAGSTVLLEAYARR_
560845	514.52075	528.69867	3	_AAAPPRLLPPLPTCYGPLK_
560846	543.4443	548.9171	3	_AAAPRPPVSAASGRPQDDTDSSR_
560847	701.8289	721.9441	4	_AAAPRPPVSAASGRPQDDTDSSR_
560848	606.5856	604.4606	3	_AAAPVKGEHFCLPEFPLGDPDDVPR_
560849	792.14124	765.5117	4	_AAAPVKGEHFCLPEFPLGDPDDVPR_
560850	437.21307	431.06122	2	_AAAPVVSVPCIPPHR_
560851	308.94036	319.33728	2	_AAAQEADGAR_
560852	332.32068	336.4706	2	_AAAQELRHK_
560853	514.1719400000002	512.9103	2	_AAAQGPEGDIQEQELQSEELGLR_
560854	611.7517	601.5393	3	_AAAQGPEGDIQEQELQSEELGLR_
560855	409.2406	420.1317	2	_AAAQIAQALLGAEER_
560856	497.608	498.33307	3	_AAAQIAQALLGAEER_
560857	496.02707000000004	518.556	2	_AAAQLLQSQAQQSGAQQTKK_
560858	558.22855	566.8585	3	_AAAQLLQSQAQQSGAQQTKK_
560861	431.601	433.8728	2	_AAAQNSPEDEGLLIVK_
560862	394.4031	397.4641	2	_AAAQSQCQISTLR_
560865	620.54584	598.9901	3	_AAARGHLLAVQLLVTQGAEVDAR_
560866	730.19244	742.73517	4	_AAARGHLLAVQLLVTQGAEVDAR_
560867	529.70135	523.1057	3	_AAARPEAQSRSSPTPESR_
560868	480.07662999999997	496.46042	3	_AAARPKPSASEVLTR_
560869	378.39453	385.15396	2	_AAARQLFVLLR_
560873	383.51223999999996	383.27332	2	_AAASAHPLQMEAY_
560876	725.9278	752.46027	4	_AAASEPVDSGALWGLERPEPPPTRFHR_
560877	642.931095	610.9708	3	_AAASEPVDSGALWGLERPEPPPTR_
560878	440.2861	435.40613	2	_AAASEPVDSGALWGLER_
560879	415.5233	443.04147	2	_AAASFVVLMSGENSAK_
560883	398.5819	392.1051	2	_AAASGYTDLREK_
560885	347.65295	346.83984	2	_AAASLAWVLR_
560886	382.05523999999997	387.04822	2	_AAASLHELCAAR_
560887	434.51834	445.01965	2	_AAASLPPHDSHWKPSR_
560888	518.3073	511.96045	3	_AAASLPPHDSHWKPSR_
560890	522.0769700000002	520.10864	2	_AAASVSAASGSHLSNSFAEPSR_
560891	592.3673	558.49335	3	_AAASVSAASGSHLSNSFAEPSR_
560892	466.5256	474.5946	2	_AAASVTPPGSLELLQPGFSK_
560893	370.40156	372.0943	2	_AAATAGGQGGAARK_
560894	326.821595	336.11136	2	_AAATAGGQGGAAR_
560895	458.67285	463.802	2	_AAATELNSWSVVLGSLQR_
560896	402.38485	415.14102	2	_AAATETGQAAVPSRK_
560897	430.907025	443.5345	2	_AAATFTQEDVNLGLIR_
560898	511.03693	507.17133	3	_AAATFTQEDVNLGLIR_
560899	482.37493500000005	485.47888	2	_AAATGAVAASAASGQAEGKK_
560900	530.9296	547.4773	3	_AAATGAVAASAASGQAEGKK_
560904	421.32635	424.98303	2	_AAATGNASPGKLEHSK_
560905	435.3057	431.88934	2	_AAATGPSFWLGNETLK_
560906	492.3348	508.48044	2	_AAATISIADFREYCLAVK_
560907	504.43557999999996	513.2963	2	_AAATISIAEWREYCLAVK_
560908	546.4831	533.99817	3	_AAATISIAEWSKPQKDNK_
560909	438.3594966666667	446.4486	2	_AAATISIAEWSKPQK_
560910	687.8104	719.62256	3	_AAATIVHDTSEAVELCPAYGLYLKPITK_
560914	610.3338	618.60535	3	_AAATVPAAPMQLFNGDICAFCHK_
560915	475.37573	479.14288	2	_AAATYVQEFLPHSICAM(ox)Q_
560916	474.17132999999995	480.6567	2	_AAATYVQEFLPHSICAMQ_
560917	564.8471	535.78503	3	_AAATYVQEFLPHSICAMQ_
560919	722.5512	681.66064	3	_AAAVAAPLAAGGEEAAATTSVPGSPGLPGRR_
560920	386.80188	383.24	2	_AAAVAM(ox)ETDDAGNR_
560921	513.0832	496.42236	3	_AAAVAMETDDAGNRLR_
560922	385.58997	383.95425	2	_AAAVAMETDDAGNR_
560923	540.99335	533.78827	3	_AAAVCRPLRYAGLVSPR_
560924	457.41168	453.3807	2	_AAAVDLTNHLEYTLK_
560925	527.78046	510.6594	3	_AAAVDLTNHLEYTLK_
560926	609.1859	631.1027	3	_AAAVFIKDLALFDSGESDQCSEGSVGCK_
560927	572.1936599999998	587.51587	3	_AAAVGWLPLAQQPLPPAPGVKASR_
560928	520.8846	559.2903	3	_AAAVGWLPLAQQPLPPAPGVK_
560929	450.37699999999995	448.84515	2	_AAAVLAAESM(ox)VVTLAK_
560930	449.1823	451.8852	2	_AAAVLAAESMVVTLAK_
560931	439.95142000000004	449.13312	2	_AAAVLLSDPQFQWSVR_
560932	507.284	519.55096	3	_AAAVLLSDPQFQWSVR_
560933	453.72424	467.46222	2	_AAAVLRDSTSVPVTAEAK_
560934	523.2606	552.02185	2	_AAAVLSGPSAGSAAGVPGGTGGLSAVSSGPR_
560935	704.7784200000001	701.7009	3	_AAAVLSGPSAGSAAGVPGGTGGLSAVSSGPR_
560937	554.7488	572.8163	3	_AAAVRM(ox)NIQM(ox)LLEAADYLER_
560940	799.8861	795.0802	4	_AAAVVDGTPCRPDTVDICVSGECKHVGCDR_
560941	420.24545	429.65717	2	_AAAVVGDATVTISHR_
560942	458.2784	452.6954	2	_AAAWEPTEPPDGDFQTEV_
560943	640.0335	640.43524	3	_AAAYIHLCARGFVPLAPPPQCDTIPTR_
560944	698.4603	766.9268	4	_AAAYIHLCARGFVPLAPPPQCDTIPTR_
560946	389.06088	389.26575	2	_AACALLNSGGGVIR_
560947	354.904	360.96118	2	_AACANNVGLLR_
560948	492.23087000000004	494.2426	2	_AACAQLNDFLQEYGTQGCQV_
560949	581.38983	588.01746	3	_AACAQLNDFLQEYGTQGCQV_
560951	398.82974	403.3111	2	_AACFDGHLEVVR_
560952	494.25647000000004	480.3175	3	_AACFDGHLEVVR_
560953	411.610225	414.6616	2	_AACGPSSCYALFPR_
560954	367.13263	371.7249	2	_AACHPAPLPPMP_
560955	358.6852	361.08414	2	_AACICAEEEK_
560956	423.05983	420.18982	2	_AACLLDGVPVALKK_
560958	752.19794	768.9059	4	_AACPHQESQSHGPPKESRPSIQLPR_
560962	369.82156000000003	374.779	2	_AACSVVRPLAR_
560963	480.32657	484.268	2	_AACVALLLPGAPARGYTGR_
560964	552.3385599999998	531.52966	3	_AACVALLLPGAPARGYTGR_
560965	363.92374	376.93018	2	_AACYAANSPRR_
560966	441.95004000000006	448.352	2	_AADALLKAVAASSVAEK_
560969	384.6056	382.18213	2	_AADCAVDHHFR_
560970	443.29163	441.42834	3	_AADCAVDHHFR_
560972	481.73625	478.44125	2	_AADDFLEDLPLEETGAIER_
560973	575.1321	548.5608	3	_AADDFLEDLPLEETGAIER_
560974	508.36136	473.10388	2	_AADDSKEVESFQQLLNAR_
560975	562.41907	531.0831	3	_AADDSKEVESFQQLLNAR_
560977	485.95322000000004	491.0603	2	_AADEESLEGEGAGGADAAEESSGTK_
560978	620.76306	614.86646	3	_AADEESLEGEGAGGADAAEESSGTK_
560979	358.38315	363.6104	2	_AADEGPEGRYR_
560980	473.6875	471.24817	2	_AADEIEKEKELLIHER_
560981	541.91254	542.5113	3	_AADEIEKEKELLIHER_
560982	639.717	631.0052	4	_AADEIEKEKELLIHER_
560983	390.7878	382.6686	2	_AADENFDYLFK_
560985	434.29257	428.2913	2	_AADEPQLLHGAGICK_
560986	449.75644000000005	447.44452	2	_AADFAQDIDINPGAVYK_
560989	404.61300000000006	393.88226	2	_AADFHGNDFGNDR_
560991	468.89157	477.62872	2	_AADFLFSCDASHPDTLR_
560992	567.22504	540.016	3	_AADFLFSCDASHPDTLR_
560993	454.5928	461.1897	2	_AADGDWQDFYEFQEPAR_
560996	607.4032	564.876	3	_AADGNTALHYAALYNQPDCLK_
560997	360.0865	347.70813	2	_AADGNYYNAR_
560998	342.2504600000001	346.17175	2	_AADGSAVSTVTK_
560999	379.06958	374.21692	2	_AADGSLDTQPKK_
561001	442.7289	454.43573	2	_AADGSPCNVLLCSVVPSR_
561003	416.36908	420.4212	2	_AADHYSQQM(ox)AQQLR_
561004	423.8682	421.61774	2	_AADHYSQQMAQQLR_
561009	394.21657999999996	378.69217	2	_AADIGGLWATIR_
561013	477.5884	484.66687	2	_AADIQSYM(ox)DMLNPELGLPR_
561014	478.81387	485.4648	2	_AADIQSYMDM(ox)LNPELGLPR_
561015	432.55283	443.40796	2	_AADISESSGADCKGDPR_
561017	381.869	380.43256	2	_AADKFLSLIPR_
561018	360.59526	360.94592	2	_AADKPADQGAEK_
561019	512.1519	529.24506	3	_AADKSPESQNLIDGTKK_
561020	419.4298	428.8357	2	_AADKSPESQNLIDGTK_
561021	470.50075999999996	479.01007	3	_AADKSPESQNLIDGTK_
561022	537.3293	537.7653	2	_AADLAEALYGVPGSNQELLLKR_
561023	593.7658	576.71216	3	_AADLAEALYGVPGSNQELLLKR_
561024	495.09735	500.13712	2	_AADLAEALYGVPGSNQELLLK_
561025	521.7153	520.08875	2	_AADLGPWNDTINGTWDGDELGYR_
561026	357.13345	357.21265	2	_AADLHGSVGQR_
561031	422.77517	413.95087	2	_AADLNLEWISLPR_
561032	484.7246	485.82587	3	_AADLNLEWISLPR_
561033	374.12237999999996	376.4473	2	_AADLPDRDTWK_
561034	438.19128	433.10062	2	_AADLQLEM(ox)TQKPHK_
561035	441.9423	433.69046	2	_AADLQLEMTQKPHK_
561036	496.27875	480.9876	3	_AADLQLEMTQKPHK_
561037	375.7493	378.60846	2	_AADLSKPIDKR_
561038	536.7606	538.4113	2	_AADLVEALYGM(ox)PHNNQEIILK_
561039	536.78235	536.6559	2	_AADLVEALYGMPHNNQEIILK_
561040	532.9928	529.3914	2	_AADLVEALYGTPHNNQDIILK_
561041	571.0519400000002	568.33826	3	_AADLVEALYGTPHNNQDIILK_
561045	510.28934000000004	537.3817	3	_AADNYECNRWAPDIYCPR_
561047	490.5735	487.21576	2	_AADPLNLSFLLDEHFPK_
561048	429.04227000000003	421.787	2	_AADPPELEYQEAVSK_
561049	403.2493	410.93893	2	_AADPTAPGSDSAVTLR_
561050	452.86166	465.1538	2	_AADPTELRLGSLPVFTR_
561051	494.6982	505.56903	3	_AADPTELRLGSLPVFTR_
561063	542.2276	548.54224	3	_AADSSAPEDSEKLVGDTVSYSK_
561064	356.98734	356.33865	2	_AADSSAPEDSEK_
561065	455.30719000000005	442.11417	2	_AADTDGDGQVNYEEFVR_
561066	416.69156	428.9306	2	_AADTEEM(ox)DIEM(ox)DSGDEA_
561067	434.10745	429.41132	2	_AADTEEM(ox)DIEMDSGDEA_
561068	414.22900000000004	430.46185	2	_AADTEEMDIEM(ox)DSGDEA_
561069	432.8966	431.61697	2	_AADTEEMDIEMDSGDEA_
561070	453.203535	446.8473	2	_AADTIIGFEHGTAVER_
561071	509.2162	512.7336	3	_AADTIIGFEHGTAVER_
561072	463.8244	462.3827	2	_AADTPGKPSASPM(ox)AGAPASASR_
561073	517.72974	509.7648	3	_AADTPGKPSASPM(ox)AGAPASASR_
561075	424.8284	402.92435	2	_AADVAEALYSTPR_
561078	442.62674000000004	438.38248	2	_AADVSVTHRPPLSPK_
561079	519.0522	507.5293	3	_AADVSVTHRPPLSPK_
561080	612.0790400000002	590.42444	3	_AADVVGDVYVLVEHPFEYTGK_
561081	392.8614	392.16263	2	_AADYEDDQEQIK_
561082	377.59346000000005	377.14267	2	_AADYNQALGTCR_
561083	499.59067000000016	496.31476	2	_AAEAADLGLGAAVPVELRR_
561084	569.245	559.4968	3	_AAEAADLGLGAAVPVELRR_
561085	466.93925	448.87042	2	_AAEAADLGLGAAVPVELR_
561086	554.62946	556.64124	3	_AAEAADLGLGAAVPVELR_
561087	342.52585	347.7241	2	_AAEAAPVVKR_
561089	347.9964	344.73697	2	_AAEADGPLKR_
561090	463.3481	465.9649	2	_AAEAGGAEEQYGFLTTPTK_
561093	440.7123033333333	443.3672	2	_AAEASESGPALHELM(ox)R_
561094	441.57657	442.95535	2	_AAEASESGPALHELMR_
561095	482.8086	454.60443	2	_AAEATAVAGSGAVGGCLAK_
561096	548.0835	551.1852	3	_AAEATAVAGSGAVGGCLAK_
561100	568.1521	574.94995	3	_AAECPAGFVRPPLIIFSVDGFR_
561101	358.59778	355.0931	2	_AAEDELQLPR_
561102	455.02255	465.78528	2	_AAEDLEIATELQDEVLK_
561104	460.45108	446.46512	2	_AAEDPVAAAPRPLPAGGR_
561105	531.2705	532.2328	3	_AAEDPVAAAPRPLPAGGR_
561106	495.9478	509.0174	3	_AAEDRELSVGPGEVTPGDSR_
561107	467.82715	460.98676	2	_AAEDSARPELPDSAVGPGSR_
561108	512.3385599999998	506.26526	3	_AAEDSARPELPDSAVGPGSR_
561110	471.50452	475.82578	2	_AAEDWTENPEPFNASFYR_
561111	514.3986	525.20966	3	_AAEDWTENPEPFNASFYR_
561115	401.39615	399.9634	2	_AAEEAPEEAPEDAAR_
561116	456.29352	466.03223	2	_AAEEEAAAGGEVAGGEATAPGK_
561119	374.3724	373.62433	2	_AAEEEINSLYK_
561122	495.79007	491.90027	2	_AAEEFVNIYYETM(ox)DKR_
561123	552.0643	538.2785	3	_AAEEFVNIYYETM(ox)DKR_
561125	495.81845	493.69183	2	_AAEEFVNIYYETMDKR_
561126	550.2078	541.5989	3	_AAEEFVNIYYETMDKR_
561128	486.75992	488.6986	2	_AAEEFVNVYYTTM(ox)DKR_
561129	549.7137	535.7914	3	_AAEEFVNVYYTTM(ox)DKR_
561131	547.8581	538.5719	3	_AAEEFVNVYYTTMDKR_
561133	397.17557	401.1155	2	_AAEEMHWPVPM(ox)K_
561136	554.5325	567.20935	3	_AAEEVLQTVDHYKTEIER_
561137	425.68755999999996	421.46152	2	_AAEEVLQTVDHYK_
561142	394.50564666666673	397.7119	2	_AAEGDPAEEEAEAQR_
561143	470.51392000000004	492.1355	3	_AAEGDPAEEEAEAQR_
561144	497.39275999999995	507.682	2	_AAEGISCPSSEGAVGTTEAYGPASK_
561145	629.873	650.8678	3	_AAEGISCPSSEGAVGTTEAYGPASK_
561146	406.28012	409.38092	2	_AAEGLGAGVEEEGDDGK_
561147	487.5753	496.71613	2	_AAEGSHYVDEASHEGSWWGGGI_
561148	531.5735	545.2058	3	_AAEGSHYVDEASHEGSWWGGGI_
561149	454.617555	474.54437	2	_AAEGTSLEGYKLILQK_
561151	467.29346	466.32434	2	_AAEGYTQFYYVDVLDGK_
561152	711.05225	737.2279	4	_AAEHGQLDALDFLVGSGCDHNVKDK_
561154	544.8492	532.26624	2	_AAEIGYEDPINPTYEATNAM(ox)YHR_
561155	644.3602	587.67194	3	_AAEIGYEDPINPTYEATNAM(ox)YHR_
561156	549.8217	533.78253	2	_AAEIGYEDPINPTYEATNAMYHR_
561157	646.24567	594.32007	3	_AAEIGYEDPINPTYEATNAMYHR_
561158	376.90152	378.70465	2	_AAEILSDNIYR_
561159	374.41364	378.19608	2	_AAEIQPKPLTR_
561160	398.17148	381.41156	2	_AAEIVLSALPDR_
561161	369.47916000000004	374.11868	2	_AAEKGNFEAAVK_
561163	382.8822	377.9408	2	_AAELDHHWVAK_
561164	670.33734	669.7484	3	_AAELFGLTAEEVYLVHDELDKPLGR_
561165	736.6104	744.90295	4	_AAELFGLTAEEVYLVHDELDKPLGR_
561167	383.2642	379.0234	2	_AAELLLDHGVR_
561170	351.68863	365.03986	2	_AAELSHPSPVPT_
561171	342.09542999999996	332.23206	2	_AAELSPEER_
561172	524.9067	525.88556	3	_AAELTCLTGLFILRR_
561174	617.0815749999998	628.2728	3	_AAELYAPASAAAADLANSNAGAAVGRK_
561175	489.4911	523.90924	2	_AAELYAPASAAAADLANSNAGAAVGR_
561176	565.0210599999998	561.0215	3	_AAEM(ox)DPVNSYQAWQLM(ox)AR_
561177	373.10986	380.3892	2	_AAEM(ox)ESPPEPKR_
561178	396.6942	395.46878	2	_AAEM(ox)HQLKDSSR_
561180	512.205	510.3245	2	_AAEM(ox)VPDLPSPPM(ox)EAPAPASNPSGR_
561182	371.9404	383.10767	2	_AAEMESPPEPKR_
561183	403.0109	397.19965	2	_AAEMHQLKDSSR_
561184	445.93515	449.77582	3	_AAEMHQLKDSSR_
561186	512.2235	512.4182	2	_AAEMVPDLPSPPM(ox)EAPAPASNPSGR_
561187	375.2176	374.0606	2	_AAENASLGPTNGSK_
561188	639.72577	606.3738	3	_AAENGNGLTLEGAVPSEQDSQPKPAKR_
561189	725.70105	744.9685	4	_AAENGNGLTLEGAVPSEQDSQPKPAKR_
561190	522.8620599999998	540.68713	2	_AAENGNGLTLEGAVPSEQDSQPKPAK_
561191	558.4011499999998	590.2217	3	_AAENGNGLTLEGAVPSEQDSQPKPAK_
561192	488.31555	500.10052	2	_AAENGNGLTLEGAVPSEQDSQPK_
561193	723.4056	745.34644	4	_AAENHQGTLTEYCGTLM(ox)SLPTKISR_
561194	735.90515	749.4157	4	_AAENHQGTLTEYCGTLMSLPTKISR_
561195	559.2792	577.41833	3	_AAENHQGTLTEYCGTLMSLPTK_
561196	728.29346	746.25916	4	_AAENHQGTLTEYCSTLM(ox)SLPTKISR_
561197	570.506	573.48553	3	_AAENHQGTLTEYCSTLM(ox)SLPTK_
561198	733.3052	749.19965	4	_AAENHQGTLTEYCSTLMSLPTKISR_
561199	572.4062	579.14136	3	_AAENHQGTLTEYCSTLMSLPTK_
561200	482.07815999999997	508.4746	2	_AAENHSFVTKFILVGLTEK_
561201	562.36487	567.3907	3	_AAENHSFVTKFILVGLTEK_
561202	355.88065	351.40955	2	_AAENHSFVTK_
561204	362.60717999999997	359.41452	2	_AAEPAPSQHLW_
561205	714.45734	665.5353	3	_AAEPERPADEGWAGATSLAALQGLGER_
561207	460.14705999999995	454.27573	2	_AAEPGDALDLIIHSAR_
561208	531.9552	518.9743	3	_AAEPGDALDLIIHSAR_
561209	526.9797	524.34784	3	_AAEPHAQGLLLCPCAPNDR_
561210	365.800185	372.8911	2	_AAEPHFGTLPK_
561212	432.47644	428.63907	2	_AAEPNKTEIQTLFK_
561213	346.4393	368.55008	2	_AAEPPPPTPAGPAS_
561214	612.5471	627.8075	3	_AAEPPVVQPVPPAALSGPSGEEGLSPGGKR_
561215	846.00165	796.7134	4	_AAEPPVVQPVPPAALSGPSGEEGLSPGGKR_
561216	545.0258799999998	545.4381	2	_AAEPPVVQPVPPAALSGPSGEEGLSPGGK_
561217	595.3684	643.8898	3	_AAEPPVVQPVPPAALSGPSGEEGLSPGGK_
561219	445.72225999999995	445.31516	2	_AAEPVEDNCINFVAM(ox)K_
561220	445.75244000000004	444.88745	2	_AAEPVEDNCINFVAMK_
561221	396.84082	398.3216	2	_AAEPVTFHVPWK_
561224	355.47116	356.7681	2	_AAESGSDFQQR_
561226	444.4076	467.89322	2	_AAESLQRAEATNAELER_
561227	489.80017000000004	509.30988	3	_AAESLQRAEATNAELER_
561228	400.68015	397.23575	2	_AAESTEIPPYVMK_
561231	434.23087000000004	430.22046	2	_AAETASSSSASSDSSQYR_
561234	433.50067	433.72534	2	_AAETQTLNFGPEWLR_
561235	582.3977	587.9839	3	_AAETRLFGVPLDSLLEADHK_
561239	368.25235	367.5748	2	_AAEVEPSSPEPK_
561242	407.41864	417.57965	2	_AAEVRLGVLSAGGFR_
561243	431.1399	428.5606	2	_AAEVSSLPPSIVLDAK_
561244	533.0356400000002	554.32056	3	_AAEVVASAM(ox)RPGPESPSTRR_
561245	502.900675	518.0277	3	_AAEVVASAM(ox)RPGPESPSTR_
561246	533.0639	561.5375	3	_AAEVVASAMRPGPESPSTRR_
561247	477.97797	482.9212	2	_AAEVVASAMRPGPESPSTR_
561248	516.200575	521.15466	3	_AAEVVASAMRPGPESPSTR_
561249	485.4442	498.95316	2	_AAEVWM(ox)DEFKELYYHR_
561250	552.59985	550.84875	3	_AAEVWM(ox)DEFKELYYHR_
561251	655.5018299999998	641.2759	4	_AAEVWM(ox)DEFKELYYHR_
561252	503.80697999999995	504.72534	2	_AAEVWMDEFKELYYHR_
561253	552.6279	551.7654	3	_AAEVWMDEFKELYYHR_
561254	647.9092	638.6088	4	_AAEVWMDEFKELYYHR_
561256	491.3367	495.64764	2	_AAEYQLNDSASYYLNQLER_
561257	601.7258	587.5289	3	_AAEYQLNDSASYYLNQLER_
561258	386.7876	388.9596	2	_AAFAAEM(ox)AATIER_
561260	469.78937	463.12964	2	_AAFADSSGQHPPDACAFR_
561261	501.959	506.19836	3	_AAFADSSGQHPPDACAFR_
561262	433.089	431.9828	2	_AAFDM(ox)FDADGGGDISVK_
561263	579.252	585.411	3	_AAFDMFDADGGGDISVKELGTVMR_
561264	430.88992	433.3236	2	_AAFDMFDADGGGDISVK_
561265	369.21695	376.95148	2	_AAFFAVPLEMR_
561266	372.21365	363.58673	2	_AAFGAHDFHR_
561268	613.35895	605.88696	3	_AAFGGHLAAVEVLLKLGADPR_
561269	443.11023	444.32764	2	_AAFGILSYEHRPLK_
561270	485.80005	491.00534	3	_AAFGILSYEHRPLK_
561272	379.45752000000016	379.5041	2	_AAFGLELEEM(ox)K_
561273	441.00769	445.21118	2	_AAFGLLSYEQRPLK_
561274	491.12726	496.1109	3	_AAFGLLSYEQRPLK_
561275	626.1889	595.31635	3	_AAFGM(ox)ETSM(ox)LLGAQKPLSQAVK_
561276	629.94794	592.44275	3	_AAFGMETSM(ox)LLGAQKPLSQAVK_
561277	418.73315	423.12402	2	_AAFGMETSM(ox)LLGAQK_
561278	626.2428	580.7932	3	_AAFGMETSMLLGAQKPLSQAVK_
561279	398.07425	398.94653	2	_AAFHERDSDILK_
561280	460.90292	451.8164	2	_AAFHHLSAPALLSAQTR_
561281	511.0235	514.21436	3	_AAFHHLSAPALLSAQTR_
561282	509.34024000000005	517.64667	2	_AAFIRELEEALCPNLPPPVK_
561283	563.5436	572.4021	3	_AAFIRELEEALCPNLPPPVK_
561284	392.9487	401.20334	2	_AAFLEKENTALR_
561286	365.76016	371.65045	2	_AAFLRQPSGSGR_
561287	542.2502	551.3217	3	_AAFNEETHSYEIRTTSR_
561288	409.18045	408.73016	2	_AAFPALSPAQLHR_
561289	507.3431	544.4404	3	_AAFPQCYPLPPTPSPVGRPR_
561291	307.5423	317.77374	2	_AAFQASKR_
561292	386.77274	397.80392	2	_AAFQKVLFALTK_
561294	609.91754	616.9287	3	_AAFSEDGALM(ox)DGGMDLNMEQGM(ox)AEHLK_
561296	426.0548	416.68542	2	_AAFSHAQVFELER_
561297	424.88177	417.88715	2	_AAFSHTQVIELER_
561298	486.3219	471.37204	3	_AAFSHTQVIELER_
561299	498.7585	503.23557	2	_AAFSVGTAM(ox)NASSYSAEMTEPK_
561300	487.7804	508.4579	2	_AAFSVGTAMNASSYSAEMTEPK_
561301	381.05453	388.0491	2	_AAFSVLSLGAHSV_
561303	353.0878	353.90146	2	_AAFTGTTEAQK_
561308	730.85114	630.74805	3	_AAFVMPPALGEVGGHLGGAAVCLPGPSPAK_
561309	797.86523	804.0748	4	_AAFVMPPALGEVGGHLGGAAVCLPGPSPAK_
561310	591.6669	591.99976	3	_AAFVQGTSPTPQGLPQRLNLTGAVR_
561311	443.54147	437.4345	2	_AAFVQGTSPTPQGLPQR_
561317	532.5086	513.95197	3	_AAGAHRVESRVLDSGVK_
561318	408.08743	413.13254	2	_AAGAISAELEATTLR_
561319	379.09286000000003	392.12772	2	_AAGALAALRLGPR_
561320	443.31121500000006	432.81024	2	_AAGALGSASSGSM(ox)PNLAAR_
561321	446.40994000000006	434.90497	2	_AAGALGSASSGSMPNLAAR_
561322	656.4002	642.0095	3	_AAGALLNGPPQFSTAPEIKAPEPLSSLK_
561324	428.9164	444.8109	2	_AAGAPAAPPAPAALLPGPPK_
561325	568.1097	567.931	3	_AAGAPAAPPAPAALLPGPPK_
561326	435.55164	429.1447	2	_AAGAPGAACRPGCSQK_
561327	343.39102	343.41022	2	_AAGASVATELR_
561328	472.9012	481.03348	2	_AAGAVGTLLSWPSSPRAGK_
561329	547.4165	519.2157	3	_AAGAVGTLLSWPSSPRAGK_
561330	457.87875	426.1231	2	_AAGAVGTLLSWPSSPR_
561331	503.61276	513.6144	2	_AAGAVISAVVDSIKPKPITA_
561332	600.6566	552.85925	3	_AAGAVISAVVDSIKPKPITA_
561333	439.43774	453.75885	2	_AAGAVISAVVDSIKPK_
561335	557.83673	559.11694	3	_AAGCPAACRCYSATVECGALR_
561336	434.73315	440.3291	2	_AAGCSDDLSSGEADVDPK_
561337	391.18707	386.07108	2	_AAGDPWEWNQNR_
561339	373.57062	371.114	2	_AAGDWTENLIR_
561340	477.76257000000004	461.92877	2	_AAGDWVLEVYDTPSQLR_
561341	551.65967	535.8631	3	_AAGDWVLEVYDTPSQLR_
561342	664.3338	620.0132	3	_AAGEAGASLQVVSLLPSSRLPSLGDR_
561343	442.39455999999996	462.22327	2	_AAGEAGASLQVVSLLPSSR_
561344	334.61548	341.50214	2	_AAGEGLLTLR_
561345	427.95923	419.4331	2	_AAGETQLYAKVSNK_
561347	403.03326	403.3255	2	_AAGFERPSPVQLK_
561348	610.9581	630.8823	3	_AAGFSDDDSSDPGSPSITFSACSRIGSLQK_
561349	503.14038	501.99182	2	_AAGFSDDDSSDPGSPSITFSACSR_
561350	366.77914	367.0159	2	_AAGFYACHVR_
561351	611.4185	665.73755	3	_AAGGAAAAAAAAESCSPAPAGSSAAPPAPVEDLSK_
561352	348.590775	344.31494	2	_AAGGAPSPPPPVR_
561353	424.04745	425.51898	2	_AAGGAVCEQPLGLECR_
561354	387.64398	370.15256	2	_AAGGDHGSPDSYR_
561355	422.21304000000003	421.62302	2	_AAGGDLKPSANLYEK_
561359	922.71063	949.687	4	_AAGGGGSCDPLAPAGVPCAFSPHSQAYFALASTDGHLR_
561362	533.76465	502.37878	3	_AAGGNSREPSPLPELALR_
561363	514.1531	524.6364	2	_AAGGPGAGSAAPVSSTSSLPLAALNM(ox)R_
561364	671.9339150000002	660.24927	3	_AAGGPGAGSAAPVSSTSSLPLAALNM(ox)R_
561365	520.3752	523.73865	2	_AAGGPGAGSAAPVSSTSSLPLAALNMR_
561366	679.52563	658.123	3	_AAGGPGAGSAAPVSSTSSLPLAALNMR_
561368	812.4286	750.7971	4	_AAGGRFHWFGDTGIYESDDINSIM(ox)SEM(ox)EK_
561369	358.15652	358.4634	2	_AAGGSPAVGCTTR_
561370	416.71594	423.94754	2	_AAGGVLPVDLERER_
561371	528.8991	548.0481	3	_AAGGVRLPRPPPLLPVLAVR_
561372	667.1284	708.3525	4	_AAGGVRLPRPPPLLPVLAVR_
561373	597.3672	591.99927	3	_AAGGWDLPPPAPTSRSLEDLSSCPR_
561374	341.57565	334.66708	2	_AAGHHSLFR_
561375	436.4736	432.9077	2	_AAGHQADEILVPLDSK_
561376	745.68524	729.55005	4	_AAGIDPM(ox)EQPHSTQHVENLLPREHR_
561377	743.2121599999997	731.88794	4	_AAGIDPMEQPHSTQHVENLLPREHR_
561378	584.92535	561.0897	3	_AAGIDPSVIGPQVLLAHLAR_
561379	556.52057	550.9377	2	_AAGIIHLGATSCYVGDNTVGACVVYT_
561380	598.83984	597.12744	3	_AAGIIHLGATSCYVGDNTVGACVVYT_
561381	429.75717000000003	424.46524	2	_AAGISLIVPGKSPTR_
561382	469.689	489.65924	3	_AAGISLIVPGKSPTR_
561383	390.1055	389.1638	2	_AAGLEAAGKTVQK_
561384	411.36716	399.32172	2	_AAGLEDKIELLK_
561388	444.326825	443.58185	2	_AAGLGELGAALLQLVR_
561389	341.73852999999997	353.34213	2	_AAGLLSGLRR_
561390	485.25622999999996	503.1927	2	_AAGLPVGASDGLLSAPEKAR_
561391	551.12427	546.3696	3	_AAGLPVGASDGLLSAPEKAR_
561392	430.17667	436.79047	2	_AAGLPVGASDGLLSAPEK_
561394	397.11282	390.59076	2	_AAGLQSQHAPGSGR_
561395	445.31406	446.72168	2	_AAGLSFIPGPPGPPGPPGPR_
561396	549.4034	527.8222	3	_AAGLSFIPGPPGPPGPPGPR_
561397	355.57352000000014	353.16602	2	_AAGLTAHWGR_
561398	397.60675	393.15427	2	_AAGLTVKPSGKPR_
561405	423.645	429.4814	2	_AAGNECPELQPPVHGK_
561406	405.50583	408.72064	2	_AAGNGEAEPSGGPSYAGR_
561407	826.2497599999997	861.7324	4	_AAGNRHIENQLGVSFQSHLPELQQFQHEGK_
561410	383.40937666666673	384.23538	2	_AAGPGGGSLASSSVAK_
561411	769.565	769.29675	4	_AAGPGGTGQAECQVVVATHRANLKPWDGR_
561412	677.826	677.10516	4	_AAGPGGTGQAECQVVVATHRANLK_
561413	377.17484	378.69946	2	_AAGPGLGNVAM(ox)GPR_
561416	470.76937999999996	488.72006	2	_AAGPLRLGGNSSDFEIQEDK_
561417	517.5669	531.5453	3	_AAGPLRLGGNSSDFEIQEDK_
561419	357.9469	355.74066	2	_AAGQIQAWWR_
561420	356.43800000000016	360.33044	2	_AAGQTAQM(ox)LER_
561421	521.9344	517.9077	3	_AAGRDVAAEAVARSPK_
561422	375.78012	373.94662	2	_AAGRDVAAEAVAR_
561423	526.17615	543.449	3	_AAGRGVPAGVPIPQAPAGLAGPVR_
561424	457.75934000000007	448.37924	2	_AAGRLSIHSLEAQSLR_
561425	521.8666400000002	511.80603	3	_AAGRLSIHSLEAQSLR_
561426	395.51294	400.6951	2	_AAGSAKGAVPAAADGGR_
561428	377.93933	380.17505	2	_AAGSDKFCYEK_
561429	722.2384599999997	702.67847	3	_AAGSEATTPVIVAAGAGGEEGEHVKPFKPEK_
561430	788.5865	807.8102	4	_AAGSEATTPVIVAAGAGGEEGEHVKPFKPEK_
561431	612.2121599999998	620.63947	3	_AAGSFFEDLSKTPGPCAYQVVSPGVYK_
561432	359.9441	358.88266	2	_AAGSFFEDLSK_
561434	545.3969	537.49146	3	_AAGSGDSDSESDHTAPSGVGSSWR_
561435	404.79242	401.69205	2	_AAGSGWAWRPVAR_
561436	407.360855	405.01562	2	_AAGSLAAAEPFSPPR_
561439	372.30927	371.47446	2	_AAGSTTLHAVEK_
561440	578.0676	612.6291	3	_AAGSYGGM(ox)ASPM(ox)GVYSGHPEQYSAGM(ox)GR_
561441	581.8156	605.678	3	_AAGSYGGM(ox)ASPM(ox)GVYSGHPEQYSAGMGR_
561442	583.68146	615.8004	3	_AAGSYGGMASPM(ox)GVYSGHPEQYSAGM(ox)GR_
561443	452.84167	434.45892	2	_AAGTAAALAFLSQESR_
561444	535.22095	516.72034	3	_AAGTAAALAFLSQESR_
561445	486.73914	492.46582	2	_AAGTAGQLLYSNLQHLK_
561446	522.4378	531.43933	3	_AAGTAGQLLYSNLQHLK_
561450	464.99524	477.9549	2	_AAGTLFGEGFRAFVTDR_
561451	495.6781	516.18835	3	_AAGTLFGEGFRAFVTDR_
561452	366.61484	353.76544	2	_AAGTLFGEGFR_
561453	567.3341	576.76013	3	_AAGTSARVLAAHGSDGEQVSLR_
561454	417.05435	415.52545	2	_AAGTSSYWEDLRK_
561455	644.5001	672.2283	3	_AAGVLCRQLGCGQALAAPGEAHFGPGR_
561457	577.5341	566.1356	3	_AAGVRLIGEM(ox)PQEDLHAVVK_
561458	579.43475	574.52563	3	_AAGVRLIGEMPQEDLHAVVK_
561459	348.90012	360.72052	2	_AAGVYHREAR_
561460	471.29016	471.94598	2	_AAGWAGSPPTLLPLSPTSPR_
561461	576.4429	555.5422	3	_AAGWAGSPPTLLPLSPTSPR_
561464	401.72687	397.8744	2	_AAHAALEEEYLK_
561465	670.42633	723.68854	4	_AAHDPPALATAPDGTPPRLPFR_
561468	500.05675999999994	500.6045	3	_AAHELCDSILQSRR_
561471	579.8217	575.34314	3	_AAHHLVLTASDGGDPVRTGTAR_
561472	693.0962	688.2339	4	_AAHHLVLTASDGGDPVRTGTAR_
561473	595.1128	624.7948	3	_AAHHQM(ox)NHSAASAM(ox)ALQPGTLQLIPK_
561474	807.4085	795.13635	4	_AAHHQM(ox)NHSAASAM(ox)ALQPGTLQLIPK_
561476	464.53098	462.63907	2	_AAHHYYYSLLLSLVR_
561477	437.33264	444.64774	2	_AAHIAVLDSELFLEK_
561481	397.11685	396.65424	2	_AAHLHPCEVALH_
561482	621.4666	635.32446	3	_AAHLTPLLEYVPNPEPPTPGARVFVPR_
561483	830.5928299999997	789.9005	4	_AAHLTPLLEYVPNPEPPTPGARVFVPR_
561484	354.40252999999996	352.62778	2	_AAHPLLHLR_
561485	436.43863	430.2036	3	_AAHPLLHLR_
561486	502.64727999999997	495.3892	3	_AAHRPVEWVQAVVSR_
561490	468.87967000000003	479.51636	2	_AAHTCAVLGNKGYIFGGR_
561495	505.977585	475.33176	2	_AAHVAPAAPDAGAPTAPAASATR_
561496	527.80925	524.4553	3	_AAHVAPAAPDAGAPTAPAASATR_
561498	726.49896	690.45166	4	_AAHVPENSDTEQDVLTVKPVRK_
561499	518.70734	509.80887	2	_AAHVPENSDTEQDVLTVKPVR_
561500	592.2442233333333	603.0581	3	_AAHVPENSDTEQDVLTVKPVR_
561501	706.04558	694.33887	4	_AAHVPENSDTEQDVLTVKPVR_
561502	512.6936599999998	515.87885	3	_AAHVPENSDTEQDVLTVK_
561506	714.12225	705.97296	3	_AAIAASEVLVDSAEEGSLAAAAELAAQKR_
561507	815.2945	786.324	4	_AAIAASEVLVDSAEEGSLAAAAELAAQKR_
561514	475.65134000000006	481.64075	2	_AAIDWFDGKEFHGNIIK_
561517	386.59726	376.7665	2	_AAIEIARLAER_
561518	469.82199999999995	471.3641	2	_AAIELPSLEVLSDQEEDR_
561519	546.15094	551.9342	3	_AAIELPSLEVLSDQEEDR_
561520	362.0893	364.1352	2	_AAIEVYNEAAK_
561522	443.5951	465.5107	2	_AAIFQTQTYLASGKTK_
561523	549.12494	572.0176	2	_AAIHAGIIADELGGQISVLQRK_
561524	694.4393	691.06964	4	_AAIHAGIIADELGGQISVLQRK_
561525	501.78927999999996	502.33197	2	_AAIHAGIIADELGGQISVLQR_
561526	540.41665	575.00476	3	_AAIHAGIIADELGGQISVLQR_
561527	569.4315	569.4396	3	_AAIHQILTENTPVSEQLSVPQR_
561528	353.074585	350.00586	2	_AAIIEEQKR_
561529	479.73798	494.76617	2	_AAIKYINYLQSLLYPDK_
561530	339.84525	354.74615	2	_AAIKYLLSR_
561531	440.40365999999995	413.0632	2	_AAILGFTSPVWAVR_
561533	671.93115	656.04474	3	_AAILSVAGSAGSSHPACFRPPPLLPIR_
561534	778.6213	801.4004	4	_AAILSVAGSAGSSHPACFRPPPLLPIR_
561535	486.825225	495.07727	2	_AAILSVAGSAGSSHPACFR_
561536	557.2556	556.6527	3	_AAILSVAGSAGSSHPACFR_
561537	485.9773	494.9381	2	_AAILTTHYMEEAEAVCDR_
561538	575.9317599999998	559.7611	3	_AAILTTHYMEEAEAVCDR_
561539	370.70078	373.51773	2	_AAIM(ox)LLPDENR_
561540	368.22925	373.66174	2	_AAIMLLPDENR_
561541	439.68887	440.39816	2	_AAINLQDDPIIQKYGS_
561542	405.45325	404.8063	2	_AAINLQDDPIIQK_
561543	494.5471	484.77972	2	_AAIPSSGSLVATHDYYR_
561544	686.0631	683.14233	3	_AAIQEYSTQENGTDDSAASSSLGENKPR_
561545	343.96857	340.14224	2	_AAIQGNAFAR_
561547	339.4216600000001	339.4309	2	_AAIRSTWGR_
561553	536.27563	559.46045	3	_AAISVVTAEVHDSKPHEGR_
561554	431.19177	438.42004	2	_AAITHDIPNKNTKVK_
561555	506.59402	493.39136	3	_AAITHDIPNKNTKVK_
561556	465.00845	474.3897	2	_AAITLQHYFRTWQTR_
561557	529.45807	529.3539	3	_AAITLQHYFRTWQTR_
561558	449.27417	449.93893	2	_AAITQHCTDLGNLLGK_
561559	480.24658	490.58234	3	_AAITQHCTDLGNLLGK_
561560	455.4549	471.31818	2	_AAITSLDLSPNGKQLGAGR_
561561	490.9113	511.02435	3	_AAITSLDLSPNGKQLGAGR_
561562	672.68524	669.55914	3	_AAIVADERLPLQVLAALQEM(ox)SPAR_
561565	670.4657599999998	667.0875	3	_AAIVHNVDSDDLISMGSNDIEVLKK_
561566	676.9823	745.2366	4	_AAIVHNVDSDDLISMGSNDIEVLKK_
561568	621.0543	615.8442	3	_AAIVPLKDSLNHLNLPPLLVLPTR_
561569	804.8066	754.77356	4	_AAIVPLKDSLNHLNLPPLLVLPTR_
561571	364.22443	369.75525	2	_AAKAQLEAQVR_
561572	445.1083	450.44113	2	_AAKAQLEAQVTAAQGATK_
561573	461.09765999999996	479.8184	2	_AAKM(ox)YAFTLESVELQQK_
561574	717.595	698.9685	4	_AAKNSSVTEFILEGLTHQPGLR_
561575	444.19237999999996	442.56854	2	_AAKPGANSTTDAVLLNK_
561576	605.0072	607.6033	3	_AAKPGPAEAPSPTASPSGDASPPATAPYDPR_
561577	844.74915	833.80786	4	_AAKPLGADRAPLCQLLDAAVTAYITTSHSR_
561578	452.35135	471.23224	2	_AAKVPLGGVQSVSLTIWK_
561581	369.361175	377.92587	2	_AALACVLRPSR_
561582	482.5529	498.10696	2	_AALADILKPVNPYTGLPVK_
561583	539.7266	549.876	3	_AALADILKPVNPYTGLPVK_
561584	361.1491	362.71024	2	_AALAGAEVVRK_
561587	673.5244	666.04376	3	_AALAGGTTMIIDHVVPEPESSLTEAYEK_
561591	639.0502299999997	640.7706	3	_AALAIWCPGYSETQINATQAM(ox)KK_
561592	360.42807	370.5479	2	_AALAKAPVSPR_
561593	832.5414400000003	850.55774	4	_AALALQSYPRPTTPAPVVFVSAEQGGPAK_
561594	474.47122	483.29135	2	_AALAPYNWPVWLGVHDR_
561595	552.0417	550.8999	3	_AALAPYNWPVWLGVHDR_
561596	365.39587	369.10382	2	_AALARAALAPR_
561599	327.0616	330.2866	2	_AALASEEPR_
561600	370.53707	379.68912	2	_AALASSLIRQK_
561601	418.23636	434.85535	2	_AALASVGHLYGPYGK_
561602	363.76166	372.56625	2	_AALATLERVAK_
561603	404.48666000000003	401.16617	2	_AALAVGSPGPGGGSFAR_
561604	397.88912999999997	410.17346	2	_AALCALNPLPFLR_
561611	600.1848	602.1068	3	_AALCNLASLLKPGGHLVTTVTLR_
561612	741.7426	729.88684	4	_AALCNLASLLKPGGHLVTTVTLR_
561613	461.6247	456.48254	2	_AALCSHGSSLSPSPAPSQR_
561614	478.0924	504.24048	3	_AALCSHGSSLSPSPAPSQR_
561615	653.05255	623.78625	3	_AALDCCVVDVQEYSADPHAIAGALK_
561617	514.61127	508.20398	2	_AALDGGVASAASPESKPSPGTK_
561618	495.76422	546.4374	3	_AALDGGVASAASPESKPSPGTK_
561619	441.88763	432.6299	2	_AALDGPLDAALDHLR_
561620	495.37762000000004	505.71356	3	_AALDGPLDAALDHLR_
561624	522.8319799999998	512.1289	3	_AALDHSCSPSKGPVDWSR_
561625	660.9079	651.6126	4	_AALDHSCSPSKGPVDWSR_
561626	643.0210599999998	631.7955	3	_AALDLAAGNHPDQGGGPGADQRLHPEDQGR_
561627	781.92487	782.84094	4	_AALDLAAGNHPDQGGGPGADQRLHPEDQGR_
561628	472.38026500000007	486.59662	2	_AALDLAAGNHPDQGGGPGADQR_
561629	522.3124250000002	531.1493	3	_AALDLAAGNHPDQGGGPGADQR_
561631	667.3977	638.64795	3	_AALDSINELPENILLELFTHVPAR_
561632	593.8914	579.22144	3	_AALDSPPGALAELAKLAWELGR_
561638	409.03168	419.68832	2	_AALEALLGGGEQAYR_
561639	316.41412	327.72745	2	_AALEALLGR_
561650	348.10837000000015	348.50497	2	_AALEEWLPR_
561651	501.90704000000005	487.2495	2	_AALEGFLAALQADPPQAER_
561652	514.7951	555.8302	3	_AALEGFLAALQADPPQAER_
561654	390.02747	389.86035	2	_AALEPASEPGFAAR_
561655	397.9908	394.18634	2	_AALEQERQELR_
561656	497.5055	514.6852	3	_AALEQPCEGSLTRPKK_
561657	444.15335	437.9922	2	_AALEQPCEGSLTRPK_
561658	394.9186	395.7127	2	_AALEQPCEGSLTR_
561664	422.26813	422.3526	2	_AALEYVAEPTLEPR_
561666	368.56174	364.90973	2	_AALFLAAASAR_
561667	473.4171	489.17322	2	_AALFQEASSCPVCSDYLEK_
561668	429.42645	437.44592	2	_AALFSELSPVQPARK_
561669	434.4905	423.21487	2	_AALFSKLSPAQLAR_
561670	639.0045	651.9568	3	_AALGDEVLDGYVFPACPPCSYRYPYPAATK_
561671	456.1844	462.77832	2	_AALGGGRDVIVDLWEGR_
561672	503.67807	478.22852	2	_AALGHLAGEAAAAPGPGTPCASR_
561673	522.393915	527.6691	3	_AALGHLAGEAAAAPGPGTPCASR_
561674	468.25507000000016	462.73138	2	_AALGLGGPWQLPAAQCDQK_
561675	562.7232	556.41394	3	_AALGLGGPWQLPAAQCDQK_
561676	651.61554	669.70593	3	_AALGLRLLPNLTAQCPTQPVSSGHCYNPK_
561679	437.86203	434.97345	2	_AALGPSSQNVTEYVVR_
561680	354.1912	359.8496	2	_AALGPVVGARR_
561681	680.76575	710.4163	3	_AALGVAEAVAAPHPAEGAETAEAVELSR_
561682	466.5058	464.2895	2	_AALGVLESDLPSAVTLLK_
561683	451.3856	466.8767	2	_AALGVTWGLDAREPLR_
561684	630.5661	596.7738	3	_AALGVTWGLDASSPLRGAVPM(ox)STK_
561685	419.1881	430.0293	2	_AALGVTWGLDASSPLR_
561686	452.59525	455.70117	2	_AALHDDADLVHHCIK_
561687	517.8398	509.28992	3	_AALHDDADLVHHCIK_
561689	365.40268	365.0182	2	_AALHFFNFR_
561695	431.69955	427.94458	2	_AALHTTPDSPAAQLER_
561696	486.39328	480.39636	3	_AALHTTPDSPAAQLER_
561697	479.4755	452.96204	2	_AALIEVGEGVNLSTIPR_
561698	376.97455	378.9875	2	_AALIIQNWYR_
561699	375.33524	379.947	2	_AALIIQQYFR_
561702	702.97925	709.3844	4	_AALIVHQRIHTGEKPYECNECGK_
561704	344.2798	359.49286	2	_AALKALLGER_
561705	509.24652000000003	498.28455	2	_AALKDGHSVM(ox)FFKPIYGSVT_
561706	543.5847	546.9568	3	_AALKDGHSVM(ox)FFKPIYGSVT_
561707	509.27117999999996	497.5116	2	_AALKDGHSVMFFKPIYGSVT_
561708	541.7361	546.562	3	_AALKDGHSVMFFKPIYGSVT_
561709	619.1304	628.307	3	_AALKVLGEDHLPSSPGLLM(ox)VGEDM(ox)QPK_
561710	812.75006	793.7184	4	_AALKVLGEDHLPSSPGLLM(ox)VGEDM(ox)QPK_
561711	652.6474599999998	629.265	3	_AALKVLGEDHLPSSPGLLM(ox)VGEDMQPK_
561712	619.14716	634.32996	3	_AALKVLGEDHLPSSPGLLMVGEDM(ox)QPK_
561713	812.7724599999997	813.79736	4	_AALKVLGEDHLPSSPGLLMVGEDM(ox)QPK_
561714	622.8905599999998	637.19934	3	_AALKVLGEDHLPSSPGLLMVGEDMQPK_
561715	810.30896	815.7257	4	_AALKVLGEDHLPSSPGLLMVGEDMQPK_
561717	380.58817	383.04446	2	_AALLDGHDLLR_
561718	339.63858	329.20856	2	_AALLDKNGK_
561724	514.7166	515.05347	2	_AALLGRHCPLCVPAGEVFSQK_
561725	573.38635	569.2119	3	_AALLGRHCPLCVPAGEVFSQK_
561726	703.48883	723.8814	4	_AALLGRHCPLCVPAGEVFSQK_
561727	354.78564	357.23285	2	_AALLLDQYR_
561728	345.3726	351.22314	2	_AALLLEGLSR_
561729	417.49432	427.23114	2	_AALLLYSADDSGFER_
561730	578.3063400000002	596.46625	3	_AALLNDCVCDGLERPICESVK_
561731	650.2644	657.3971	3	_AALLQIEAGPPESAESTNILKLCPR_
561734	433.8052	446.712	2	_AALM(ox)CEDALVPFYER_
561736	406.55902000000003	409.7025	2	_AALNELVECVGSTR_
561739	472.10092000000003	483.32947	2	_AALNPDLLLSGLREEER_
561741	360.08914	368.8706	2	_AALPAVRPAPR_
561742	551.39044	588.38025	3	_AALPEASAGSPERGPTLEEEPPGPEPR_
561743	751.25726	754.2854	4	_AALPEASAGSPERGPTLEEEPPGPEPR_
561744	388.77316	397.99384	2	_AALPLTKASPESR_
561745	616.1719	627.91614	3	_AALPPRASGPPPCQVPEESDQALDLSLK_
561746	384.05328	381.30597	2	_AALPQLSGLDPR_
561748	441.7647	446.49182	2	_AALPVASERVFGSVGK_
561749	347.4358	346.9829	2	_AALQDEKVR_
561750	427.35695	444.6238	2	_AALQEATFDPQEVRK_
561756	331.97607	343.10635	2	_AALQKLFSK_
561758	388.9997	388.64215	2	_AALQLVVSPGDPR_
561764	386.36823	382.70517	2	_AALRLLASVLGR_
561767	475.99124000000006	481.68903	2	_AALSAGSAYFRSLFAAGR_
561769	382.35797	373.4094	2	_AALSCLLDSVR_
561770	662.7876	718.43005	3	_AALSDTVALWESLQQHGETKLLQAAEEK_
561771	801.76666	829.2914	4	_AALSDTVALWESLQQHGETKLLQAAEEK_
561772	519.0911	531.22656	2	_AALSDTVALWESLQQHGETK_
561773	524.96326	571.60876	3	_AALSDTVALWESLQQHGETK_
561774	353.55809	366.2127	2	_AALSEERSCR_
561779	559.6563	562.3567	3	_AALSERQPSLPELQQYVPALK_
561782	433.85921500000006	430.88687	2	_AALSHDGILNLEAPR_
561783	448.91973500000006	447.60095	2	_AALSPLADLHALVLR_
561784	533.73133	520.9503	3	_AALSPLADLHALVLR_
561785	360.6009	364.49335	2	_AALSPLGRYR_
561786	568.1863400000002	567.402	2	_AALSPTFATSTQDSTCLQDSEFPVSSK_
561787	392.23895	396.22345	2	_AALSPVQEHETGR_
561788	360.06417999999996	366.4655	2	_AALSRALGPLR_
561789	446.550275	455.85068	2	_AALSSSELLELGDSLM(ox)R_
561790	336.628505	340.5053	2	_AALSSVKVR_
561791	450.11075	458.70203	2	_AALTAEHFAALQSLLK_
561792	388.12717000000004	382.0952	2	_AALTDLSFMYR_
561793	460.30292000000003	460.81244	2	_AALTFLQDENM(ox)VSFIK_
561794	481.98195999999996	483.0033	2	_AALTFLQGSSHGGAVRPR_
561795	543.5326	541.7051	3	_AALTFLQGSSHGGAVRPR_
561796	429.97757	433.46722	2	_AALTHNDNHFNYEK_
561797	371.61328	369.6111	2	_AALTLLGEVPR_
561805	510.97253	488.75244	2	_AALVDQSGVLLAFADQPIK_
561806	581.26	575.7014	3	_AALVDQSGVLLAFADQPIK_
561807	398.298315	398.84555	2	_AALVEFAEYLNR_
561808	450.310955	440.53644	2	_AALVEPLGLERDVSR_
561809	520.47793	510.03586	3	_AALVEPLGLERDVSR_
561810	418.10046	413.0389	2	_AALVHSDDEVFER_
561811	466.63912999999997	477.17072	3	_AALVHSDDEVFER_
561812	375.37207	378.60724	2	_AALVLEDGSVLR_
561813	427.9649	440.34515	2	_AALVMQTEAARDYR_
561814	581.32935	572.1627	3	_AALVMQTEAAREDEESSSPAR_
561815	439.1791	442.08588	2	_AALVNM(ox)GDLTTYDTVK_
561816	439.21295	443.49683	2	_AALVNMGDLTTYDTVK_
561817	388.97823999999997	389.3128	2	_AALVVLENYYK_
561818	389.95364	384.44287	2	_AALVVPAFETLR_
561819	515.77216	519.96045	2	_AALYVGDLDPDVTEDM(ox)LYKK_
561820	593.1111	585.1798	3	_AALYVGDLDPDVTEDM(ox)LYKK_
561821	487.290485	490.2577	2	_AALYVGDLDPDVTEDM(ox)LYK_
561822	517.0279	523.1194	2	_AALYVGDLDPDVTEDMLYKK_
561823	490.7722	491.0172	2	_AALYVGDLDPDVTEDMLYK_
561824	426.917055	439.57642	2	_AAM(ox)AADAKQCLEIGR_
561829	430.81057999999996	415.938	2	_AAM(ox)LLGSVGDALGYR_
561830	433.67236	431.7227	2	_AAM(ox)SSQFANEDTESQK_
561831	391.55887	386.1872	2	_AAM(ox)YSVEITVEK_
561832	427.39404	440.46124	2	_AAMAADAKQCLEIGR_
561833	346.04605	342.91107	2	_AAMACSHQR_
561834	441.56557999999995	447.56763	2	_AAMEFHEHLHSIGTK_
561837	332.78198	340.99915	2	_AAMGRSAALR_
561838	343.34177	339.82684	2	_AAMIELVER_
561839	415.90558	417.7559	2	_AAMLLGSVGDALGYR_
561840	370.5255	373.62958	2	_AAMM(ox)CAMANANK_
561841	370.52362	372.41623	2	_AAMMCAM(ox)ANANK_
561842	324.1834	327.2546	2	_AAMSGQGVDR_
561843	431.223605	432.1974	2	_AAMSSQFANEDTESQK_
561844	434.68982	436.1806	2	_AANAFHVYQVYIR_
561845	501.4361	502.36588	3	_AANAFHVYQVYIR_
561846	402.59665	416.17883	2	_AANATSGRPPSIALR_
561847	600.4099	627.9728	3	_AANATTNPSQLLPLELVDKCIGSR_
561849	571.6723	567.5027	3	_AANCNLHVPGPM(ox)AVNQFSPSLAR_
561850	514.872	523.31067	2	_AANCNLHVPGPMAVNQFSPSLAR_
561851	572.1137	568.5156	3	_AANCNLHVPGPMAVNQFSPSLAR_
561854	424.05551	414.73056	2	_AANDPFTIVHGNTGK_
561855	503.20135	491.99176	3	_AANDPFTIVHGNTGK_
561856	358.58688	350.43707	2	_AANEDPDEKR_
561857	389.5457	390.96524	2	_AANFVHM(ox)DTAQK_
561858	387.08136	389.31223	2	_AANFVHMDTAQK_
561860	424.46307	415.59973	2	_AANGGAWGYRDFR_
561861	490.8276	502.51572	3	_AANGSSERGGAVSTPDYGEK_
561862	399.17548999999997	401.34366	2	_AANILVSDTLSCK_
561863	543.9058	534.8087	2	_AANILVSEALCCKIADFGLAR_
561864	557.0022	573.75555	3	_AANILVSEALCCKIADFGLAR_
561868	433.92874000000006	438.20752	2	_AANKDQELIENESYR_
561869	494.79605	502.13336	3	_AANKDQELIENESYR_
561870	359.55328	369.79248	2	_AANLESKFLR_
561871	413.55695	405.27567	2	_AANLIVLSLPVAR_
561872	421.38068	418.27823	2	_AANLNNLVVEAYQK_
561875	361.88312	363.0011	2	_AANM(ox)SDVSDLR_
561877	490.73795	462.43204	2	_AANPAAAFILAENGIVTR_
561878	565.3653	555.5261	3	_AANPAAAFILAENGIVTR_
561880	408.36526000000003	409.454	2	_AANPEMPLSFTISR_
561886	517.0818	534.0744	2	_AANVTLLTSLVEGEALHLAR_
561887	591.3368	602.74963	3	_AANVTLLTSLVEGEVVIFPDK_
561889	597.2915	590.95325	3	_AAPAAGSRPVCGGVPEPTGLDAACTK_
561890	480.58252000000016	489.386	2	_AAPAAPPVPAANEIATNKPK_
561891	601.8999	556.2471	3	_AAPAAPPVPAANEIATNKPK_
561892	349.44592	346.71893	2	_AAPAAQAEPER_
561893	393.4698	380.58963	2	_AAPACSPKEEAR_
561894	403.21994	397.51614	2	_AAPAEGAGEDEDDGASR_
561896	540.7821700000002	526.83386	2	_AAPAGWLSEERAEELGGPSGPGSSR_
561897	607.3659	576.3876	3	_AAPAGWLSEERAEELGGPSGPGSSR_
561898	360.28177	364.3526	2	_AAPAGWLSEER_
561899	444.2361	449.22968	2	_AAPALIDPLYLM(ox)AQVR_
561900	474.1078	493.8051	2	_AAPALQPSQAAPAEGISQPAPAR_
561901	623.6634	625.0183	3	_AAPALQPSQAAPAEGISQPAPAR_
561902	588.8865400000002	581.08704	3	_AAPALTELGLLHNRLSEAGLR_
561903	667.12195	676.7479	4	_AAPALTELGLLHNRLSEAGLR_
561904	427.5369	431.35513	2	_AAPALTELGLLHNR_
561905	410.42142	403.9596	2	_AAPAPAPPPEPERPK_
561908	706.15715	703.6251	3	_AAPAPGAGAASGGAGCSGGGAGAGAGSGSGAAGAGGR_
561911	406.37732	407.6598	2	_AAPCDYGPAPAFYR_
561912	408.95302999999996	410.82318	2	_AAPCEGQAFAVGVEK_
561913	610.25055	633.13257	3	_AAPCGPPEAAAGLGARLAWPLR_
561915	389.48900000000003	397.01343	2	_AAPDEDREPESAR_
561916	463.5708	470.67834	2	_AAPDEPGSAALGSVGSSDPENK_
561917	424.02167000000003	436.10974	2	_AAPDLLDPKSAAQNSK_
561918	548.3773	548.2709	3	_AAPDSGLPLFRDLRPPGPLR_
561919	413.718	420.5475	2	_AAPDSGLPLFRDLR_
561920	503.95162999999997	508.61194	2	_AAPEAEVLSSAAVPDLEWYEK_
561921	544.8869	576.0924	3	_AAPEAEVLSSAAVPDLEWYEK_
561922	426.4195	433.00995	2	_AAPEEAETLAETEPER_
561924	666.045425	671.01465	3	_AAPEPLSPAGGAGEEAPEEDEDEAEAEDPERPNAGAGGGR_
561925	866.312225	818.7993	4	_AAPEPLSPAGGAGEEAPEEDEDEAEAEDPERPNAGAGGGR_
561928	449.70865	449.50095	2	_AAPEVYAFATPEWPGSR_
561929	352.22687	352.98328	2	_AAPFLECQGR_
561930	362.31116000000003	357.67557	2	_AAPFSMFSFR_
561933	427.20404	400.59702	2	_AAPGALLVM(ox)GVSGSGK_
561934	424.76232999999996	402.25366	2	_AAPGALLVMGVSGSGK_
561935	376.71594	379.4378	2	_AAPGNCQQMAPAR_
561936	409.59862999999996	409.7383	2	_AAPGPAYEEEGTPLR_
561937	436.4518	429.72278	2	_AAPISCHVQVAHEK_
561938	489.27432000000016	481.93668	3	_AAPISCHVQVAHEK_
561939	362.7685	368.66458	2	_AAPKASDLLGAR_
561940	852.0078	849.01184	4	_AAPKPAASGACSVSAEETEKWM(ox)EEAM(ox)HM(ox)AK_
561941	856.9933	845.52966	4	_AAPKPAASGACSVSAEETEKWMEEAM(ox)HM(ox)AK_
561942	857.0114	845.25244	4	_AAPKPAASGACSVSAEETEKWMEEAMHM(ox)AK_
561943	860.5371	844.2339	4	_AAPKPAASGACSVSAEETEKWMEEAMHMAK_
561944	463.11365	462.95642	2	_AAPKPAASGACSVSAEETEK_
561945	592.4811	523.0021	3	_AAPKPAASGACSVSAEETEK_
561950	506.38165	523.949	3	_AAPLAPLPAPSPRWGLGCGR_
561951	394.38196	376.19708	2	_AAPLAPLPAPSPR_
561952	377.6608	372.76712	2	_AAPLHSFDEAR_
561953	365.17935	369.98138	2	_AAPLIVEVFNK_
561954	392.5892	398.68433	2	_AAPLLADDNKLR_
561957	517.38226	521.90674	2	_AAPPAPSTSTLTDSSPQLPCDTPK_
561958	381.9744	383.6944	2	_AAPPDCTSTAGLGR_
561959	493.36526	488.70233	2	_AAPPPGQSQAQSQGQPVPTAPAR_
561961	581.7624	591.02844	3	_AAPPQPVTHLIFDM(ox)DGLLLDTER_
561962	543.64734	547.5095	2	_AAPQGQGLIPYPDLSEDTAVKAQVLG_
561966	434.5452	431.80737	2	_AAPRPEASSPPLPLEK_
561967	417.8859	425.45615	2	_AAPSAGSWSTFQHK_
561968	625.5701	611.87744	3	_AAPSCAIM(ox)ISTYEFGKSFFQR_
561969	441.50494000000003	440.15668	2	_AAPSCAIM(ox)ISTYEFGK_
561971	407.61307	407.56964	2	_AAPSCVDASIVEQK_
561972	518.4363	532.6448	2	_AAPSEVAAIAPGEGDGGGGGFGSWLDGR_
561973	554.9104	550.38165	3	_AAPSHHKISFSVLDILDPQK_
561974	571.05164	602.8146	3	_AAPSVTDKVIHATQDALGEPGGALCL_
561975	437.3158	426.05402	2	_AAPSYEDFVAALTVK_
561979	404.95987	408.85342	2	_AAPTGSEAQGPSAFVR_
561980	448.373465	441.8926	2	_AAPTGSPKPAVTPGPGSLK_
561981	508.8222	527.46155	3	_AAPTGSPKPAVTPGPGSLK_
561984	770.72046	722.303	4	_AAPTQDQCHTPGFPTSRETSGSIWQAR_
561985	496.1787	493.11792	3	_AAPTQDQCHTPGFPTSR_
561986	745.75464	765.73364	4	_AAPVLEAPPQQEQLSHTKLSAEDTWK_
561987	611.6249	639.5615	3	_AAPVLEAPPQQEQLSHTKLSAEDTWNW_
561988	405.12646	417.12637	2	_AAPVLSCEAATQTER_
561989	625.27026	612.3104	3	_AAPVTELYTDGPVM(ox)FCGM(ox)GGFSDFYK_
561990	606.5115400000002	595.08636	3	_AAPYCVAEVAAGPSALPGPCRR_
561991	563.8402	554.224	3	_AAPYGHSRSSEDVSTHAATK_
561992	458.2061	461.52878	2	_AAPYPGSGGGSEVKCVGGR_
561993	516.8647	514.3174	3	_AAPYPGSGGGSEVKCVGGR_
561994	394.61032	393.107	2	_AAQAFLSDWTASK_
561997	362.4723	359.52954	2	_AAQAGPTQPGPPR_
561998	472.07455	466.4792	2	_AAQAHGPAAAAVAARGASR_
561999	541.5569	553.9812	3	_AAQAHGPAAAAVAARGASR_
562000	307.87482	389.71173	2	_AAQALDQYKLR_
562002	403.19293	401.3422	2	_AAQAPTPGLLQSPR_
562003	558.7768599999998	579.0325	3	_AAQATGEFEVFVNGRLVHSK_
562011	371.03494	372.30798	2	_AAQDSSRSFQR_
562013	331.1355	329.65616	2	_AAQEFFQR_
562015	442.22902999999997	450.60416	2	_AAQENKHDSYIPCSER_
562016	521.0973	515.20215	3	_AAQENKHDSYIPCSER_
562017	530.964375	542.98364	3	_AAQGARPSGLPAPAPGPTSSPGPAR_
562018	648.57887	669.489	3	_AAQGEAECPGGEAEQGGTAAIQAHYK_
562019	635.8525400000002	664.70276	3	_AAQGGGSTFTSQGGTPDATAASGAPVSPQAAPVPSQR_
562020	457.56094	459.98746	2	_AAQGGLELCVGDQAQDWR_
562021	302.3147	303.86676	2	_AAQGGPGPGR_
562022	447.55368	429.4718	2	_AAQGLLACGVAQGALR_
562023	471.01345999999995	454.55786	2	_AAQGSQSPTGHEGGTIQLK_
562024	486.89853	503.71017	3	_AAQGSQSPTGHEGGTIQLK_
562025	392.9995	396.5512	2	_AAQGSSPSHVLYK_
562026	558.8106	554.8717	3	_AAQHDLPASEGEVWSM(ox)PVPVER_
562035	423.04684000000003	419.0675	2	_AAQILAAEAGLPSSR_
562036	461.10675	445.1324	2	_AAQIPIVATTSTPGIVR_
562037	365.90515	364.1842	2	_AAQKDEYYR_
562038	468.72725999999994	475.39743	2	_AAQKNM(ox)QNSEWATPNPENR_
562039	514.2721	525.34686	3	_AAQKNM(ox)QNSEWATPNPENR_
562044	412.98404	413.4929	2	_AAQLLAASLHLAK_
562045	496.92737	475.10226	2	_AAQLPGGPAAAGEQRASPSK_
562046	545.68895	533.4695	3	_AAQLPGGPAAAGEQRASPSK_
562048	625.0469400000002	618.89594	3	_AAQLVDKDSTFLSTLEHHLSR_
562049	704.98584	700.26294	4	_AAQLVDKDSTFLSTLEHHLSR_
562050	507.96198	496.49	2	_AAQLVQLQGPDAHGVFLVR_
562051	547.6866	545.17126	3	_AAQLVQLQGPDAHGVFLVR_
562052	634.3902	648.0624	3	_AAQM(ox)HLVLLKEQFSNTYSNLILTAR_
562053	767.0303299999997	769.5718	4	_AAQM(ox)HLVLLKEQFSNTYSNLILTAR_
562054	384.88367	401.79114	2	_AAQMEVSISKCK_
562055	639.99414	660.5106	3	_AAQMHLVLLKEQFSNTYSNLILTAR_
562056	767.051	769.70416	4	_AAQMHLVLLKEQFSNTYSNLILTAR_
562057	351.13416	367.19397	2	_AAQMHLVLLK_
562058	409.6944	406.1394	2	_AAQNEIWQTFFR_
562059	414.56678	408.7657	2	_AAQPPAQPCQLCGR_
562060	468.57875	472.5645	2	_AAQPVQNTDDVNPVM(ox)VSGSR_
562061	466.60233	472.5357	2	_AAQPVQNTDDVNPVMVSGSR_
562069	388.09292999999997	387.96475	2	_AAQQTPDM(ox)TGPSSK_
562071	463.09387000000004	459.2506	2	_AAQSGDYGGAGDDYVLGSLR_
562072	477.2207	458.84653	3	_AAQSGPSERPGPPQR_
562074	364.8561	371.9959	2	_AAQSLFPFIEK_
562075	476.87695	464.05707	2	_AAQSPPVDSAAETPPREGK_
562076	534.58246	534.59766	3	_AAQSPPVDSAAETPPREGK_
562077	406.93917999999996	414.6328	2	_AAQSPPVDSAAETPPR_
562078	681.0826	681.8522	3	_AAQSQLSQGDLVVAIDGVNTDTMTHLEAQNK_
562079	444.14963	433.39343	2	_AAQSTGAWILTSALR_
562081	489.1074	485.06104	2	_AAQTM(ox)STSAPPPVGSLSQRK_
562082	517.5313	536.8441	3	_AAQTM(ox)STSAPPPVGSLSQRK_
562083	459.56165	453.4873	2	_AAQTM(ox)STSAPPPVGSLSQR_
562084	457.1263	456.35632	2	_AAQTMSTSAPPPVGSLSQR_
562087	347.9986	351.6791	2	_AAQVAAREAR_
562090	402.5673	401.537	2	_AAQVTHLDM(ox)TIR_
562091	396.36217999999997	400.44974	2	_AAQVTHLDMTIR_
562096	654.80237	662.52905	3	_AAQYLLHSPELGASEAAAPRDEVDGR_
562097	757.6578400000003	780.8789	4	_AAQYLLHSPELGASEAAAPRDEVDGR_
562098	581.2015	573.2274	3	_AAQYLLHSPELGASEAAAPR_
562104	349.55713	347.82523	2	_AARAIQGAFR_
562105	522.5973	539.50586	3	_AARDVPLSDLTTRPSPR_
562106	388.43155	395.75922	2	_AARDVPLSDLTTR_
562107	350.95575	362.463	2	_AAREQATTNAR_
562108	419.77234000000004	424.21204	2	_AAREYEDPPSEEEDK_
562109	470.0611	476.45776	3	_AAREYEDPPSEEEDK_
562110	666.07965	655.32874	3	_AARFLSAALLPACTLGVAALGLAR_
562111	407.54147	422.90094	2	_AARLGEYLLQDLQS_
562112	344.74045	352.32483	2	_AARLLPGLAR_
562113	390.65857	386.5225	2	_AARNSPGPGSQIER_
562114	445.59975999999995	449.2341	3	_AARNSPGPGSQIER_
562115	454.7103	450.5921	2	_AARPITLGIDLGTTSVK_
562116	541.3326	514.6892	3	_AARPITLGIDLGTTSVK_
562117	386.8068	382.83563	2	_AARPPFVICVK_
562118	558.58386	549.2567	3	_AARSGDVPGVEHVLVPGDTGVDK_
562119	673.6277	702.3142	4	_AARSGDVPGVEHVLVPGDTGVDK_
562120	760.60333	759.07263	4	_AARSLLGSSLQEECDYVQM(ox)IEVQHK_
562121	632.1371	610.66565	3	_AARTWNALDAGLYDHFNATFWR_
562122	366.29357999999996	361.34796	2	_AARVIQQAWK_
562123	418.09296	412.08374	2	_AASAAAAELQASGGPR_
562124	637.1601	643.66876	3	_AASAAAASAAAASAASGSPGPGEGSAGGEKR_
562127	354.80542	360.2425	2	_AASAAPASGARR_
562128	625.78925	605.4804	3	_AASAATAAPTATPAAQESGTIPKK_
562134	372.61664	361.20853	2	_AASADYLRPR_
562138	570.93884	584.396	3	_AASAGSYSEWSM(ox)TPRFTPWWER_
562139	432.92752	417.54434	2	_AASAGSYSEWSM(ox)TPR_
562140	570.95734	582.6737	3	_AASAGSYSEWSMTPRFTPWWER_
562142	355.80456000000015	349.2309	2	_AASAHAIGTVK_
562143	474.5711	488.87524	2	_AASALPDLAPDVFVLRVR_
562144	546.58405	558.27026	3	_AASALPDLAPDVFVLRVR_
562145	316.5673	323.6629	2	_AASAMDAVSR_
562146	654.6958599999998	592.9325	3	_AASAPPPPDKLEGGGGPAPPPAPPSTGRK_
562147	765.7457	752.65436	4	_AASAPPPPDKLEGGGGPAPPPAPPSTGRK_
562148	419.6420700000001	421.3031	2	_AASASISSM(ox)SEGDEDEK_
562149	422.16207	422.76672	2	_AASASISSMSEGDEDEK_
562150	418.32074	420.1458	2	_AASASQQLSVITVQR_
562153	405.79977	382.2386	2	_AASAVGATAVETSR_
562154	340.13815	335.40225	2	_AASAVLGGPAGR_
562155	386.9503	391.1408	2	_AASCVLLHTGQK_
562161	428.50296	431.94077	2	_AASDLM(ox)SYCEQHAR_
562162	489.40536	486.2343	3	_AASDLM(ox)SYCEQHAR_
562163	440.93588	439.72394	2	_AASDLMSYCEQHAR_
562164	489.44574000000006	493.26123	3	_AASDLMSYCEQHAR_
562165	392.08667	387.46246	2	_AASDPFVYSLLR_
562167	397.71246	396.3817	2	_AASDSNPAGPLRDK_
562168	346.40256	347.13177	2	_AASDSNPAGPLR_
562169	395.85882999999995	402.2442	2	_AASEAAVVSSPSLK_
562170	420.66714	419.45282	2	_AASEALQTQLSTDTK_
562171	501.5021	504.55713	3	_AASEHRGPPQDSSAPLQGR_
562172	348.90482000000014	353.7387	2	_AASENSQDALR_
562173	375.95052999999996	371.9771	2	_AASEPEAGAM(ox)PEK_
562174	374.7411	370.69144	2	_AASEPEAGAMPEK_
562175	506.16534	522.949	2	_AASEVAGVVANAPSPPESSSLCASK_
562176	514.8937	502.55005	2	_AASEYEKEITSLQNSFQLR_
562177	593.849	563.59265	3	_AASEYEKEITSLQNSFQLR_
562178	477.2895	475.05847	2	_AASFDVCESVDEAGGSGPAGLR_
562179	452.114325	451.59164	2	_AASFLKDDGDPPLLYDE_
562180	780.35016	802.0055	4	_AASFPPTLGLSSAPDEIQHPHIKFSEWK_
562181	471.84888	469.58014	2	_AASFQAWGPPSPELLAPTR_
562183	456.79318	464.77826	2	_AASGGAALASPGPGTGSGAPAGSGGK_
562187	564.8881	562.7532	3	_AASGSPGPTPSPGPGRTPAEPAAAGPSR_
562188	339.2608600000001	350.722	2	_AASGTQNNVLR_
562189	371.9005	373.32764	2	_AASGTWEDLPTR_
562190	428.68427	430.13446	2	_AASGWSPSWPNDGDLSD_
562192	464.3108	475.1443	2	_AASHLQQLMDEPPAPGSPEL_
562195	440.87807999999995	428.771	2	_AASIFGGAKPVDTAAR_
562196	495.7118	484.248	3	_AASIFGGAKPVDTAAR_
562197	502.57602	508.53058	3	_AASILNYQNNSFRRR_
562198	404.17116	408.4535	2	_AASILNYQNNSFR_
562199	445.13834	450.42712	2	_AASILSDTCALSHGDR_
562201	814.3133	693.6821	3	_AASKPVEAAVVAAAVPSSGSGVGGGGTAGPGTGGLPR_
562202	890.2085599999997	871.54297	4	_AASKPVEAAVVAAAVPSSGSGVGGGGTAGPGTGGLPR_
562203	435.05872	441.61526	2	_AASLDEQQTM(ox)FYGSVK_
562204	436.32867000000016	442.26004	2	_AASLDEQQTMFYGSVK_
562205	369.52963	366.1661	2	_AASLDGFYNSR_
562206	589.7065	603.6577	3	_AASLDRLQALAPYSVTSPQPCEM(ox)QR_
562207	354.55658	356.16956	2	_AASLDTRGSPK_
562211	483.130135	476.5915	2	_AASLGCNNKPAFPELDFR_
562212	516.463535	522.5675	3	_AASLGCNNKPAFPELDFR_
562213	364.57532000000003	364.04572	2	_AASLHWTSER_
562214	414.97244	394.956	2	_AASLLFGPGGPAPDK_
562215	619.84155	601.64215	3	_AASLLGADTPVKTYHSCPPLFK_
562216	345.0478	344.31317	2	_AASLLRGLGR_
562217	480.5258	489.34836	2	_AASLM(ox)NIPSTSSCLTESPFK_
562218	479.32315	491.3441	2	_AASLMNIPSTSSCLTESPFK_
562220	604.45795	594.4679	3	_AASLSTM(ox)VPLPRSAYWQHITR_
562221	755.84	705.5949	4	_AASLSTM(ox)VPLPRSAYWQHITR_
562222	743.3842	711.27966	4	_AASLSTMVPLPRSAYWQHITR_
562223	370.34515	373.02444	2	_AASLSTMVPLPR_
562225	425.65903	422.0936	2	_AASLVIM(ox)KSLEIK_
562226	420.7214	421.9929	2	_AASLVIMKSLEIK_
562227	420.44597999999996	420.85773	2	_AASM(ox)HGQPSPSLEDAK_
562228	530.9699	538.2943	3	_AASM(ox)PRLAAETQPVTDASPM(ox)K_
562229	429.18355999999994	425.8136	2	_AASMHGQPSPSLEDAK_
562230	527.2553	543.2267	3	_AASMPRLAAETQPVTDASPM(ox)K_
562231	690.7845	646.5569	3	_AASNAAAAAAAGLDFAPGLPCAPRTLIGK_
562232	778.3182	770.4956	4	_AASNAAAAAAAGLDFAPGLPCAPRTLIGK_
562233	543.6852	516.4777	2	_AASNAAAAAAAGLDFAPGLPCAPR_
562234	394.33765	388.50842	2	_AASNAILASQRR_
562235	423.59232000000003	423.13995	2	_AASNHASPNESAYDVK_
562237	528.0292	529.87305	3	_AASPAKPSSLDLVPNLPK_
562239	397.98862	399.0788	2	_AASPHQVTPQADEK_
562240	339.53918	342.8058	2	_AASPHTLSSR_
562245	398.15518	387.27765	2	_AASPVLLSSNSQK_
562246	621.4042	635.90173	3	_AASQATRHLSEPCEPPDATEQGQLHDR_
562247	773.29584	795.23975	4	_AASQATRHLSEPCEPPDATEQGQLHDR_
562248	443.48517000000004	466.1823	2	_AASQCLCCSKFLFQR_
562249	406.775	400.22736	2	_AASQGSDSPLLPAQR_
562250	448.6313	428.20544	2	_AASQLAALEGVDSGPR_
562251	432.4211	437.7981	2	_AASQPGELKDWFVGR_
562252	479.86035	493.20898	3	_AASQPGELKDWFVGR_
562253	573.5581	600.1454	3	_AASQTSQTVASHVPFADLCSTLER_
562254	486.92647999999997	495.5072	2	_AASSAPSGQSQLGSM(ox)M(ox)SSGSQHTNV_
562255	560.2409	562.90247	3	_AASSAPSGQSQLGSM(ox)M(ox)SSGSQHTNV_
562256	489.41168	504.2694	2	_AASSAPSGQSQLGSMMSSGSQHTNV_
562257	441.3926	453.5078	2	_AASSEAAPHHQPPLENR_
562258	498.62592	509.106	3	_AASSEAAPHHQPPLENR_
562260	359.0534	363.77493	2	_AASSIDQFSIR_
562261	340.4207	350.79172	2	_AASSLEELLR_
562262	426.3803	429.14526	2	_AASSLLANLWQYNK_
562264	350.61502	347.17395	2	_AASSLVSYVR_
562265	585.8331	567.5244	3	_AASSPDGFFWTQGSPKPGTASPK_
562266	438.56683	440.70624	2	_AASSPDGQLM(ox)SPGENGEVR_
562267	443.5736	443.37766	2	_AASSPDGQLMSPGENGEVR_
562268	438.97165	442.21973	2	_AASSQTPTM(ox)CTTTVTVK_
562269	440.24088	444.15747	2	_AASSQTPTMCTTTVTVK_
562271	616.2418	717.38257	3	_AASSSSSSAGGVSGSSVTGSGFSVSDLAPPRK_
562272	601.7157	613.1515	3	_AASSTSQSGLSNSSHNCSNKPSIGK_
562273	421.82797	437.04047	2	_AASTASQRPLKGILK_
562274	355.716725	358.52664	2	_AASTASQRPLK_
562275	395.36852999999996	405.41388	2	_AASTASTNSAIINDR_
562277	442.60815	440.96283	2	_AASTDMAGLEESFRK_
562278	525.1578	573.1212	3	_AASTSRPLETQGNLTSSWYNPR_
562280	386.60754	385.76868	2	_AASVDDDEEEEDK_
562281	359.70886	355.43042	2	_AASVSSLHER_
562282	360.21472	368.89212	2	_AASVTALRSTR_
562284	420.0079	422.87628	2	_AASYFFDGSGYAVVR_
562285	525.3807	524.8834	3	_AASYHREILEGSLEPLR_
562286	454.22562	474.26752	2	_AASYIECSALTQKNLK_
562288	388.59045	403.66406	2	_AASYVVKTYPNR_
562289	450.59244	437.71802	2	_AATAAAVAATAASGLSR_
562290	848.0887	890.40845	4	_AATAAEAVASGSGEPREEAGALGPAWDESQLR_
562292	374.3545	379.63586	2	_AATAEGEGVQQLR_
562294	834.0575	833.2345	4	_AATAPVVGFFDAHVEFNTGWAEPALSRIR_
562295	368.12453999999997	362.1488	2	_AATAQNIM(ox)NPK_
562296	365.65607	360.97223	2	_AATAQNIMNPK_
562297	363.15466000000004	349.2609	2	_AATAQYLSPR_
562299	634.7114	647.22815	3	_AATASGSAPRIVNISVLPSPAHAFR_
562300	720.0541	688.71606	3	_AATATMPASVVGQRPTIAMVTAINSQK_
562302	433.57727	439.00012	2	_AATDFVQEM(ox)RAVGER_
562303	353.02466	358.6181	2	_AATDFVQEM(ox)R_
562304	446.01254000000006	444.61642	2	_AATDFVQEMRAVGER_
562305	403.8419	414.33133	2	_AATDIARQVGEGCR_
562306	372.3803	367.01703	2	_AATDLPAPETPR_
562309	585.8841	599.1104	3	_AATEDERLAGSGEGERLDFLR_
562310	658.9209599999998	702.0741	4	_AATEDERLAGSGEGERLDFLR_
562311	435.4835	445.94604	2	_AATEEASSRSPKIDQK_
562312	518.0473599999998	505.0979	3	_AATEEASSRSPKIDQK_
562313	538.7122	532.93494	2	_AATEEENSHGQANGLLNAPSLGSPIR_
562314	414.84955	417.48083	2	_AATEISVLSEQFTK_
562315	653.3628	646.6453	3	_AATEPILAATGSPAAVPPEKLEGAGSSSAPER_
562316	586.65063	580.71936	3	_AATEPILAATGSPAAVPPEK_
562319	367.51755	369.03372	2	_AATEVLAALLK_
562321	496.08347000000003	501.38312	2	_AATFLEDVQNWELAEEGPTK_
562322	566.72363	570.47363	3	_AATFLEDVQNWELAEEGPTK_
562323	383.92535	389.93524	2	_AATFVLHNCKK_
562324	479.41873	475.9135	2	_AATGANAEKAESHNDCPVR_
562325	558.9506	555.6691	3	_AATGANAEKAESHNDCPVR_
562328	571.7961	557.062	3	_AATGHTGCGAVQLPRPAPSGRG_
562329	564.80804	563.5376	3	_AATGHTGCGAVQLPRPAPSGR_
562330	710.00653	678.0994	4	_AATGHTGCGAVQLPRPAPSGR_
562332	338.6355	340.38702	2	_AATGVDINMR_
562337	437.92734	439.21118	2	_AATITATSPGALWGLDR_
562338	555.0409	555.4486	3	_AATITGTLSRISLNDDEEEK_
562339	503.12865999999997	517.17944	3	_AATKTASYDEHFRPEK_
562342	408.30276000000003	393.6874	2	_AATLDPGYYTYR_
562343	404.50772	406.89722	2	_AATLGGGGGGLRESR_
562344	331.2508	327.10367	2	_AATLGGGGGGLR_
562347	374.88422	371.81354	2	_AATLYSQYTSK_
562350	422.34146	427.31143	2	_AATM(ox)TPAAISQQNPPK_
562351	424.86465	431.73737	2	_AATMTPAAISQQNPPK_
562352	571.78436	563.49304	3	_AATPFSCSSSILSGKASSEK_
562355	341.8646	335.85138	2	_AATQCEFSR_
562358	428.05877999999996	431.3634	2	_AATSAISITSSDSECDI_
562359	543.1752299999998	544.9772	2	_AATSDSELNEPLLAPVESNDSEDTPSK_
562360	547.9255400000002	586.9157	3	_AATSGFTGCLSAVRFGCAAPLK_
562363	418.33765	412.38916	2	_AATSPGVGQSAPGTRK_
562364	377.55087000000003	380.1773	2	_AATSPGVGQSAPGTR_
562366	721.062	716.62646	3	_AATTAALLSPFLVPMLSYAASSETLSVK_
562368	462.82982999999996	456.66827	2	_AATTEPETTQPEGVVVNGR_
562369	562.2262	559.44165	3	_AATTEPETTQPEGVVVNGR_
562370	370.772	373.51282	2	_AATTGSGVKVPR_
562371	365.82047	369.88977	2	_AATTKADKDIK_
562372	388.0674	370.63168	2	_AATTLDEPIWR_
562373	697.26	665.64716	3	_AATTPTATYNSDRDNSFLQVHNCIQK_
562374	742.3926	772.3502	4	_AATTPTATYNSDRDNSFLQVHNCIQK_
562375	376.878815	384.4444	2	_AATTPTATYNSDR_
562376	483.21463	501.19318	2	_AATTQLVSNSGLAVSGKENK_
562377	423.93197999999995	431.92838	2	_AATTQLVSNSGLAVSGK_
562378	423.92132999999995	422.80273	2	_AATVNLELDPIFLK_
562379	435.76443	434.8294	2	_AAVAADAKQCLEIGR_
562380	668.472	641.33344	3	_AAVAAGGAGGGGEGSTDGGM(ox)SPSHPLGILTDR_
562382	342.22125	342.19162	2	_AAVAEDLRR_
562383	762.7475	757.1819	4	_AAVAEQPPRPCPVGRPPGASPSCGGR_
562384	548.01575	567.35394	3	_AAVAEQPPRPCPVGRPPGASPSCGG_
562385	463.73737	459.864	2	_AAVAFRVSPNSGLLEAR_
562386	508.26300000000003	503.3219	3	_AAVAFRVSPNSGLLEAR_
562387	655.94763	680.0333	3	_AAVAGEDGRM(ox)IASQVAVINLAAEPK_
562388	556.4405	567.2567	2	_AAVAGEDGRMIASQVAVINLAAEPK_
562389	652.2477	680.03577	3	_AAVAGEDGRMIASQVAVINLAAEPK_
562390	596.42	640.73474	3	_AAVAM(ox)PSLAGPPFGAEAAGSGYPGPLDLR_
562391	598.3103	646.8048	3	_AAVAMPSLAGPPFGAEAAGSGYPGPLDLR_
562392	553.6637599999998	554.21387	2	_AAVAVAVARADEAEAPFAGQNWLK_
562393	665.00104	686.2401	3	_AAVAVAVARADEAEAPFAGQNWLK_
562396	436.12714000000005	439.61288	2	_AAVDEAIQEGLEVWSK_
562397	518.10156	507.93823	3	_AAVDEAIQEGLEVWSK_
562398	362.68195	363.06082	2	_AAVDLEISSASR_
562399	461.5409	462.5689	2	_AAVDLKPTLTIIKTEK_
562400	540.9815	529.1483	3	_AAVDLKPTLTIIKTEK_
562401	389.17157000000003	385.44696	2	_AAVDSFYLLYR_
562402	501.04287999999997	468.40076	2	_AAVEAAAEPVTVVAAVGPK_
562407	389.69794	385.88385	2	_AAVEAQLDIIQR_
562408	387.5274	378.68762	2	_AAVEDNHLLIK_
562412	410.36755	422.68958	2	_AAVEEDTSLSESEGPR_
562417	510.9648	516.32104	2	_AAVEQHLFDLQSSIDHDLK_
562418	587.5671	582.6138	3	_AAVEQHLFDLQSSIDHDLK_
562419	461.1716	454.30215	2	_AAVEQLTEEQKNEFK_
562420	517.6687	510.29443	3	_AAVEQLTEEQKNEFK_
562423	403.0183	405.0822	2	_AAVESPVPKPSEAR_
562426	437.84302	436.7936	2	_AAVEWFDGKDFQGSK_
562427	481.65297999999996	481.00543	3	_AAVEWFDGKDFQGSK_
562431	446.28722999999997	451.82074	2	_AAVFWGDIALDEDDLK_
562432	651.1607	674.7605	3	_AAVGAGGSTAAPGPGAVSAGALEPGTASAAHRR_
562434	348.59454	349.71338	2	_AAVGELPDQSK_
562435	349.42044	352.25928	2	_AAVGPPQQQVR_
562436	363.00244	370.5579	2	_AAVGQEEIQLR_
562438	725.5881	761.8273	4	_AAVHAKNCQTTTGNGKPVECSQPESSFK_
562439	460.92963	454.20215	2	_AAVHDLEM(ox)ESM(ox)NLNM(ox)GR_
562440	460.9563	456.6618	2	_AAVHDLEM(ox)ESMNLNM(ox)GR_
562441	459.72415	456.84802	2	_AAVHDLEMESM(ox)NLNM(ox)GR_
562442	458.51712000000003	458.74094	2	_AAVHDLEMESM(ox)NLNMGR_
562443	465.9127	459.23267	2	_AAVHDLEMESMNLNM(ox)GR_
562444	486.81723	492.31946	2	_AAVHTYGIASVPNQPLKK_
562445	568.8871	560.0298	3	_AAVHTYGIASVPNQPLKK_
562446	653.48193	652.7356	3	_AAVHYTVGCLCEEVALDKEM(ox)QFSK_
562447	760.7792	739.9038	4	_AAVHYTVGCLCEEVALDKEM(ox)QFSK_
562448	660.9533700000002	654.6131	3	_AAVHYTVGCLCEEVALDKEMQFSK_
562451	403.01617000000016	410.18243	2	_AAVILESIFLKR_
562452	490.81057999999996	476.06705	3	_AAVILESIFLKR_
562453	366.7679	369.48083	2	_AAVILPKDASR_
562454	359.42688	371.5257	2	_AAVISQLQVLR_
562455	381.65204	373.48138	2	_AAVKIQAWWR_
562456	338.13992	351.93036	2	_AAVKNILCR_
562457	426.78055	415.87933	2	_AAVLDTGASIHLAR_
562459	333.37686	336.45068	2	_AAVLESLLR_
562460	438.81412	437.50494	2	_AAVLGQFQHPNILR_
562461	377.46106000000003	385.46823	2	_AAVLIQKYYR_
562462	378.41112999999996	385.7915	2	_AAVLIYASDDTR_
562463	616.4476	611.1684	3	_AAVLQELATHLHPAEPEEGDSNVAR_
562464	764.17365	737.3278	4	_AAVLQELATHLHPAEPEEGDSNVAR_
562465	353.266225	360.4741	2	_AAVLQQVLER_
562466	510.89648	508.60706	3	_AAVLSDSEDEEKASAKK_
562467	445.37735	442.36328	2	_AAVLSDSEDEEKASAK_
562468	495.9934	495.89404	3	_AAVLSDSEDEEKASAK_
562469	385.33947	379.77637	2	_AAVLSDSEDEEK_
562470	636.4766	650.6593	3	_AAVLTQVSKEVDIVFVDYGYQK_
562472	645.2466	655.2469	3	_AAVM(ox)LCLAAGKAVLCEKPTGVNAAEVR_
562473	748.0848	771.5848	4	_AAVM(ox)LCLAAGKAVLCEKPTGVNAAEVR_
562474	468.8132	483.14575	2	_AAVM(ox)LCLAAGKAVLCEK_
562475	397.74863	392.33365	2	_AAVM(ox)VYDDANKK_
562477	648.9852	654.2725	3	_AAVMLCLAAGKAVLCEKPTGVNAAEVR_
562478	773.02734	773.8552	4	_AAVMLCLAAGKAVLCEKPTGVNAAEVR_
562481	482.69818	487.19952	2	_AAVNANYGISLPYINQRK_
562482	572.8408	547.47516	3	_AAVNANYGISLPYINQRK_
562483	397.68307000000004	404.9152	2	_AAVNLAERCEQR_
562484	426.10507	434.64072	2	_AAVNSASSFNSSGSWYR_
562487	396.92065	397.763	2	_AAVPEHGVAPDAER_
562490	423.667025	419.89117	2	_AAVPELLQQQEEDR_
562491	394.6307166666666	400.48853	2	_AAVPELSAQPAGSPR_
562492	541.6616	546.74426	2	_AAVPGYPQPSGTPVKPTALTGTLQVR_
562494	557.76764	567.6382	2	_AAVPPGTVVPTEAAAPTEVTEGPGVAAPTK_
562495	687.3869	694.04236	3	_AAVPPGTVVPTEAAAPTEVTEGPGVAAPTK_
562496	807.159	821.7623	4	_AAVPPGTVVPTEAAAPTEVTEGPGVAAPTK_
562499	449.80435	454.7836	2	_AAVQFLNNAWGIQKK_
562501	695.6239999999997	687.5886	3	_AAVQGDHPQLQLSLAIGLDDGTADQQR_
562502	386.75858	390.43744	2	_AAVQM(ox)DPELAKR_
562504	416.52216	424.59903	2	_AAVQVVGSWPSVQPR_
562505	395.543665	398.75836	2	_AAVRLLSEQTCR_
562506	537.9319	543.8342	3	_AAVRSPDQAFHALVSGSR_
562507	381.80273	389.37634	2	_AAVSAFPTDSLER_
562509	404.42075	393.81747	2	_AAVSELMQLFPR_
562510	349.3932	356.56207	2	_AAVSGPEGPGEPR_
562511	462.1405	461.1136	2	_AAVSQQGEQLQTERER_
562512	521.2867	517.9204	3	_AAVSQQGEQLQTERER_
562514	608.4024	618.5493	3	_AAVSSMCREAGLWSEWSQPIYVGFSR_
562515	380.36343	388.93842	2	_AAVSSSSTAAPAGPAK_
562516	406.08664	415.4905	2	_AAVSVAFAEVERR_
562518	397.613445	387.58853	2	_AAVTALASLYGTK_
562519	592.0386	602.84375	3	_AAVTEAVRALLANQDSGEVQQVR_
562520	698.4046	721.9458	4	_AAVTEAVRALLANQDSGEVQQVR_
562521	350.27143	354.63278	2	_AAVTLARLSR_
562522	355.19568	362.5398	2	_AAVTMFSSVMR_
562525	703.4382	724.0974	3	_AAVVCVTLLDRLDCDQINLPHDVLVEYQQR_
562526	841.8603	803.1118	4	_AAVVCVTLLDRLDCDQINLPHDVLVEYQQR_
562529	497.86285	487.22943	2	_AAVVLPPTAALSSLFPASQR_
562530	579.3211	588.2681	3	_AAVVLPPTAALSSLFPASQR_
562531	658.82275	639.9601	3	_AAVVPQEHQGVPQEPQGLPDQQASRSALK_
562532	359.22733	365.54102	2	_AAVVTLQSAYR_
562534	429.8866	434.43613	2	_AAVWEVDFPDVARR_
562535	488.79807	494.031	3	_AAVWEVDFPDVARR_
562537	390.99857000000003	402.9981	2	_AAVWQQVLAVDAR_
562538	364.67453	370.55252	2	_AAVYQEWLEK_
562539	544.2762	547.4048	3	_AAWAFYPAPLQPRPREEAR_
562540	535.2262	537.97205	2	_AAWAQGYTGHGIVVSILDDGIEK_
562541	566.3185	591.842	3	_AAWAQGYTGHGIVVSILDDGIEK_
562542	721.7997	725.5502	3	_AAWEACCHPPEVVPGALSADPRPLAVR_
562543	379.18008	374.44244	2	_AAWEAKAGGCGR_
562544	504.03342000000004	499.4356	2	_AAWFLQELPSFAVPAGILAR_
562545	466.52292	463.86145	2	_AAWGPGERAFLGAGSPAQR_
562546	492.1932	515.69354	3	_AAWGPGERAFLGAGSPAQR_
562547	392.81012000000004	403.81396	2	_AAWLKATIPEDR_
562548	498.427045	505.3761	3	_AAWPHFSWLLSQSER_
562549	557.9331	547.3574	3	_AAWPTSPPQDHRPTCPGVGTK_
562550	424.0376	428.74176	2	_AAWSPPSAAM(ox)SGLQSGR_
562551	424.06964000000005	429.56842	2	_AAWSPPSAAMSGLQSGR_
562552	422.8017	427.85883	2	_AAWSPYEDAVPAANAR_
562553	490.5796	500.6435	2	_AAWSQLYGAVVQAM(ox)SRGWDGE_
562555	387.99786	387.8706	2	_AAYCGHLQTCR_
562558	407.89545	413.4355	2	_AAYEDFNVQLRR_
562559	379.49512000000004	385.805	2	_AAYEDFNVQLR_
562560	504.5154	519.0431	2	_AAYEGHYLALKYLIPVTSK_
562561	377.4441	387.87186	2	_AAYIQPWRFR_
562563	547.7731	551.2167	3	_AAYLNM(ox)TQDPNHPAMALNAR_
562564	503.7498	506.83307	2	_AAYLNMTQDPNHPAMALNAR_
562565	553.45514	551.51685	3	_AAYLNMTQDPNHPAMALNAR_
562566	429.7415	426.91437	2	_AAYLQNLNSADLLK_
562567	504.93384000000003	513.4489	2	_AAYLSTISKDLITYM(ox)SGTK_
562569	544.4541	543.6918	3	_AAYQQEEQM(ox)QLPRADAIR_
562571	455.4802	467.60797	2	_AAYSLTLFDDEFEKK_
562572	427.58185	431.55972	2	_AAYSLTLFDDEFEK_
562573	585.6526	615.3175	3	_AAYWASQVSENRPVCKAIIQGK_
562574	691.3725599999997	714.37085	4	_AAYWASQVSENRPVCKAIIQGK_
562575	453.25912	469.23972	2	_AAYWASQVSENRPVCK_
562576	548.0012	522.491	3	_AAYYPPSQIAQLRPSPR_
562577	531.2458	517.3646	3	_ACADAGLLDESFLRR_
562581	406.68282999999997	403.07617	2	_ACADVDECEENPR_
562582	596.9571	628.2101	3	_ACAEDDDEEDEEEEEEEPDPDPEM(ox)EHV_
562584	561.2436	585.4487	3	_ACAEFSFHVPSLEELAGGICGK_
562585	527.3616	534.85754	2	_ACAEQDGILASAEQLHAAWR_
562586	595.8832	603.0779	3	_ACAEQDGILASAEQLHAAWR_
562587	741.5495	711.5456	4	_ACAEQLSLGGGLGPLVSLASHPKR_
562590	603.7750266666667	579.0729	3	_ACALGSEQSGSSCVPCPPGHYIEK_
562592	638.46735	636.8489	3	_ACALWGLAEDSDYTVQVRSIGLR_
562595	599.44305	604.1537	3	_ACANGGTCVEGGGAHRCSCALGFGGR_
562596	692.6904	715.82275	4	_ACANGGTCVEGGGAHRCSCALGFGGR_
562597	360.78638	363.1573	2	_ACANGPCLSVR_
562600	457.107225	451.92963	2	_ACANPAPGSVILLENLR_
562601	574.0729699999998	562.9463	3	_ACANPAPGSVILLENLR_
562602	544.74695	543.3865	3	_ACAPGERPNFLGIREQR_
562604	755.7211	751.3253	4	_ACARQHQEAFVCQIVTTEGSDGEER_
562608	668.95874	675.66797	4	_ACCCECSLVQLQRVHPGER_
562610	436.1658	445.9059	2	_ACCKNLEALVEDIDR_
562611	418.28085	424.5172	2	_ACCPPASPAAPHAPPR_
562612	532.11035	519.7594	3	_ACCPPASPAAPHAPPR_
562613	574.2791	582.49756	3	_ACCSLGGEQGQPVHM(ox)GDPELLGIK_
562614	583.6325	584.3816	3	_ACCSLGGEQGQPVHMGDPELLGIK_
562615	319.9252600000001	339.96332	2	_ACDASDPRR_
562619	430.03275	433.57275	2	_ACDGVVHTPAEPTGDSR_
562620	498.2329	480.1216	3	_ACDGVVHTPAEPTGDSR_
562623	628.5487499999998	595.0842	3	_ACDLLLQPDNLACKPFWKPR_
562624	693.69423	709.01196	4	_ACDLLLQPDNLACKPFWKPR_
562626	378.2799	380.33826	2	_ACDTATCVTHR_
562628	393.1518	397.83295	2	_ACEAERPGVGSCK_
562629	393.16090499999996	394.87106	2	_ACEAFEAQECER_
562630	391.09393	388.96005	2	_ACEAPQACQSYR_
562631	408.4308	403.80286	2	_ACEEAPPSAAHFR_
562632	593.41974	595.74945	3	_ACEIKDNSQCGGPFTQTQDSIVNEK_
562633	348.86517000000015	354.8826	2	_ACEIM(ox)PLQR_
562634	345.11566	349.86633	2	_ACEIMPLQR_
562635	417.5791	417.01404	2	_ACEKAGFKCTVTK_
562636	359.18823	354.40552	2	_ACELHTFGR_
562637	413.05917	417.74426	2	_ACEM(ox)NGEECAEDLR_
562638	367.6559	371.01218	2	_ACEM(ox)VLEETR_
562639	413.09167	420.05066	2	_ACEMNGEECAEDLR_
562640	365.184	370.58655	2	_ACEMVLEETR_
562641	423.74774	430.4828	2	_ACENQRNLNVETTR_
562645	598.0544	604.4929	3	_ACESCYATQSHQWYSWGPPNM(ox)QCR_
562646	428.6061	429.85516	2	_ACEVAPLQSVFQGQK_
562647	672.04834	700.6372	4	_ACFAEGEALPLSEKRPSTTDR_
562648	437.35925	449.54187	2	_ACFAEGEALPLSEKR_
562650	424.42598	424.37888	2	_ACFFVQDASAASALK_
562651	513.2363	545.0471	2	_ACFFVQVASAASALKDVSYK_
562652	592.4291400000002	601.6708	3	_ACFFVQVASAASALKDVSYK_
562653	378.31955	383.68597	2	_ACFGTFLPEEK_
562654	420.87056	412.34784	2	_ACFILGREAGALR_
562656	388.5174	399.71936	2	_ACFSQRSDLYR_
562657	568.5709	565.22437	3	_ACFTQWLCHLHNEVNRK_
562658	636.0171	644.80286	4	_ACFTQWLCHLHNEVNRK_
562659	554.2625	547.64624	3	_ACFTQWLCHLHNEVNR_
562660	646.9856599999998	650.11426	4	_ACFTQWLCHLHNEVNR_
562661	420.6398	422.07117	2	_ACGAEVGCSNIAYPK_
562663	413.5166	409.747	2	_ACGCDLAEGGFFVR_
562664	376.66427999999996	386.78757	2	_ACGDAM(ox)NLLGYR_
562665	383.0101	385.4013	2	_ACGDAMNLLGYR_
562667	512.4494	521.65466	2	_ACGFNTVTTYVPWNLHEPER_
562668	565.89594	583.66504	3	_ACGFNTVTTYVPWNLHEPER_
562669	474.88226	482.96442	2	_ACGGFYLLNEHGKTHTR_
562676	360.525625	357.48813	2	_ACGLSFSVFR_
562677	503.48787999999996	497.38788	2	_ACGLVASNLNLKPGECLR_
562678	540.07623	535.62134	3	_ACGLVASNLNLKPGECLR_
562680	601.8430000000002	654.0675	3	_ACGPPLEEEM(ox)SLAAGQTGPSTGTGNSRR_
562681	603.7253	658.5697	3	_ACGPPLEEEMSLAAGQTGPSTGTGNSRR_
562682	566.23083	599.0288	3	_ACGQVILKTELNNYLSINLPQR_
562683	589.10333	598.78406	3	_ACGSGGRCAAFGVCCNDESCVTEPECR_
562684	410.36416333333335	420.97638	2	_ACGSSEASAYLDELR_
562685	368.90347	381.08414	2	_ACHCRIIFSK_
562686	572.5238	576.7504	3	_ACHGLRGLWLPHGLPAALR_
562687	586.6248	578.9192	3	_ACHILLDQLGTYVFTGESYSR_
562688	458.26382	468.48834	2	_ACHLVHDFTDAVIQER_
562689	519.1881	523.9746	3	_ACHLVHDFTDAVIQER_
562691	480.37332000000004	488.97675	2	_ACHQTTALDSDVQLQEAIR_
562692	357.88806	365.2383	2	_ACHTLKIFK_
562693	526.0434	492.14655	3	_ACHYLRPDAPWR_
562696	758.1337	774.0861	4	_ACIDFCSFQNHKTTHTGEKPYECK_
562698	421.9624	430.64404	2	_ACIGERGQLPGLSPR_
562700	367.29602	375.82693	2	_ACIQPQTVAKK_
562702	419.02255	430.12598	2	_ACITRWWEDLER_
562703	440.23663	456.55188	2	_ACITVSNKEAVTSM(ox)GGK_
562704	519.64343	497.62534	3	_ACITVSNKEAVTSM(ox)GGK_
562705	441.5081	452.44806	2	_ACITVSNKEAVTSMGGK_
562706	517.05945	525.2997	3	_ACKELRPFSNPELGLR_
562707	409.38486	417.78052	2	_ACKKEFETSSELK_
562708	604.6412	602.396	3	_ACKPDLSAETPM(ox)FPGNGDEQPLTENPR_
562709	602.79126	603.9681	3	_ACKPDLSAETPMFPGNGDEQPLTENPR_
562710	381.73523	395.07477	2	_ACKQSLGLTIQK_
562711	559.97095	567.4952	3	_ACKSSGSSSTSTHLNCAPESIAM(ox)I_
562712	363.15076	358.7389	2	_ACKYFDEGR_
562715	432.72427000000016	420.21317	2	_ACLALGLGLGFPGVR_
562716	495.66357	502.22012	3	_ACLCRCQETIANLER_
562717	522.66235	507.31732	3	_ACLDDSYASGEGLKR_
[truncated: 152,236 more rows]
