# Supplementary material for: Deep learning the collisional cross sections of the peptide universe from a million experimental values
Source: Nat Commun. 2021 Feb 19;12:1185. doi: 10.1038/s41467-021-21352-8 (PMC7896072; doi:10.1038/s41467-021-21352-8)
Supplement: Supplementary file 6 — Source Data [file 41467_2021_21352_MOESM6_ESM.zip › SourceData_Figure_1.csv]

Modified sequence	Sequence	Charge	Mass	m/z	Experiment	id	Intensity	Score	Length	Retention time	CCS
_(ac)AAAAAAAAAAGAAGGR_	AAAAAAAAAAGAAGGR	2	1239.632	620.823275	HeLa_Trp_2	9	149810.0	162.8	16	70.14	409.09252749999996
_(ac)AAAAAAAGAAGSAAPAAAAGAPGSGGAPSGSQGVLIGDR_	AAAAAAAGAAGSAAPAAAAGAPGSGGAPSGSQGVLIGDR	3	3144.55482	1049.19222	HeLa_Trypsin_1	124	194000.0	71.438	39	3947.7	772.0981
_(ac)AAAAAAAGDSDSWDADAFSVEDPVRK_	AAAAAAAGDSDSWDADAFSVEDPVRK	2	2634.1834	1318.09898	HeLa_Trp_2	26	6416400.0	111.75	26	94.079	573.21322
_(ac)AAAAAAAGDSDSWDADAFSVEDPVRK_	AAAAAAAGDSDSWDADAFSVEDPVRK	3	2634.1834	879.068411	HeLa_Trp_2	30	5400600.0	42.218	26	94.84100000000001	635.0005766666667
_(ac)AAAAAAAGDSDSWDADAFSVEDPVR_	AAAAAAAGDSDSWDADAFSVEDPVR	2	2506.08844	1254.0515	HeLa_Trp_2	23	245720.0	135.89	25	104.62	547.55919
_(ac)AAAAAAAGDSDSWDADAFSVEDPVR_	AAAAAAAGDSDSWDADAFSVEDPVR	3	2506.08844	836.37009	HeLa_LysN	5	135400.0	42.218	25	99.26	650.0151400000001
_(ac)AAAAAAAPSGGGGGGEEERLEEK_	AAAAAAAPSGGGGGGEEERLEEK	2	2125.9876	1064.00108	HeLa_Trypsin_1	157	482450.0	76.04899999999999	23	2077.8	513.4861424999999
_(ac)AAAAAAAPSGGGGGGEEERLEEK_	AAAAAAAPSGGGGGGEEERLEEK	3	2125.9876	709.669811	HeLa_Trypsin_1	156	92873.0	65.421	23	2077.5	604.6868999999999
_(ac)AAAAAAAPSGGGGGGEEERLEE_	AAAAAAAPSGGGGGGEEERLEE	2	1997.8926399999998	999.9535970000001	HeLa_LysN	19	250900.0	54.912	22	48.24100000000001	471.31534000000005
_(ac)AAAAAAAPSGGGGGGEEER_	AAAAAAAPSGGGGGGEEER	2	1626.72339	814.368972	HeLa_Trypsin_1	152	15133.0	69.20100000000001	19	1588.3	438.57345999999995
_(ac)AAAAAAAVGGQQPSQPELPAPGLALDK_	AAAAAAAVGGQQPSQPELPAPGLALDK	3	2540.32347	847.7817650000001	HeLa_Trypsin_1	158	407970.0	153.23	27	4833.8	630.0275433333334
_(ac)AAAAAAGAASGLPGPVAQGLK_	AAAAAAGAASGLPGPVAQGLK	2	1789.96865	895.9916	HeLa_Trypsin_1	174	5134900.0	277.1	21	4264.6	488.8679862500001
_(ac)AAAAAAGAASGLPGPVAQGLK_	AAAAAAGAASGLPGPVAQGLK	3	1789.96865	597.663492	HeLa_Trypsin_1	173	34685.0	50.31399999999999	21	4265.5	554.9981
_(ac)AAAAAAGAASGLPGPVAQGL_	AAAAAAGAASGLPGPVAQGL	2	1661.8736800000001	831.944118	HeLa_LysN	21	92218.0	124.46	20	105.75	457.57404
_(ac)AAAAAAGAGPEM(ox)VR_	AAAAAAGAGPEMVR	2	1299.6241300000002	650.819344	HeLa_Trypsin_1	210	2189700.0	126.29	14	2206.4	403.5187671428571
_(ac)AAAAAAGAGPEMVR_	AAAAAAGAGPEMVR	2	1283.62922	642.8218860000001	HeLa_Trp_2	39	78413.0	130.79	14	65.398	402.37086
_(ac)AAAAAAGPSPGSGPGDSPEGPEGEAPERR_	AAAAAAGPSPGSGPGDSPEGPEGEAPERR	3	2686.22191	896.414581	HeLa_Trypsin_1	226	150640.0	119.97	29	2254.9	591.2439866666667
_(ac)AAAAAAGPSPGSGPGDSPEGPEGEAPER_	AAAAAAGPSPGSGPGDSPEGPEGEAPER	2	2530.1208	1266.06768	HeLa_Trypsin_1	222	247560.0	117.33	28	2575.1	529.0195025
_(ac)AAAAAAGPSPGSGPGDSPEGPEGEAPER_	AAAAAAGPSPGSGPGDSPEGPEGEAPER	3	2530.1208	844.3808769999999	HeLa_Trypsin_1	223	568420.0	155.08	28	2575.7	572.2707333333334
_(ac)AAAAAAGSGTPR_	AAAAAAGSGTPR	2	1041.5203199999999	521.767437	HeLa_Trypsin_1	227	21370.0	158.57	12	1435.9	361.37698
_(ac)AAAAAATAAAAASIR_	AAAAAATAAAAASIR	2	1298.69426	650.354408	HeLa_Trp_2	45	78188.0	157.77	15	93.633	422.84003333333334
_(ac)AAAAAEEGM(ox)EPR_	AAAAAEEGMEPR	2	1259.54522	630.779884	HeLa_Trp_2	49	33968.0	40.385999999999996	12	37.315	376.6694
_(ac)AAAAAEQQQFYLLLGNLLSPDNVVRK_	AAAAAEQQQFYLLLGNLLSPDNVVRK	2	2870.52904	1436.2718	HeLa_LysC	33	2850.8	51.785	26	106.21	568.1457
_(ac)AAAAAEQQQFYLLLGNLLSPDNVVRK_	AAAAAEQQQFYLLLGNLLSPDNVVRK	3	2870.52904	957.8502900000001	HeLa_LysC	35	1516700.0	245.78	26	106.26	717.244408
_(ac)AAAAAEQQQFYLLLGNLLSPDNVVR_	AAAAAEQQQFYLLLGNLLSPDNVVR	2	2742.43408	1372.22432	HeLa_LysN	29	69161.0	152.02	25	107.54	582.21515
_(ac)AAAAAEQQQFYLLLGNLLSPDNVVR_	AAAAAEQQQFYLLLGNLLSPDNVVR	3	2742.43408	915.1519689999999	HeLa_LysN	30	718250.0	108.94	25	107.54	678.3230975
_(ac)AAAAAETPEVLR_	AAAAAETPEVLR	2	1239.64592	620.830234	HeLa_Trypsin_1	235	424240.0	102.55	12	3645.6	379.25327500000003
_(ac)AAAAAGAGSGPWAAQEK_	AAAAAGAGSGPWAAQEK	2	1554.7426699999999	778.378611	HeLa_Trp_2	52	539810.0	142.51	17	65.368	445.0450125
_(ac)AAAAAGLGGGGAGPGPEAGDFLAR_	AAAAAGLGGGGAGPGPEAGDFLAR	2	2052.00247	1027.00851	HeLa_Trypsin_1	240	663230.0	245.26	24	4409.9	515.394365
_(ac)AAAAAGLGGGGAGPGPEAGDFLAR_	AAAAAGLGGGGAGPGPEAGDFLAR	3	2052.00247	685.008099	HeLa_Trp_2	57	233760.0	45.826	24	100.59	586.40635
_(ac)AAAAAGTATSQRFFQSFSDALIDEDPQAALEELT_	AAAAAGTATSQRFFQSFSDALIDEDPQAALEELT	3	3583.69545	1195.5724300000002	HeLa_LysN	40	216410.0	147.86	34	106.66	762.5839866666665
_(ac)AAAAAGTATSQR_	AAAAAGTATSQR	2	1116.55235	559.283451	HeLa_Trypsin_1	245	249210.0	143.39	12	1313.4	371.34961000000004
_(ac)AAAAAM(ox)AEQESAR_	AAAAAMAEQESAR	2	1333.5932300000002	667.803891	HeLa_Trypsin_1	257	947110.0	195.3	13	1925.9	399.91779749999995
_(ac)AAAAAMAEQESAR_	AAAAAMAEQESAR	2	1317.5983099999999	659.806433	HeLa_Trypsin_1	261	438480.0	170.85	13	2759.2	399.9244966666667
_(ac)AAAAAQGGGGGEPRRTEGVGPGVPGEVEM(ox)V_	AAAAAQGGGGGEPRRTEGVGPGVPGEVEMV	3	2820.34607	941.122633	HeLa_LysN	43	1701300.0	118.07	30	61.055	635.69516
_(ac)AAAAAQGGGGGEPR_	AAAAAQGGGGGEPR	2	1210.56906	606.2918080000001	HeLa_Trypsin_1	265	197000.0	139.78	14	1158.9	381.09780666666666
_(ac)AAAAASAPQQLSDEELFSQLR_	AAAAASAPQQLSDEELFSQLR	2	2244.1022399999997	1123.0584	HeLa_Trypsin_1	272	610530.0	236.67	21	4967.9	554.91688
_(ac)AAAAASAPQQLSDEELFSQLR_	AAAAASAPQQLSDEELFSQLR	3	2244.1022399999997	749.041356	HeLa_Trypsin_1	273	930350.0	183.7	21	4968.3	597.3297966666667
_(ac)AAAAASASQDELNQLER_	AAAAASASQDELNQLER	2	1785.84932	893.931936	HeLa_Trypsin_1	283	2772300.0	289.34	17	3668.6	470.98903
_(ac)AAAAASHLNLDALR_	AAAAASHLNLDALR	2	1434.75793	718.3862389999999	HeLa_Trp_2	75	944740.0	130.99	14	87.65799999999999	421.8492138461539
_(ac)AAAAAVGNAVPCGAR_	AAAAAVGNAVPCGAR	2	1396.68813	699.351342	HeLa_Trypsin_1	305	31798.0	139.02	15	2935.4	415.99277
_(ac)AAAADLVVPTLAIR_	AAAADLVVPTLAIR	2	1421.82421	711.919384	Drosophila_Trp	9	90022.0	127.93	14	89.193	434.7000233333333
_(ac)AAAADSFSGGPAGVR_	AAAADSFSGGPAGVR	2	1374.65279	688.333672	HeLa_Trypsin_1	310	211530.0	142.71	15	3017.8	399.9163966666667
_(ac)AAAAECDVVM(ox)AATEPELLDDQEAK_	AAAAECDVVMAATEPELLDDQEAK	2	2604.15711	1303.08583	HeLa_Trp_2	87	441010.0	117.8	24	103.93	559.6036270000001
_(ac)AAAAECDVVM(ox)AATEPELLDDQEAK_	AAAAECDVVMAATEPELLDDQEAK	3	2604.15711	869.059648	HeLa_Trp_2	88	594420.0	72.075	24	103.93	662.9210666666667
_(ac)AAAAECDVVMAATEPELLDDQEAKR_	AAAAECDVVMAATEPELLDDQEAKR	2	2744.2633100000003	1373.13893	HeLa_Trp_2	93	68372.0	66.913	25	104.53	571.70874
_(ac)AAAAECDVVMAATEPELLDDQEAKR_	AAAAECDVVMAATEPELLDDQEAKR	3	2744.2633100000003	915.7617130000001	HeLa_Trp_2	92	114160.0	66.913	25	104.51	685.5798
_(ac)AAAAECDVVMAATEPELLDDQEAK_	AAAAECDVVMAATEPELLDDQEAK	2	2588.1622	1295.0883800000001	HeLa_Trp_2	91	94437.0	82.725	24	105.31	558.4841299999999
_(ac)AAAAEGVLATRSDEPARDDAAVETAEEA_	AAAAEGVLATRSDEPARDDAAVETAEEA	3	2827.31079	943.444206	HeLa_LysN	44	1359900.0	134.13	28	71.258	640.1970500000001
_(ac)AAAAELSLLEK_	AAAAELSLLEK	2	1156.63395	579.324254	HeLa_Trypsin_1	353	2729600.0	90.26299999999999	11	4679.6	360.35704533333325
_(ac)AAAAGAAAAAAAEGEAPAEM(ox)GALLLEK_	AAAAGAAAAAAAEGEAPAEMGALLLEK	3	2453.2108	818.7442110000001	HeLa_Trypsin_1	379	253870.0	55.416000000000004	27	4998.0	682.9087175
_(ac)AAAAGAAAAAAAEGEAPAEM(ox)GALLLE_	AAAAGAAAAAAAEGEAPAEMGALLLE	2	2325.11584	1163.5652	HeLa_LysN	49	21830.0	66.485	26	106.49	573.0418
_(ac)AAAAGAAAAAAAEGEAPAEMGALLLEK_	AAAAGAAAAAAAEGEAPAEMGALLLEK	2	2437.21589	1219.61522	HeLa_Trp_2	97	8693.6	102.1	27	106.14	577.8766
_(ac)AAAAGAAAAAAAEGEAPAEMGALLLEK_	AAAAGAAAAAAAEGEAPAEMGALLLEK	3	2437.21589	813.4125730000001	HeLa_Trp_2	98	633060.0	110.06	27	106.14	690.7398833333333
_(ac)AAAAGDADDEPR_	AAAAGDADDEPR	2	1199.5054599999999	600.760006	HeLa_Trypsin_1	389	552150.0	81.09899999999999	12	1338.8	365.70579499999997
_(ac)AAAAGDGGGEGGAGLGSAAGLGPGPGLR_	AAAAGDGGGEGGAGLGSAAGLGPGPGLR	2	2262.0988899999998	1132.0567199999998	HeLa_Trypsin_1	391	126180.0	377.21	28	3776.1	584.6102000000001
_(ac)AAAAGDGGGEGGAGLGSAAGLGPGPGLR_	AAAAGDGGGEGGAGLGSAAGLGPGPGLR	3	2262.0988899999998	755.040238	HeLa_Trp_2	102	51912.0	50.131	28	86.50299999999999	640.96704
_(ac)AAAAGGGGPGTAVGATGSGIAAAAAGLAVYR_	AAAAGGGGPGTAVGATGSGIAAAAAGLAVYR	3	2555.3092100000003	852.777014	HeLa_Trp_2	103	72443.0	42.028	31	105.14	734.1224
_(ac)AAAAGPGAALSPRPCDSDPATPGAQSPK_	AAAAGPGAALSPRPCDSDPATPGAQSPK	3	2659.2660300000002	887.4292859999999	HeLa_Trypsin_1	393	31982.0	64.40100000000001	28	2918.6	633.95557
_(ac)AAAALGSSSGSASPAVAELCQNTPETFLEASK_	AAAALGSSSGSASPAVAELCQNTPETFLEASK	3	3163.4979399999997	1055.50659	HeLa_Trypsin_1	397	583500.0	215.78	32	5128.1	696.0416916666667
_(ac)AAAAM(ox)AAAAGGGAGAAR_	AAAAMAAAAGGGAGAAR	2	1372.65175	687.33315	HeLa_Trp_2	106	37972.0	58.888999999999996	17	47.095	422.89446
_(ac)AAAANSGSSLPLFDCPTWAGKPPPGLHLDVVK_	AAAANSGSSLPLFDCPTWAGKPPPGLHLDVVK	3	3314.67578	1105.8992	HeLa_Trypsin_1	405	408830.0	109.59	32	5320.1	678.12666
_(ac)AAAAPAAAAASSEAPAASATAEPEAGDQDSR_	AAAAPAAAAASSEAPAASATAEPEAGDQDSR	3	2824.27474	942.4321890000001	HeLa_Trypsin_1	407	549600.0	152.99	31	2939.5	700.127
_(ac)AAAAPDSRVSEEENLK_	AAAAPDSRVSEEENLK	2	1727.8326100000002	864.9235800000001	HeLa_LysN	67	4446600.0	170.22	16	36.39	451.8154566666667
_(ac)AAAAPDSRVSEEENL_	AAAAPDSRVSEEENL	2	1599.73764	800.8760980000001	HeLa_LysN	57	2048900.0	75.5	15	52.611000000000004	435.603455
_(ac)AAAAPVAADDDERR_	AAAAPVAADDDERR	2	1468.69063	735.3525940000001	HeLa_Trp_2	115	2332900.0	234.28	14	37.723	426.57765000000006
_(ac)AAAAPVAADDDER_	AAAAPVAADDDER	2	1312.58952	657.302038	HeLa_Trypsin_1	422	384610.0	96.95700000000001	13	1998.5	402.1894
_(ac)AAAAQLSLTQLSSGNPVYEK_	AAAAQLSLTQLSSGNPVYEK	2	2089.06915	1045.54185	HeLa_Trypsin_1	431	713480.0	249.71	20	4730.0	513.61041
_(ac)AAAAQLSLTQLSSGNPVYE_	AAAAQLSLTQLSSGNPVYE	2	1960.97419	981.4943689999999	HeLa_LysN	69	34538.0	80.815	19	106.27	496.1157
_(ac)AAAATAAEGVPSRGPPGEVIHLNVGGK_	AAAATAAEGVPSRGPPGEVIHLNVGGK	3	2567.3456	856.789143	HeLa_LysC	73	112120.0	90.89	27	74.361	616.13013
_(ac)AAAATAAEGVPSRGPPGEVIHLNVGG_	AAAATAAEGVPSRGPPGEVIHLNVGG	3	2439.2506399999997	814.090822	HeLa_LysN	71	122230.0	59.17100000000001	26	82.42200000000001	616.8909
_(ac)AAAATAAEGVPSR_	AAAATAAEGVPSR	2	1212.60986	607.3122089999999	HeLa_Trypsin_1	467	165840.0	179.31	13	2301.0	387.67272749999995
_(ac)AAAAVGAGHGAGGPGAASSSGGAR_	AAAAVGAGHGAGGPGAASSSGGAR	2	1905.90415	953.959351	HeLa_Trp_2	148	672820.0	107.46	24	38.161	482.47983666666664
_(ac)AAAAVGAGHGAGGPGAASSSGGAR_	AAAAVGAGHGAGGPGAASSSGGAR	3	1905.90415	636.3086599999999	HeLa_Trp_2	151	276140.0	47.49100000000001	24	38.791	560.1856799999999
_(ac)AAAAVSESWPELELAERER_	AAAAVSESWPELELAERER	2	2155.05456	1078.53456	HeLa_Trp_2	154	308230.0	58.313	19	104.48	519.1872249999999
_(ac)AAAAVSESWPELELAER_	AAAAVSESWPELELAER	2	1869.9108600000002	935.962705	HeLa_Trp_2	152	1628000.0	225.1	17	105.62	488.2188425
_(ac)AAAAVVEFQRAQSLLSTDREASIDILHSIV_	AAAAVVEFQRAQSLLSTDREASIDILHSIV	4	3251.715	813.9360280000001	HeLa_LysN	74	35009.0	60.14	30	105.71	829.14557
_(ac)AAAAVVEFQR_	AAAAVVEFQR	2	1102.57711	552.29583	HeLa_Trypsin_1	492	1458900.0	163.2	10	3668.6	363.79595400000005
_(ac)AAAAVVVPAEWIK_	AAAAVVVPAEWIK	2	1365.76564	683.890095	HeLa_Trypsin_1	493	260690.0	101.82	13	5513.7	411.0063566666667
_(ac)AAAAYVDHFAAECLVSM(ox)SSR_	AAAAYVDHFAAECLVSMSSR	2	2212.98814	1107.50135	HeLa_Trypsin_1	495	31574.0	85.742	20	4772.2	538.5880000000001
_(ac)AAAAYVDHFAAECLVSMSSR_	AAAAYVDHFAAECLVSMSSR	2	2196.99322	1099.50389	HeLa_Trp_2	159	233840.0	61.23	20	105.37	541.58437
_(ac)AAADAEAVPARGEPQQDCCVK_	AAADAEAVPARGEPQQDCCVK	2	2284.0212300000003	1143.01789	HeLa_Trp_2	163	395620.0	65.12	21	48.256	514.2746
_(ac)AAADAEAVPAR_	AAADAEAVPAR	2	1082.53564	542.275095	HeLa_Trypsin_1	504	219860.0	142.56	11	1989.4	368.2465
_(ac)AAADGALPEAAALEQPAELPASVR_	AAADGALPEAAALEQPAELPASVR	2	2359.20195	1180.60825	HeLa_Trypsin_1	507	770680.0	261.8	24	4890.3	567.7271042857143
_(ac)AAADGALPEAAALEQPAELPASVR_	AAADGALPEAAALEQPAELPASVR	3	2359.20195	787.407928	HeLa_Trypsin_1	508	207030.0	89.63600000000001	24	4890.0	632.2361424999999
_(ac)AAADGDDSLYPIAVLIDELR_	AAADGDDSLYPIAVLIDELR	2	2158.07938	1080.0469699999999	HeLa_Trp_2	166	948650.0	162.16	20	107.97	499.454838
_(ac)AAADGGGPGGASVGTEEDGGGVGHRTVYLFDRRE_	AAADGGGPGGASVGTEEDGGGVGHRTVYLFDRRE	4	3358.5562700000005	840.6463449999999	HeLa_LysN	76	36377.0	52.195	34	57.055	786.45715
_(ac)AAADGGGPGGASVGTEEDGGGVGHR_	AAADGGGPGGASVGTEEDGGGVGHR	2	2178.95262	1090.48358	HeLa_Trp_2	171	1997200.0	149.14	25	41.37	481.49762833333335
_(ac)AAADGGGPGGASVGTEEDGGGVGHR_	AAADGGGPGGASVGTEEDGGGVGHR	3	2178.95262	727.3248150000001	HeLa_Trp_2	170	715870.0	75.969	25	41.37	604.3418175
_(ac)AAADGSLFDNPR_	AAADGSLFDNPR	2	1274.58913	638.301841	HeLa_Trypsin_1	530	604270.0	191.25	12	3306.2	389.0258975
_(ac)AAAEAANCIM(ox)EVSCGQAESSEKPNAEDM(ox)TSK_	AAAEAANCIMEVSCGQAESSEKPNAEDMTSK	3	3359.3897899999997	1120.80387	HeLa_Trypsin_1	595	117790.0	106.93	31	3296.3	664.6391733333334
_(ac)AAAEAANCIM(ox)EVSCGQAESSEK_	AAAEAANCIMEVSCGQAESSEK	2	2369.97737	1185.99596	HeLa_Trypsin_1	569	821680.0	166.59	22	3471.3	521.1790081818182
_(ac)AAAEAANCIM(ox)EVSCGQAESSEK_	AAAEAANCIMEVSCGQAESSEK	3	2369.97737	790.999735	HeLa_Trypsin_1	566	513360.0	86.79799999999999	22	3438.1	600.2610114285715
_(ac)AAAEAANCIMEVSCGQAESSEK_	AAAEAANCIMEVSCGQAESSEK	2	2353.98246	1177.99851	HeLa_Trypsin_1	590	791850.0	113.66	22	4192.2	520.0787566666667
_(ac)AAAEAANCIMEVSCGQAESSEK_	AAAEAANCIMEVSCGQAESSEK	3	2353.98246	785.668097	HeLa_Trypsin_1	591	199510.0	132.01	22	4191.7	600.00195
_(ac)AAAEAGGDDAR_	AAAEAGGDDAR	2	1044.44722	523.230884	HeLa_Trypsin_1	599	228260.0	162.49	11	904.75	342.5336566666667
_(ac)AAAEEEDGGPEGPNRER_	AAAEEEDGGPEGPNRER	2	1824.78745	913.4010000000001	HeLa_Trp_2	207	1375500.0	50.11600000000001	17	30.389	447.34506
_(ac)AAAEEEDGGPEGPNR_	AAAEEEDGGPEGPNR	2	1539.64374	770.829148	HeLa_Trypsin_1	612	2518400.0	192.95	15	1501.6	403.8433529999999
_(ac)AAAEEEPKPK_	AAAEEEPKPK	2	1110.5557	556.285128	HeLa_Trypsin_1	624	1887800.0	96.311	10	947.02	360.59755222222225
_(ac)AAAEEGCSVGAEADR_	AAAEEGCSVGAEADR	2	1533.63655	767.825551	HeLa_Trypsin_1	626	287320.0	162.23	15	1756.0	405.2642725
_(ac)AAAETQSLREQPEM(ox)EDANSE_	AAAETQSLREQPEMEDANSE	2	2262.95465	1132.4846	HeLa_LysN	102	29142.0	99.66799999999999	20	43.773	479.56757000000005
_(ac)AAAETQSLR_	AAAETQSLR	2	987.4985230000001	494.756538	HeLa_Trypsin_1	662	37131.0	87.251	9	1776.4	342.01178
_(ac)AAAEVADTQLM(ox)LGVGLIEK_	AAAEVADTQLMLGVGLIEK	2	1986.03434	994.024448	HeLa_Trp_2	232	16200.0	99.66799999999999	19	105.98	507.77338
_(ac)AAAEVADTQLMLGVGLIEK_	AAAEVADTQLMLGVGLIEK	2	1970.03943	986.0269910000001	HeLa_Trp_2	230	27876.0	66.509	19	106.5	511.82875
_(ac)AAAFEASGALAAVATAM(ox)PAEHVAVQVPAPEPTPGPVR_	AAAFEASGALAAVATAMPAEHVAVQVPAPEPTPGPVR	3	3608.82972	1203.9505199999999	HeLa_Trypsin_1	697	56150.0	113.67	37	5713.6	773.2571350000001
_(ac)AAAGAAATHLEVARG_	AAAGAAATHLEVARG	2	1406.7266300000001	704.370589	HeLa_LysN	114	105590.0	90.689	15	48.492	409.011825
_(ac)AAAGAAATHLEVAR_	AAAGAAATHLEVAR	2	1349.70516	675.859857	HeLa_Trypsin_1	726	448000.0	253.88	14	2659.7	420.8552775
_(ac)AAAGAGPGQEAGAGPGPGAVANATGAEEGEM(ox)K_	AAAGAGPGQEAGAGPGPGAVANATGAEEGEMK	2	2808.26206	1405.13831	HeLa_Trypsin_1	737	333120.0	248.92	32	2806.5	558.26395
_(ac)AAAGAGPGQEAGAGPGPGAVANATGAEEGEM(ox)K_	AAAGAGPGQEAGAGPGPGAVANATGAEEGEMK	3	2808.26206	937.094631	HeLa_Trypsin_1	738	2425900.0	207.23	32	2805.4	642.92208
_(ac)AAAGAGPGQEAGAGPGPGAVANATGAEEGEMK_	AAAGAGPGQEAGAGPGPGAVANATGAEEGEMK	3	2792.26715	931.7629929999999	HeLa_Trypsin_1	740	25747.0	65.574	32	3144.8	634.41046
_(ac)AAAGAPDGM(ox)EEPGM(ox)DTEAETVATEAPAR_	AAAGAPDGMEEPGMDTEAETVATEAPAR	3	2818.19093	940.4042539999999	HeLa_Trypsin_1	742	128380.0	63.883	28	2899.3	679.3823299999999
_(ac)AAAGGGGGGAAAAGRAYSF_	AAAGGGGGGAAAAGRAYSF	2	1580.73317	791.3738599999999	HeLa_LysN	119	24704.0	113.34	19	57.729	462.45767
_(ac)AAAGGGGGGAAAAGR_	AAAGGGGGGAAAAGR	2	1112.5322800000001	557.273418	HeLa_Trypsin_1	790	79753.0	146.88	15	793.9	384.45888
_(ac)AAAINGVFPPTLQELVK_	AAAINGVFPPTLQELVK	2	1809.00364	905.509094	Drosophila_Trp	140	64464.0	66.953	17	102.77	467.73343
_(ac)AAAITDM(ox)ADLEELSR_	AAAITDMADLEELSR	2	1662.7770699999999	832.395809	HeLa_Trypsin_1	870	65885.0	89.382	15	4234.4	439.8021820000001
_(ac)AAAITDMADLEELSR_	AAAITDMADLEELSR	2	1646.78215	824.3983519999999	HeLa_Trp_2	413	40725.0	59.731	15	106.09	446.709585
_(ac)AAALGASGGAGAGDDDFDQFDKPGAER_	AAALGASGGAGAGDDDFDQFDKPGAER	2	2607.14735	1304.58095	HeLa_Trypsin_1	950	103210.0	79.182	27	3714.1	566.47832
_(ac)AAALGASGGAGAGDDDFDQFDKPGAER_	AAALGASGGAGAGDDDFDQFDKPGAER	3	2607.14735	870.056394	HeLa_Trypsin_1	949	460300.0	267.95	27	3716.0	642.296115
_(ac)AAALGASGGAGAGDDDFDQFDK_	AAALGASGGAGAGDDDFDQFDK	2	2096.89231	1049.45343	HeLa_Trypsin_1	945	218260.0	162.0	22	4184.6	496.5074483333333
_(ac)AAAM(ox)DVDTPSGTNSGAGKK_	AAAMDVDTPSGTNSGAGKK	2	1834.83671	918.425629	HeLa_Trp_2	479	1829600.0	106.97	19	30.72	451.493675
_(ac)AAAM(ox)DVDTPSGTNSGAGK_	AAAMDVDTPSGTNSGAGK	2	1706.74174	854.378148	HeLa_Trypsin_1	979	3692500.0	234.58	18	1683.0	435.5571282352941
_(ac)AAAMDVDTPSGTNSGAGKK_	AAAMDVDTPSGTNSGAGKK	2	1818.84179	910.428172	HeLa_Trp_2	476	1042000.0	158.02	19	46.605	452.75592
_(ac)AAAMDVDTPSGTNSGAGK_	AAAMDVDTPSGTNSGAGK	2	1690.74683	846.3806910000001	HeLa_Trypsin_1	986	992670.0	180.17	18	2498.7	437.0733025
_(ac)AAAPPSYCFVAFPPR_	AAAPPSYCFVAFPPR	2	1691.8129999999999	846.913775	HeLa_Trypsin_1	1233	116710.0	67.548	15	5048.7	444.8931
_(ac)AAAQEADGAR_	AAAQEADGAR	2	1000.45739	501.23597	HeLa_Trypsin_1	1252	89931.0	110.22	10	959.38	325.67172
_(ac)AAAQTSPAATLVDVLTK_	AAAQTSPAATLVDVLTK	2	1697.91997	849.967259	CElegans_Tryp	151	23093.0	62.398	17	91.397	440.99505999999997
_(ac)AAARHSTLDFM(ox)LGA_	AAARHSTLDFMLGA	2	1517.72966	759.872108	HeLa_LysN	215	6444000.0	110.88	14	69.65899999999999	417.85617199999996
_(ac)AAASGYTDLREK_	AAASGYTDLREK	2	1322.64664	662.330598	HeLa_LysC	222	646200.0	154.81	12	40.632	401.694815
_(ac)AAASGYTDLRE_	AAASGYTDLRE	2	1194.55168	598.283117	HeLa_LysN	221	67724.0	72.365	11	49.426	384.46875
_(ac)AAASGYTDLR_	AAASGYTDLR	2	1065.50909	533.7618200000001	HeLa_Trypsin_1	1277	103620.0	137.84	10	2721.2	359.12976000000003
_(ac)AAASSSDSDACGAESNEANSK_	AAASSSDSDACGAESNEANSK	2	2069.80798	1035.9112699999998	HeLa_Trypsin_1	1300	33697.0	162.41	21	1038.5	482.65994000000006
_(ac)AAASVSAASGSHLSNSFAEPSR_	AAASVSAASGSHLSNSFAEPSR	2	2145.0086699999997	1073.51161	HeLa_Trp_2	604	86145.0	91.45700000000001	22	67.922	528.7394475
_(ac)AAASVTPPGSLELLQPGFSK_	AAASVTPPGSLELLQPGFSK	2	2011.0626100000002	1006.53858	HeLa_Trypsin_1	1312	1873300.0	214.32	20	5288.6	496.0481966666666
_(ac)AAASVTPPGSLELLQPGFS_	AAASVTPPGSLELLQPGFS	2	1882.9676399999998	942.4910980000001	HeLa_LysN	230	53649.0	56.938	19	107.37	496.57144000000005
_(ac)AAATADPGAGNPQPGDSSGGGAGGGLPSPGEQELSR_	AAATADPGAGNPQPGDSSGGGAGGGLPSPGEQELSR	3	3231.46645	1078.16276	HeLa_Trypsin_1	1321	203310.0	139.33	36	3261.7	641.4173
_(ac)AAATGAVAASAASGQAEGKK_	AAATGAVAASAASGQAEGKK	2	1757.89079	879.9526720000001	HeLa_Trp_2	611	338570.0	117.03	20	46.498999999999995	497.80758000000003
_(ac)AAATGAVAASAASGQAEGK_	AAATGAVAASAASGQAEGK	2	1629.79583	815.9051900000001	HeLa_Trypsin_1	1336	916410.0	255.37	19	2393.7	471.93019666666663
_(ac)AAATGPSFWLGNETLK_	AAATGPSFWLGNETLK	2	1703.85189	852.9332189999999	HeLa_Trypsin_1	1350	653090.0	191.95	16	5109.5	461.64331749999997
_(ac)AAATGPSFWLGNETL_	AAATGPSFWLGNETL	2	1575.75692	788.885738	HeLa_LysN	236	12141.0	71.066	15	107.75	446.50882
_(ac)AAATIVHDTSEAVELCPAYGLYLK_	AAATIVHDTSEAVELCPAYGLYLK	2	2633.3047	1317.65963	HeLa_Trp_2	615	1324.2	96.27	24	105.39	576.4341
_(ac)AAATIVHDTSEAVELCPAYGLYLK_	AAATIVHDTSEAVELCPAYGLYLK	3	2633.3047	878.7755109999999	HeLa_Trypsin_1	1354	15242.0	44.16	24	5542.7	622.988955
_(ac)AAAVAAAGAGEPQSPDELLPK_	AAAVAAAGAGEPQSPDELLPK	2	2004.01638	1003.0154699999999	HeLa_Trypsin_1	1466	13015000.0	242.43	21	4361.1	514.5004155769232
_(ac)AAAVAAAGAGEPQSPDELLPK_	AAAVAAAGAGEPQSPDELLPK	3	2004.01638	669.012738	HeLa_Trypsin_1	1368	734700.0	84.58	21	4443.5	562.7838374999999
_(ac)AAAVAAAGAGEPQSPDELLP_	AAAVAAAGAGEPQSPDELLP	2	1875.92142	938.9679869999999	HeLa_LysN	238	496710.0	58.313	20	106.25	491.64148250000005
_(ac)AAAVAAPLAAGGEEAAATTSVPGSPGLPGR_	AAAVAAPLAAGGEEAAATTSVPGSPGLPGR	3	2658.3613100000002	887.127712	HeLa_Trypsin_1	1502	313610.0	62.803999999999995	30	4724.1	700.92482
_(ac)AAAVAM(ox)ETDDAGNRLR_	AAAVAMETDDAGNRLR	2	1717.80535	859.90995	HeLa_Trp_2	631	72669.0	61.577	16	61.576	454.94797
_(ac)AAAVAM(ox)ETDDAGNR_	AAAVAMETDDAGNR	2	1448.62017	725.317362	HeLa_Trypsin_1	1508	260320.0	152.17	14	2177.9	409.399445
_(ac)AAAVAMETDDAGNRLR_	AAAVAMETDDAGNRLR	2	1701.81043	851.912492	HeLa_Trp_2	630	317410.0	139.78	16	69.748	462.28184500000003
_(ac)AAAVAMETDDAGNR_	AAAVAMETDDAGNR	2	1432.62526	717.319905	HeLa_Trypsin_1	1511	126640.0	144.47	14	2784.0	408.711105
_(ac)AAAVGSVATLATEPGEDAFRK_	AAAVGSVATLATEPGEDAFRK	2	2102.0644	1052.0394800000001	HeLa_Trypsin_1	1514	40906.0	113.86	21	4370.2	530.826115
_(ac)AAAVGSVATLATEPGEDAFR_	AAAVGSVATLATEPGEDAFR	2	1973.96943	987.991994	HeLa_Trypsin_1	1512	78541.0	170.22	20	4945.6	504.7181
_(ac)AAAVLSGPSAGSAAGVPGGTGGLSAVSSGPR_	AAAVLSGPSAGSAAGVPGGTGGLSAVSSGPR	2	2607.32526	1304.6699	HeLa_Trp_2	634	263080.0	105.6	31	99.061	572.34305
_(ac)AAAVLSGPSAGSAAGVPGGTGGLSAVSSGPR_	AAAVLSGPSAGSAAGVPGGTGGLSAVSSGPR	3	2607.32526	870.115695	HeLa_Trp_2	638	1685700.0	70.793	31	100.33	728.95016
_(ac)AAAVRQDLAQLM(ox)NSSGSHK_	AAAVRQDLAQLMNSSGSHK	2	2041.0010899999997	1021.5078199999999	HeLa_Trypsin_1	1552	270340.0	61.042	19	3892.8	473.39645
_(ac)AAAVRQDLAQLM(ox)NSSGSHK_	AAAVRQDLAQLMNSSGSHK	3	2041.0010899999997	681.340972	HeLa_Trp_2	651	1695900.0	54.199	19	89.31700000000001	569.119425
_(ac)AAAVRQDLAQLM(ox)NSSGSH_	AAAVRQDLAQLMNSSGSH	2	1912.9061199999999	957.4603380000001	HeLa_LysN	257	714940.0	121.39	18	76.34899999999999	460.1597
_(ac)AAAVRQDLAQLM(ox)NSSGSH_	AAAVRQDLAQLMNSSGSH	3	1912.9061199999999	638.642651	HeLa_LysN	255	128940.0	51.568999999999996	18	76.408	527.3060800000001
_(ac)AAAVVQSFGQEELFVSR_	AAAVVQSFGQEELFVSR	2	1878.94758	940.4810650000001	Drosophila_Trp	344	77075.0	130.71	17	88.15299999999999	485.57220499999994
_(ac)AAAYLDPNLNHTPNSSTK_	AAAYLDPNLNHTPNSSTK	2	1954.9384699999998	978.476511	HeLa_Trp_2	662	1266200.0	57.278999999999996	18	73.388	469.2462655555555
_(ac)AADISESSGADCK_	AADISESSGADCK	2	1351.5561699999998	676.785363	HeLa_Trypsin_1	1779	3078400.0	156.57	13	1670.9	388.6605916666667
_(ac)AADKPADQGAEK_	AADKPADQGAEK	2	1241.58879	621.801674	HeLa_Trypsin_1	1784	149030.0	114.93	12	585.2	372.36102500000004
_(ac)AADQAHFQQLLASLLSTDNDVR_	AADQAHFQQLLASLLSTDNDVR	3	2454.21392	819.078582	Drosophila_Trp	462	22626.0	56.943000000000005	22	97.07799999999999	636.70505
_(ac)AADSDDGAVSAPAASDGGVSK_	AADSDDGAVSAPAASDGGVSK	2	1888.82864	945.421598	HeLa_Trypsin_1	1914	166880.0	117.03	21	2074.8	449.76866
_(ac)AADSREEK_	AADSREEK	2	946.435589	474.225071	HeLa_Trp_2	876	362070.0	113.7	8	10.05	328.15988
_(ac)AADTQVSETLKR_	AADTQVSETLKR	2	1359.69941	680.85698	HeLa_Trp_2	892	1024900.0	163.43	12	48.082	410.0406033333333
_(ac)AADTQVSETLK_	AADTQVSETLK	2	1203.5983	602.806425	HeLa_Trypsin_1	1981	2339200.0	140.05	11	2435.0	374.7531650000001
_(ac)AADVSVTHRPPLSPK_	AADVSVTHRPPLSPK	2	1615.8682	808.941379	HeLa_LysC	326	107960.0	66.619	15	44.931000000000004	451.62592666666677
_(ac)AADVSVTHRPPLSPK_	AADVSVTHRPPLSPK	3	1615.8682	539.6300110000001	HeLa_Trypsin_1	2003	70296.0	57.003	15	2302.9	524.5419866666666
_(ac)AADVSVTHRPPLSP_	AADVSVTHRPPLSP	2	1487.77324	744.8938969999999	HeLa_LysN	322	383580.0	87.573	14	58.299	413.07522666666665
_(ac)AAEAADLGLGAAVPVELRR_	AAEAADLGLGAAVPVELRR	2	1920.04287	961.028714	HeLa_Trp_2	948	186920.0	106.97	19	104.48	488.97045999999995
_(ac)AAEAADLGLGAAVPVELR_	AAEAADLGLGAAVPVELR	2	1763.9417600000002	882.978158	HeLa_Trypsin_1	2099	576730.0	209.7	18	5392.5	486.13786333333337
_(ac)AAEALAAEAVASR_	AAEALAAEAVASR	2	1270.65173	636.3331410000001	HeLa_Trypsin_1	2138	296640.0	179.31	13	4174.6	403.59308500000003
_(ac)AAEATAVAGSGAVGGCLAK_	AAEATAVAGSGAVGGCLAK	2	1701.8355800000002	851.925068	HeLa_Trypsin_1	2145	59595.0	132.9	19	3302.0	491.5784
_(ac)AAEDELQLPRLPELFETGRQLLDEVEVATEPAGSRIVQE_	AAEDELQLPRLPELFETGRQLLDEVEVATEPAGSRIVQE	4	4389.23399	1098.31577	HeLa_LysN	375	363800.0	170.92	39	106.19	975.1832
_(ac)AAEDELQLPR_	AAEDELQLPR	2	1182.58807	592.30131	HeLa_Trypsin_1	2421	513300.0	126.82	10	3566.5	370.47412
_(ac)AAEEEEVDSADTGER_	AAEEEEVDSADTGER	2	1648.67002	825.342285	HeLa_Trypsin_1	2515	465690.0	174.23	15	1943.6	413.974015
_(ac)AAEEGKFDNILLAVAE_	AAEEGKFDNILLAVAE	2	1730.8726800000002	866.443617	Drosophila_LysN	580	240990.0	145.95	16	104.71	453.68276000000003
_(ac)AAEEGVASAASAGGSWGTAAMGR_	AAEEGVASAASAGGSWGTAAMGR	2	2105.94363	1053.97909	HeLa_Trp_2	1092	112430.0	88.421	23	85.834	535.57938
_(ac)AAEEPQQQK_	AAEEPQQQK	2	1069.504	535.759278	HeLa_Trypsin_1	2523	429240.0	82.71600000000001	9	712.45	340.610705
_(ac)AAEEVLQTVDHYK_	AAEEVLQTVDHYK	2	1543.7518400000001	772.883195	HeLa_Trp_2	1106	802360.0	101.48	13	100.28	428.69476625000004
_(ac)AAEEVLQTVDHY_	AAEEVLQTVDHY	2	1415.65687	708.8357139999999	HeLa_LysN	383	20075.0	52.591	12	102.86	397.24677
_(ac)AAEPLTELEESIETVVTTFFTFARQEGR_	AAEPLTELEESIETVVTTFFTFARQEGR	3	3212.58774	1071.86986	HeLa_LysN	447	229650.0	86.838	28	109.32	662.2075
_(ac)AAEPVEDNCINFVAM(ox)K_	AAEPVEDNCINFVAMK	2	1864.83353	933.424044	HeLa_Trypsin_1	2703	1826500.0	133.07	16	3850.9	476.20244249999996
_(ac)AAEPVEDNCINFVAMK_	AAEPVEDNCINFVAMK	2	1848.83862	925.4265869999999	HeLa_Trp_2	1208	4390800.0	69.641	16	98.867	473.12494999999996
_(ac)AAEQDPEAR_	AAEQDPEAR	2	1027.45705	514.735803	HeLa_Trypsin_1	2715	340130.0	84.368	9	974.02	339.2395166666667
_(ac)AAESALQVVEK_	AAESALQVVEK	2	1185.62412	593.8193349999999	HeLa_Trypsin_1	2723	1005900.0	108.93	11	3908.4	375.24641
_(ac)AAESGSDFQQR_	AAESGSDFQQR	2	1236.53709	619.2758230000001	HeLa_Trypsin_1	2729	267270.0	100.84	11	1531.4	378.1511575
_(ac)AAESSYGFVYGVSGPVVTAEK_	AAESSYGFVYGVSGPVVTAEK	2	2159.04227	1080.52841	CElegans_Tryp	252	119110.0	90.376	21	72.78	537.2566
_(ac)AAETQTLNFGPEWLR_	AAETQTLNFGPEWLR	2	1773.8686	887.9415759999999	HeLa_Trypsin_1	2811	145680.0	87.573	15	5303.3	454.41524333333336
_(ac)AAETRNVAGAEAPPPQ_	AAETRNVAGAEAPPPQ	2	1619.79035	810.9024509999999	HeLa_LysN	456	475760.0	47.57	16	40.736	429.60027666666673
_(ac)AAEVLPSAR_	AAEVLPSAR	2	954.5134449999999	478.263999	HeLa_Trypsin_1	2825	12610.0	54.43600000000001	9	2982.1	334.7909
_(ac)AAEVYFGDLELFEPFDHPEESIPK_	AAEVYFGDLELFEPFDHPEESIPK	2	2820.31704	1411.1658	HeLa_LysC	461	70173.0	41.188	24	105.79	571.07242
_(ac)AAFAVEPQGPALGSEPM(ox)M(ox)LGSPTSPK_	AAFAVEPQGPALGSEPMMLGSPTSPK	2	2643.2560399999998	1322.6353	HeLa_Trypsin_1	2840	23034.0	70.337	26	4572.2	550.0787633333333
_(ac)AAFAVEPQGPALGSEPM(ox)M(ox)LGSPTSPK_	AAFAVEPQGPALGSEPMMLGSPTSPK	3	2643.2560399999998	882.092623	HeLa_Trypsin_1	2845	158660.0	45.422	26	4573.1	626.8419575
_(ac)AAFGILSYEHRPLK_	AAFGILSYEHRPLK	2	1642.8831300000002	822.44884	HeLa_Trp_2	1298	143670.0	63.211999999999996	14	88.713	451.80562333333336
_(ac)AAFGILSYEHRPLK_	AAFGILSYEHRPLK	3	1642.8831300000002	548.6349849999999	HeLa_Trp_2	1297	103390.0	43.168	14	88.713	494.95387
_(ac)AAFGILSYEHRPL_	AAFGILSYEHRPL	2	1514.78816	758.401358	HeLa_LysN	524	382610.0	139.02	13	95.52799999999999	424.3933266666666
_(ac)AAFGILSYEHR_	AAFGILSYEHR	2	1304.6513400000001	653.332944	HeLa_Trypsin_1	3121	65935.0	115.86	11	4273.5	393.306875
_(ac)AAGAAEAAVAAVEEVGSAGQFEELLR_	AAGAAEAAVAAVEEVGSAGQFEELLR	3	2557.2660100000003	853.4292800000001	HeLa_Trp_2	1362	211570.0	136.39	26	107.25	685.9108025
_(ac)AAGADTQLEHM(ox)CR_	AAGADTQLEHMCR	2	1516.63986	759.327207	Drosophila_Trp	989	1108700.0	191.55	13	19.15	425.3915911111111
_(ac)AAGADTQLEHMCR_	AAGADTQLEHMCR	2	1500.64495	751.32975	Drosophila_Trp	1000	211420.0	172.1	13	30.269000000000002	425.7881
_(ac)AAGEQVSNM(ox)FDTILVLDFGSQYSHLITR_	AAGEQVSNMFDTILVLDFGSQYSHLITR	3	3169.53901	1057.5202800000002	Yeast_Trypsin	691	41577.0	69.215	28	105.68	739.28705
_(ac)AAGESM(ox)AQR_	AAGESMAQR	2	977.423644	489.71909800000003	HeLa_Trypsin_1	3311	128500.0	53.878	9	658.04	336.94905
_(ac)AAGGAEGGSGPGAAM(ox)GDCAEIK_	AAGGAEGGSGPGAAMGDCAEIK	2	1990.83605	996.4253039999999	HeLa_Trypsin_1	3325	41033.0	70.831	22	2040.3	484.30397999999997
_(ac)AAGGAEGGSGPGAAMGDCAEIK_	AAGGAEGGSGPGAAMGDCAEIK	2	1974.8411399999998	988.427846	HeLa_Trp_2	1417	19386.0	47.843999999999994	22	61.004	488.0687
_(ac)AAGGAVAAAPECRLLPYALH_	AAGGAVAAAPECRLLPYALH	2	2049.04658	1025.53057	HeLa_LysN	551	42816.0	50.11600000000001	20	90.463	508.92087000000004
_(ac)AAGGAVAAAPECR_	AAGGAVAAAPECR	2	1241.5822699999999	621.798411	HeLa_Trypsin_1	3333	443210.0	167.06	13	1968.9	394.60656857142857
_(ac)AAGGDHGSPDSYR_	AAGGDHGSPDSYR	2	1330.5538099999999	666.28418	HeLa_Trp_2	1421	5697200.0	106.0	13	23.791999999999998	383.8136590909091
_(ac)AAGGGGSCDPLAPAGVPCAFSPHSQAYFALASTDGHLR_	AAGGGGSCDPLAPAGVPCAFSPHSQAYFALASTDGHLR	4	3811.7471299999997	953.944058	HeLa_Trypsin_1	3355	166180.0	113.61	38	4919.9	929.9756
_(ac)AAGGSDPRAGDVEEDASQLIFP_	AAGGSDPRAGDVEEDASQLIFP	2	2243.03422	1122.52439	HeLa_LysN	554	397060.0	124.62	22	104.41	516.9049
_(ac)AAGGSDPRAGDVEEDASQLIFP_	AAGGSDPRAGDVEEDASQLIFP	3	2243.03422	748.68535	HeLa_LysN	553	135490.0	42.218	22	104.41	571.81287
_(ac)AAGGTGGLREEQR_	AAGGTGGLREEQR	2	1342.65894	672.336746	HeLa_Trp_2	1437	342770.0	92.428	13	26.543000000000003	399.29373
_(ac)AAGLEQLQGLLQSLGELK_	AAGLEQLQGLLQSLGELK	2	1909.0520399999998	955.5332980000001	Drosophila_Trp	1183	628710.0	301.67	18	107.86	497.36117909090916
_(ac)AAGPIAERNQDATIYAGGLDDK_	AAGPIAERNQDATIYAGGLDDK	2	2287.10805	1144.5613	Drosophila_LysC	1215	269240.0	149.14	22	55.437	521.4628533333333
_(ac)AAGPIAERNQDATIYAGGLDD_	AAGPIAERNQDATIYAGGLDD	2	2159.01309	1080.51382	Drosophila_LysN	1214	8729.6	44.571000000000005	21	78.005	506.48742999999996
_(ac)AAGPISERNQDATVYVGGLDEK_	AAGPISERNQDATVYVGGLDEK	2	2331.13427	1166.57441	HeLa_LysC	575	2159400.0	122.16	22	71.632	513.9490400000001
_(ac)AAGPISERNQDATVYVGGLDEK_	AAGPISERNQDATVYVGGLDEK	3	2331.13427	778.052033	HeLa_LysC	574	382080.0	106.79	22	71.593	627.7269
_(ac)AAGPISERNQDATVYVGGLDE_	AAGPISERNQDATVYVGGLDE	2	2203.03931	1102.52693	HeLa_LysN	567	2512300.0	217.2	21	81.622	504.42516750000004
_(ac)AAGPISERNQDATVYVGGLDE_	AAGPISERNQDATVYVGGLDE	3	2203.03931	735.353712	HeLa_LysN	565	184350.0	44.571000000000005	21	81.642	548.1365000000001
_(ac)AAGSDLLDEVFFNSEVDEK_	AAGSDLLDEVFFNSEVDEK	2	2125.96916	1063.9918599999999	HeLa_Trp_2	1522	148270.0	191.95	19	106.54	514.82776
_(ac)AAGSEATTPVIVAAGAGGEEGEHVK_	AAGSEATTPVIVAAGAGGEEGEHVK	2	2349.14483	1175.57969	HeLa_Trypsin_1	3456	173800.0	211.2	25	3373.0	578.5747533333333
_(ac)AAGSEATTPVIVAAGAGGEEGEHVK_	AAGSEATTPVIVAAGAGGEEGEHVK	3	2349.14483	784.055554	HeLa_Trypsin_1	3455	152600.0	81.449	25	3372.6	656.0335333333334
_(ac)AAGTAAALAFLSQESR_	AAGTAAALAFLSQESR	2	1604.81583	803.415194	HeLa_Trypsin_1	3541	6823200.0	293.8	16	5526.1	459.0257568
_(ac)AAGTLYTYPENWRAF_	AAGTLYTYPENWRAF	2	1800.84713	901.430844	HeLa_LysN	591	394320.0	101.45	15	105.06	467.11542000000003
_(ac)AAGTLYTYPENWR_	AAGTLYTYPENWR	2	1582.74161	792.37808	HeLa_Trypsin_1	3572	2349200.0	126.29	13	4206.2	439.26009944444445
_(ac)AAGTSSYWEDLRK_	AAGTSSYWEDLRK	2	1524.7208699999999	763.367712	HeLa_Trp_2	1584	1078300.0	141.29	13	72.167	424.27250499999997
_(ac)AAGTSSYWEDLR_	AAGTSSYWEDLR	2	1396.62591	699.3202309999999	HeLa_Trypsin_1	3578	43912.0	46.446999999999996	12	1659.6	403.58932333333337
_(ac)AAGVDCGDGVGAR_	AAGVDCGDGVGAR	2	1245.5408	623.7776759999999	HeLa_Trypsin_1	3580	48571.0	90.14200000000001	13	1802.5	373.0345
_(ac)AAGVEAAAEVAATEIKM(ox)EEESGAPGVPSGNGAPGPKGEGERPAQNE_	AAGVEAAAEVAATEIKMEEESGAPGVPSGNGAPGPKGEGERPAQNE	4	4474.0830399999995	1119.5280400000001	HeLa_LysN	601	1249300.0	181.78	46	101.65	862.82845
_(ac)AAGVEAAAEVAATEIK_	AAGVEAAAEVAATEIK	2	1541.7937	771.904128	HeLa_Trypsin_1	3657	13047000.0	229.4	16	5117.7	442.6977466666666
_(ac)AAHGGSAASSALK_	AAHGGSAASSALK	2	1168.58365	585.299101	HeLa_Trypsin_1	3769	1162200.0	168.69	13	1045.5	360.7991366666666
_(ac)AAHLSYGR_	AAHLSYGR	2	915.456264	458.735409	HeLa_Trypsin_1	3796	435360.0	67.903	8	1522.4	322.657125
_(ac)AAHRPGPL_	AAHRPGPL	2	859.4664349999999	430.74049400000007	HeLa_LysN	620	51557.0	96.666	8	24.678	321.2119
_(ac)AAHRPVEWVQAVVSR_	AAHRPVEWVQAVVSR	3	1745.9325399999998	582.984789	HeLa_Trp_2	1692	55079.0	45.183	15	79.483	492.291735
_(ac)AAIAASEVLVDSAEEGSLAAAAELAAQKR_	AAIAASEVLVDSAEEGSLAAAAELAAQKR	3	2853.4719800000003	952.1646029999999	HeLa_Trp_2	1734	83085.0	58.06100000000001	29	106.58	756.899515
_(ac)AAIAASEVLVDSAEEGSLAAAAELAAQK_	AAIAASEVLVDSAEEGSLAAAAELAAQK	3	2697.3708699999997	900.1309	HeLa_Trp_2	1730	568980.0	125.52	28	107.32	720.38294
_(ac)AAIEERFQAAVNVIKGLP_	AAIEERFQAAVNVIKGLP	2	1967.0840100000003	984.5492820000001	Drosophila_LysN	1301	35891.0	41.87	18	105.23	487.38132
_(ac)AAIEERFQAAVNVIKGLP_	AAIEERFQAAVNVIKGLP	3	1967.0840100000003	656.701947	Drosophila_LysN	1300	60967.0	46.768	18	104.13	556.3407
_(ac)AAIEERFQAAVNVIK_	AAIEERFQAAVNVIK	2	1699.92572	850.9701359999999	Drosophila_LysC	1298	556160.0	169.57	15	90.625	450.696208
_(ac)AAIGVHLGCTSACVAVYK_	AAIGVHLGCTSACVAVYK	2	1917.94409	959.9793210000001	HeLa_Trp_2	1761	856480.0	83.214	18	89.70200000000001	488.18399
_(ac)AAIHINHDVFNK_	AAIHINHDVFNK	2	1419.7259	710.870225	CElegans_Tryp	483	907980.0	141.29	12	36.708	407.8374057142857
_(ac)AAIKDSLLAQVAEVLPSSGH_	AAIKDSLLAQVAEVLPSSGH	2	2047.0949699999999	1024.55476	Drosophila_LysN	1316	14016.0	78.71	20	104.47	487.37637
_(ac)AAILGDTIM(ox)VAK_	AAILGDTIMVAK	2	1259.67952	630.847039	HeLa_Trypsin_1	3915	72586.0	61.48	12	4819.9	392.967515
_(ac)AAIPSSGSLVATHDYYR_	AAIPSSGSLVATHDYYR	2	1848.90063	925.45759	HeLa_Trypsin_1	3947	282130.0	130.71	17	3490.2	502.30013800000006
_(ac)AAIRDYK_	AAIRDYK	2	877.465767	439.74015999999995	Yeast_LysC	889	338900.0	51.43	7	29.476	322.2441
_(ac)AAIYGGVEGGGTRSEVLLVSEDGK_	AAIYGGVEGGGTRSEVLLVSEDGK	2	2405.20743	1203.6109900000001	HeLa_LysC	642	353490.0	52.773	24	86.469	557.9105
_(ac)AAIYGGVEGGGTRSEVLLVSEDGK_	AAIYGGVEGGGTRSEVLLVSEDGK	3	2405.20743	802.743088	HeLa_LysC	644	47410.0	56.43600000000001	24	87.235	644.01355
_(ac)AAIYGGVEGGGTRSEVLLVSEDG_	AAIYGGVEGGGTRSEVLLVSEDG	2	2277.11247	1139.56351	HeLa_LysN	641	103700.0	109.47	23	98.134	532.3208599999999
_(ac)AAIYGGVEGGGTR_	AAIYGGVEGGGTR	2	1248.60986	625.3122089999999	HeLa_Trypsin_1	3981	105250.0	136.84	13	2953.5	387.11978
_(ac)AAKVQKLEEQFRSDAAMQK_	AAKVQKLEEQFRSDAAMQK	2	2219.13685	1110.5757	HeLa_LysC	645	704640.0	70.806	19	105.06	506.24844499999995
_(ac)AALAEEQTEVAVK_	AALAEEQTEVAVK	2	1399.71947	700.8670139999999	HeLa_Trypsin_1	3991	442740.0	94.66	13	3422.5	399.66119333333336
_(ac)AALAPLPPLPAQFK_	AALAPLPPLPAQFK	2	1474.85479	738.43467	HeLa_Trypsin_1	4042	3918900.0	105.36	14	5801.8	416.43477434782596
_(ac)AALAPLPPLPAQF_	AALAPLPPLPAQF	2	1346.75982	674.387188	HeLa_LysN	653	63747.0	96.311	13	109.11	393.874255
_(ac)AALDSLSLFTSLGLSEQK_	AALDSLSLFTSLGLSEQK	2	1921.00442	961.509488	HeLa_Trp_2	1887	2338100.0	213.77	18	107.13	513.51867
_(ac)AALDSLSLFTSLGLSEQ_	AALDSLSLFTSLGLSEQ	2	1792.90946	897.4620070000001	HeLa_LysN	656	64789.0	126.21	17	109.54	481.47017
_(ac)AALGHLAGEAAAAPGPGTPCASR_	AALGHLAGEAAAAPGPGTPCASR	2	2144.04329	1073.02892	HeLa_Trypsin_1	4297	889180.0	113.66	23	3490.5	511.0641514285714
_(ac)AALGHLAGEAAAAPGPGTPCASR_	AALGHLAGEAAAAPGPGTPCASR	3	2144.04329	715.688372	HeLa_Trypsin_1	4298	112690.0	117.03	23	3507.0	565.4787540000001
_(ac)AALGPSSQNVTEYVVRVPK_	AALGPSSQNVTEYVVRVPK	2	2056.0953	1029.05493	HeLa_LysC	674	123900.0	70.55199999999999	19	87.59200000000001	531.9145
_(ac)AALGPSSQNVTEYVVRVP_	AALGPSSQNVTEYVVRVP	2	1928.0003399999998	965.0074470000001	HeLa_LysN	671	505530.0	62.398	18	103.6	499.60035666666664
_(ac)AALGPSSQNVTEYVVR_	AALGPSSQNVTEYVVR	2	1731.8791600000002	866.946858	HeLa_Trypsin_1	4330	2878200.0	184.43	16	4057.0	464.9116857894737
_(ac)AALGSPSHTFR_	AALGSPSHTFR	2	1184.5938199999998	593.304187	HeLa_Trp_2	1976	2905300.0	59.645	11	54.063	372.46342500000003
_(ac)AALGVAEAVAAPHPAEGAETAEAVELSR_	AALGVAEAVAAPHPAEGAETAEAVELSR	2	2728.36679	1365.19067	HeLa_Trp_2	1977	153280.0	60.708	28	104.3	581.1698
_(ac)AALGVAEAVAAPHPAEGAETAEAVELSR_	AALGVAEAVAAPHPAEGAETAEAVELSR	3	2728.36679	910.4628720000001	HeLa_Trypsin_1	4345	387480.0	170.08	28	4679.5	661.2344333333334
_(ac)AALGVLESDLPSAVTLLK_	AALGVLESDLPSAVTLLK	2	1838.04008	920.027317	HeLa_Trp_2	1980	2979400.0	108.91	18	107.21	475.8204127272727
_(ac)AALGVLESDLPSAVTLLK_	AALGVLESDLPSAVTLLK	3	1838.04008	613.687303	HeLa_Trp_2	1979	19351.0	42.941	18	107.21	552.3583
_(ac)AALGVLESDLPSAVTLL_	AALGVLESDLPSAVTLL	2	1709.9451199999999	855.979835	HeLa_LysN	675	31631.0	47.333999999999996	17	109.84	456.86792
_(ac)AALHTTPDSPAAQLER_	AALHTTPDSPAAQLER	2	1718.85876	860.436658	HeLa_Trp_2	2000	143130.0	84.999	16	66.76100000000001	440.07365749999997
_(ac)AALM(ox)TPGTGAPPAPGDFSGEGSQGLPDPSPEPK_	AALMTPGTGAPPAPGDFSGEGSQGLPDPSPEPK	2	3190.47647	1596.24551	HeLa_Trypsin_1	4460	2107.2	61.968	33	4328.5	575.0081
_(ac)AALM(ox)TPGTGAPPAPGDFSGEGSQGLPDPSPEPK_	AALMTPGTGAPPAPGDFSGEGSQGLPDPSPEPK	3	3190.47647	1064.49943	HeLa_Trypsin_1	4459	124460.0	87.23200000000001	33	4329.7	633.877842
_(ac)AALMTPGTGAPPAPGDFSGEGSQGLPDPSPEPK_	AALMTPGTGAPPAPGDFSGEGSQGLPDPSPEPK	3	3174.48156	1059.1678	HeLa_Trypsin_1	4465	218860.0	133.18	33	4815.2	641.04862
_(ac)AALTAEHFAALQSLLK_	AALTAEHFAALQSLLK	2	1724.9461199999998	863.480337	HeLa_Trypsin_1	4681	2796300.0	277.21	16	5690.4	456.07310400000006
_(ac)AALTAEHFAALQSLL_	AALTAEHFAALQSLL	2	1596.85116	799.432855	HeLa_LysN	727	1240000.0	140.57	15	106.5	448.52693000000005
_(ac)AALTRDPQFQK_	AALTRDPQFQK	2	1315.68845	658.851501	HeLa_LysC	734	8072700.0	152.17	11	48.763000000000005	386.83146250000004
_(ac)AALTRDPQFQ_	AALTRDPQFQ	2	1187.59349	594.80402	HeLa_LysN	730	4264400.0	120.33	10	62.199	371.81185999999997
_(ac)AALVLEDGSVLR_	AALVLEDGSVLR	2	1283.70852	642.861534	HeLa_Trypsin_1	4742	7161300.0	170.69	12	5175.5	392.449067
_(ac)AAM(ox)APALTDAAAEAHHIRF_	AAMAPALTDAAAEAHHIRF	2	2020.9788899999999	1011.49672	HeLa_LysN	739	18992.0	44.045	19	76.562	510.84213
_(ac)AAM(ox)APALTDAAAEAHHIRF_	AAMAPALTDAAAEAHHIRF	3	2020.9788899999999	674.666908	HeLa_LysN	738	32889.0	69.327	19	75.855	558.9687
_(ac)AANATTNPSQLLPLELVDK_	AANATTNPSQLLPLELVDK	2	2036.0789899999997	1019.0467699999999	HeLa_Trypsin_1	4902	8682000.0	303.77	19	5673.9	497.2954061538463
_(ac)AANATTNPSQLLPLELVD_	AANATTNPSQLLPLELVD	2	1907.9840199999999	954.9992880000001	HeLa_LysN	747	244810.0	126.32	18	107.88	457.75407333333334
_(ac)AANSLPQDISDVELVHLAR_	AANSLPQDISDVELVHLAR	2	2089.08038	1045.54747	CElegans_Tryp	600	143660.0	66.509	19	74.766	497.70345999999995
_(ac)AANSSGQGFQNK_	AANSSGQGFQNK	2	1249.5687300000002	625.79164	HeLa_Trypsin_1	5076	51903.0	81.09899999999999	12	1113.8	380.50885000000005
_(ac)AANVFPFR_	AANVFPFR	2	962.497401	482.255977	HeLa_Trypsin_1	5078	18071.0	58.687	8	4499.7	328.35306
_(ac)AANYSSTSTR_	AANYSSTSTR	2	1098.49417	550.2543599999999	HeLa_Trypsin_1	5111	14810.0	46.446999999999996	10	1139.0	358.17966
_(ac)AAPAACTRFSDNYDIKEELG_	AAPAACTRFSDNYDIKEELG	2	2269.03211	1135.52333	Drosophila_LysN	1768	213200.0	52.662	20	70.903	512.4870599999999
_(ac)AAPAACTRFSDNYDIK_	AAPAACTRFSDNYDIK	2	1840.8414	921.427975	Drosophila_LysC	1767	57613.0	55.782	16	45.645	464.8079
_(ac)AAPAEQVAAEIENLK_	AAPAEQVAAEIENLK	2	1594.82025	798.4174019999999	CElegans_Tryp	605	17371.0	48.821999999999996	15	83.184	448.81775
_(ac)AAPAGGGGSAVSVLAPNGR_	AAPAGGGGSAVSVLAPNGR	2	1649.84853	825.931542	HeLa_Trp_2	2324	76228.0	137.58	19	77.229	475.32532000000003
_(ac)AAPAPGAGAASGGAGCSGGGAGAGAGSGSGAAGAGGR_	AAPAPGAGAASGGAGCSGGGAGAGAGSGSGAAGAGGR	3	2754.21243	919.078086	HeLa_Trp_2	2326	4648.3	54.747	37	43.553999999999995	751.2621
_(ac)AAPAPGLISVFSSSQELGAALAQLVAQR_	AAPAPGLISVFSSSQELGAALAQLVAQR	3	2793.50249	932.1747740000001	HeLa_Trp_2	2327	542100.0	52.148999999999994	28	108.15	735.9277
_(ac)AAPAQQTTQPGGGKR_	AAPAQQTTQPGGGKR	2	1508.76955	755.392053	HeLa_Trp_2	2332	47574.0	47.361000000000004	15	20.099	408.99716
_(ac)AAPAQQTTQPGGGK_	AAPAQQTTQPGGGK	2	1352.6684400000001	677.341498	HeLa_Trypsin_1	5120	692650.0	171.34	14	1095.1	388.8282375
_(ac)AAPCAEDPSLER_	AAPCAEDPSLER	2	1356.59798	679.306266	HeLa_Trypsin_1	5138	107160.0	62.271	12	2389.3	382.4659433333333
_(ac)AAPCEGQAFAVGVEK_	AAPCEGQAFAVGVEK	2	1574.73989	788.3772230000001	HeLa_Trypsin_1	5141	1701900.0	85.81299999999999	15	3475.2	434.92349799999994
_(ac)AAPDYALTDLIESDPRFESLK_	AAPDYALTDLIESDPRFESLK	2	2392.17982	1197.09719	Yeast_LysC	1201	146480.0	110.06	21	105.01	546.6815
_(ac)AAPEAEVLSSAAVPDLEWYEK_	AAPEAEVLSSAAVPDLEWYEK	2	2316.11616	1159.06536	HeLa_Trypsin_1	5157	8988.9	49.485	21	5684.9	531.8311
_(ac)AAPEEHDSPTEASQPIVEEEETKTF_	AAPEEHDSPTEASQPIVEEEETKTF	3	2812.25629	938.426041	HeLa_LysN	790	1025400.0	133.34	25	68.12	602.173
_(ac)AAPEEHDSPTEASQPIVEEEETK_	AAPEEHDSPTEASQPIVEEEETK	2	2564.1402	1283.0773800000002	HeLa_Trypsin_1	5183	2319300.0	56.943000000000005	23	2628.4	524.547745
_(ac)AAPEEHDSPTEASQPIVEEEETK_	AAPEEHDSPTEASQPIVEEEETK	3	2564.1402	855.7206769999999	HeLa_Trypsin_1	5184	3114200.0	209.93	23	2628.6	589.7506477777777
_(ac)AAPEEHDSPTEASQPIVEEEET_	AAPEEHDSPTEASQPIVEEEET	2	2436.04524	1219.0299	HeLa_LysN	784	182270.0	187.01	22	58.798	503.86908
_(ac)AAPEEHDSPTEASQPIVEEEET_	AAPEEHDSPTEASQPIVEEEET	3	2436.04524	813.022356	HeLa_LysN	783	32940.0	49.097	22	58.798	553.8444
_(ac)AAPEERDLTQEQTEK_	AAPEERDLTQEQTEK	2	1785.8380899999997	893.9263199999999	HeLa_LysC	797	7540800.0	126.32	15	38.234	442.1908833333334
_(ac)AAPEERDLTQEQTE_	AAPEERDLTQEQTE	2	1657.7431199999999	829.878838	HeLa_LysN	796	1059300.0	99.27600000000001	14	42.656000000000006	422.93518000000006
_(ac)AAPEGSGLGEDAR_	AAPEGSGLGEDAR	2	1270.57896	636.296756	HeLa_Trypsin_1	5203	2661500.0	110.88	13	1975.9	383.9155925
_(ac)AAPEPLRPR_	AAPEPLRPR	2	1047.5825300000001	524.79854	HeLa_Trp_2	2361	2972100.0	77.072	9	47.915	352.39124
_(ac)AAPEQPLAISR_	AAPEQPLAISR	2	1193.6404400000001	597.827495	HeLa_Trypsin_1	5214	46780.0	61.48	11	3186.8	363.44921999999997
_(ac)AAPGALLVM(ox)GVSGSGK_	AAPGALLVMGVSGSGK	2	1471.77046	736.892509	HeLa_Trypsin_1	5239	23683.0	58.313	16	4207.1	434.20485999999994
_(ac)AAPGAPAEYGYIR_	AAPGAPAEYGYIR	2	1376.67246	689.343509	HeLa_Trypsin_1	5240	204350.0	72.365	13	3311.2	401.03104
_(ac)AAPGPALCLFDVDGTLTAPR_	AAPGPALCLFDVDGTLTAPR	2	2083.04083	1042.5276900000001	HeLa_Trypsin_1	5246	1628900.0	114.5	20	5929.5	508.77144454545464
_(ac)AAPGPALCLFDVDGTLTAPR_	AAPGPALCLFDVDGTLTAPR	3	2083.04083	695.354218	HeLa_Trp_2	2375	56263.0	115.05	20	106.46	585.82007
_(ac)AAPILNPSVPGTFALPFGVR_	AAPILNPSVPGTFALPFGVR	2	2065.13605	1033.5753	CElegans_Tryp	610	541970.0	120.21	20	105.36	501.68399
_(ac)AAPLEAQDQAPGEGEGLLIVK_	AAPLEAQDQAPGEGEGLLIVK	2	2147.11101	1074.56278	HeLa_Trypsin_1	5273	6240.9	81.40899999999999	21	4782.4	500.2007
_(ac)AAPLIPLSQQIPTGNSLYESYYK_	AAPLIPLSQQIPTGNSLYESYYK	2	2594.3268199999998	1298.1706900000001	HeLa_Trypsin_1	5282	614800.0	124.69	23	5805.3	562.1131883333333
_(ac)AAPLIPLSQQIPTGNSLYESYYK_	AAPLIPLSQQIPTGNSLYESYYK	3	2594.3268199999998	865.782883	HeLa_Trypsin_1	5283	204450.0	81.40899999999999	23	5805.4	626.3633866666667
_(ac)AAPLLHTRLPGDAAASSSAVK_	AAPLLHTRLPGDAAASSSAVK	3	2074.1171	692.379644	HeLa_LysN	807	209610.0	58.045	21	66.75	550.200525
_(ac)AAPLLHTRLPGDAAASSSAV_	AAPLLHTRLPGDAAASSSAV	2	1946.0221399999998	974.0183460000001	HeLa_LysN	805	275910.0	142.03	20	81.365	497.11096
_(ac)AAPLLHTR_	AAPLLHTR	2	919.52395	460.76925199999994	HeLa_Trp_2	2393	67653.0	75.243	8	58.132	328.8040966666667
_(ac)AAPM(ox)TPAARPEDYEAALNAALADVPELAR_	AAPMTPAARPEDYEAALNAALADVPELAR	3	3051.49715	1018.17299	HeLa_Trypsin_1	5293	300900.0	175.62	29	5860.2	730.5481971428572
_(ac)AAPMTPAARPEDYEAALNAALADVPELAR_	AAPMTPAARPEDYEAALNAALADVPELAR	3	3035.50223	1012.84135	HeLa_Trp_2	2397	210600.0	51.397	29	105.81	757.4097
_(ac)AAPPEPGEPEERK_	AAPPEPGEPEERK	2	1447.6943199999998	724.854438	HeLa_LysC	808	6017400.0	133.76	13	31.636	394.54905333333335
_(ac)AAPPEPGEPEER_	AAPPEPGEPEER	2	1319.59936	660.806956	HeLa_Trypsin_1	5310	2524300.0	132.39	12	1916.6	372.40078666666665
_(ac)AAPPGEYFSVGSQVSCR_	AAPPGEYFSVGSQVSCR	2	1852.8414	927.427975	HeLa_Trp_2	2403	4860800.0	53.363	17	88.53399999999999	482.697618
_(ac)AAPQDVHVR_	AAPQDVHVR	2	1033.53049	517.772522	HeLa_Trypsin_1	5339	420720.0	72.492	9	1577.9	347.36678000000006
_(ac)AAPRPSPAISVSVSAPAFYAPQ_	AAPRPSPAISVSVSAPAFYAPQ	2	2225.1480699999997	1113.58131	HeLa_LysN	812	21301.0	41.284	22	102.43	501.73995999999994
_(ac)AAPSAGSWSTFQHK_	AAPSAGSWSTFQHK	2	1515.71064	758.8625969999999	HeLa_Trp_2	2416	956780.0	150.21	14	64.999	430.09988
_(ac)AAPSDGFKPR_	AAPSDGFKPR	2	1086.54581	544.28018	HeLa_Trypsin_1	5349	767370.0	121.67	10	1706.8	359.849312
_(ac)AAPSEVAAIAPGEGDGGGGGFGSWLDGR_	AAPSEVAAIAPGEGDGGGGGFGSWLDGR	2	2599.19391	1300.6042300000001	HeLa_Trypsin_1	5351	99740.0	106.98	28	5311.1	543.64192
_(ac)AAPSEVAAIAPGEGDGGGGGFGSWLDGR_	AAPSEVAAIAPGEGDGGGGGFGSWLDGR	3	2599.19391	867.405246	HeLa_Trp_2	2421	185440.0	67.057	28	105.55	614.5309000000001
_(ac)AAPSGGVNCEEFAEFQELLK_	AAPSGGVNCEEFAEFQELLK	2	2237.03105	1119.5228	HeLa_Trypsin_1	5355	196680.0	100.56	20	5776.9	493.90754200000003
_(ac)AAPSGGVNCEEFAEFQELLK_	AAPSGGVNCEEFAEFQELLK	3	2237.03105	746.684293	HeLa_Trp_2	2424	164420.0	48.363	20	106.01	610.2995599999999
_(ac)AAPVDLELK_	AAPVDLELK	2	996.5491619999999	499.281857	HeLa_Trypsin_1	5406	96989.0	60.589	9	3815.7	340.6889
_(ac)AAPVVAPPGVVVSRAN_	AAPVVAPPGVVVSRAN	2	1544.8674800000001	773.441015	HeLa_LysN	817	50152.0	67.548	16	84.77	435.07397000000003
_(ac)AAPVVAPPGVVVSR_	AAPVVAPPGVVVSR	2	1359.78744	680.9009940000001	HeLa_Trypsin_1	5418	219120.0	88.24	14	4232.1	399.14052250000003
_(ac)AAQALALLR_	AAQALALLR	2	967.5814650000001	484.798009	HeLa_Trypsin_1	5424	373910.0	100.75	9	5102.5	344.2591428571428
_(ac)AAQGEPQVQFK_	AAQGEPQVQFK	2	1243.6197	622.8171269999999	HeLa_Trp_2	2494	3269800.0	111.39	11	60.641999999999996	382.25460636363624
_(ac)AAQGVGPGPGSAAPPGLEAARQ_	AAQGVGPGPGSAAPPGLEAARQ	2	2000.00755	1001.01105	HeLa_LysN	824	235060.0	97.93299999999999	22	66.29	472.64743
_(ac)AAQGVGPGPGSAAPPGLEAAR_	AAQGVGPGPGSAAPPGLEAAR	2	1871.94897	936.9817640000001	HeLa_Trypsin_1	5553	1816300.0	175.38	21	3396.2	464.644335
_(ac)AAQIPIVATTSTPGIVR_	AAQIPIVATTSTPGIVR	2	1735.98323	868.998894	HeLa_Trypsin_1	5571	445620.0	161.23	17	4858.6	472.21884
_(ac)AAQTILFDFTLDK_	AAQTILFDFTLDK	2	1523.7871599999999	762.900857	Drosophila_LysC	1942	90500.0	127.03	13	104.61	430.91582400000004
_(ac)AAQVAPAAASSLGNPPPPPPSELK_	AAQVAPAAASSLGNPPPPPPSELK	2	2308.20631	1155.1104300000002	HeLa_Trypsin_1	5711	43206.0	64.983	24	3984.9	557.2860566666667
_(ac)AAQVAPAAASSLGNPPPPPPSELK_	AAQVAPAAASSLGNPPPPPPSELK	3	2308.20631	770.4093799999999	HeLa_Trypsin_1	5712	19473.0	52.148999999999994	24	3984.9	676.4749
_(ac)AARPLVTVYDEK_	AARPLVTVYDEK	2	1402.7456300000001	702.380091	CElegans_Tryp	791	643330.0	145.75	12	39.674	400.71082666666666
_(ac)AARPQQPPM(ox)EM(ox)PDLSNAIVAQDEM(ox)GRPFIIVK_	AARPQQPPMEMPDLSNAIVAQDEMGRPFIIVK	3	3638.78951	1213.93711	Yeast_LysC	1443	7775200.0	97.945	32	86.26	700.6447
_(ac)AARPQQPPM(ox)EM(ox)PDLSNAIVAQDEM(ox)GRPFIIVK_	AARPQQPPMEMPDLSNAIVAQDEMGRPFIIVK	4	3638.78951	910.7046539999999	Yeast_LysC	1444	4565000.0	161.58	32	86.28	870.6495
_(ac)AARTVIIDHGSGFL_	AARTVIIDHGSGFL	2	1497.7939800000001	749.904265	HeLa_LysN	864	1375400.0	166.65	14	81.271	417.58052399999997
_(ac)AASAAAAELQASGGPR_	AASAAAAELQASGGPR	2	1468.72702	735.3707860000001	HeLa_Trypsin_1	5782	1898200.0	248.91	16	3172.5	428.22151375000004
_(ac)AASAAAASAAAASAASGSPGPGEGSAGGEK_	AASAAAASAAAASAASGSPGPGEGSAGGEK	2	2428.11024	1215.0624	HeLa_Trypsin_1	5792	1410900.0	348.9	30	3038.6	581.300435
_(ac)AASAAAASAAAASAASGSPGPGEGSAGGEK_	AASAAAASAAAASAASGSPGPGEGSAGGEK	3	2428.11024	810.377356	HeLa_Trypsin_1	5785	1895100.0	191.32	30	3079.7	631.0088887499999
_(ac)AASAAAASAAAASAASGSPGPGEGSAGGE_	AASAAAASAAAASAASGSPGPGEGSAGGE	2	2300.01528	1151.0149099999999	HeLa_LysN	868	288440.0	233.43	29	70.72800000000001	547.64835
_(ac)AASAAAASAAAASAASGSPGPGEGSAGGE_	AASAAAASAAAASAASGSPGPGEGSAGGE	3	2300.01528	767.679035	HeLa_LysN	867	118210.0	42.977	29	70.747	613.0377
_(ac)AASCVLLHTGQK_	AASCVLLHTGQK	2	1325.67617	663.845361	HeLa_Trypsin_1	5915	3730500.0	159.93	12	2678.1	390.526638076923
_(ac)AASDTERDGLAPEK_	AASDTERDGLAPEK	2	1500.70562	751.360084	HeLa_Trp_2	2793	675340.0	119.79	14	35.376	412.72487600000005
_(ac)AASEAAAAAGSAALAAGAR_	AASEAAAAAGSAALAAGAR	2	1598.80125	800.4079	HeLa_Trypsin_1	6129	43890.0	135.13	19	3724.7	473.9473
_(ac)AASEAAVVSSPSLK_	AASEAAVVSSPSLK	2	1357.70891	679.861731	HeLa_Trypsin_1	6130	938340.0	176.45	14	3194.7	412.01758250000006
_(ac)AASEVAGVVANAPSPPESSSLCASK_	AASEVAGVVANAPSPPESSSLCASK	2	2427.15877	1214.58666	HeLa_Trypsin_1	6163	44591.0	76.494	25	4047.6	552.10545
_(ac)AASEVAGVVANAPSPPESSSLCASK_	AASEVAGVVANAPSPPESSSLCASK	3	2427.15877	810.060199	HeLa_Trypsin_1	6165	392650.0	80.04899999999999	25	4018.4	608.1061520000001
_(ac)AASGAVEPGPPGAAVAPSPAPAPPPAPDHLFR_	AASGAVEPGPPGAAVAPSPAPAPPPAPDHLFR	3	3010.5301	1004.51731	HeLa_Trypsin_1	6168	369140.0	88.714	32	4418.8	673.0995
_(ac)AASGAVEPGPPGAAVAPSPAPAPPPAPDHLFR_	AASGAVEPGPPGAAVAPSPAPAPPPAPDHLFR	4	3010.5301	753.639803	HeLa_Trypsin_1	6167	22723.0	64.967	32	4418.6	772.2946
_(ac)AASGESGTSGGGGSTEEAFM(ox)TFYSEVK_	AASGESGTSGGGGSTEEAFMTFYSEVK	2	2701.1337399999998	1351.57414	HeLa_Trp_2	2808	349770.0	151.55	27	101.86	553.9144779999999
_(ac)AASGESGTSGGGGSTEEAFM(ox)TFYSEVK_	AASGESGTSGGGGSTEEAFMTFYSEVK	3	2701.1337399999998	901.3851880000001	HeLa_LysC	888	345640.0	40.324	27	97.86	682.51058
_(ac)AASGESGTSGGGGSTEEAFMTFYSEVK_	AASGESGTSGGGGSTEEAFMTFYSEVK	2	2685.13882	1343.57669	HeLa_Trp_2	2810	161840.0	186.56	27	105.19	556.85834
_(ac)AASGESGTSGGGGSTEEAFMTFYSEVK_	AASGESGTSGGGGSTEEAFMTFYSEVK	3	2685.13882	896.05355	HeLa_Trp_2	2811	273420.0	85.421	27	105.17	699.6871
_(ac)AASKPVEAAVVAAAVPSSGSGVGGGGTAGPGTGGLPR_	AASKPVEAAVVAAAVPSSGSGVGGGGTAGPGTGGLPR	4	3158.632	790.665277	HeLa_Trp_2	2845	747550.0	58.87	37	94.75299999999999	911.3944
_(ac)AASM(ox)HGQPSPSLEDAK_	AASMHGQPSPSLEDAK	2	1682.757	842.385776	HeLa_Trypsin_1	6266	214410.0	181.9	16	1666.1	435.72820250000007
_(ac)AASQAVEEM(ox)R_	AASQAVEEMR	2	1148.5131900000001	575.26387	HeLa_Trypsin_1	6291	860470.0	132.39	10	1431.8	365.14133285714286
_(ac)AASQAVEEMR_	AASQAVEEMR	2	1132.51827	567.266413	HeLa_Trypsin_1	6294	154330.0	150.53	10	2523.4	362.123415
_(ac)AASQTSQTVASHVPFADLCSTLER_	AASQTSQTVASHVPFADLCSTLER	2	2617.2442300000002	1309.62939	HeLa_Trypsin_1	6314	73635.0	47.148	24	4603.2	561.9048499999999
_(ac)AASQTSQTVASHVPFADLCSTLER_	AASQTSQTVASHVPFADLCSTLER	3	2617.2442300000002	873.42202	HeLa_Trypsin_1	6315	300300.0	176.42	24	4603.4	615.6262999999999
_(ac)AASSSSSSAGGVSGSSVTGSGFSVSDLAPPR_	AASSSSSSAGGVSGSSVTGSGFSVSDLAPPR	3	2797.30022	933.440684	HeLa_Trypsin_1	6325	38014.0	54.876999999999995	31	4188.7	735.4227
_(ac)AASTASHRPIK_	AASTASHRPIK	2	1179.63602	590.825286	HeLa_Trp_2	2904	225440.0	112.8	11	18.81	368.18035
_(ac)AASTSM(ox)VPVAVTAAVAPVLSINSDFSDLR_	AASTSMVPVAVTAAVAPVLSINSDFSDLR	3	2946.5008399999997	983.1742220000001	HeLa_Trp_2	2907	585690.0	112.06	29	106.64	768.4983016666666
_(ac)AASTSMVPVAVTAAVAPVLSINSDFSDLR_	AASTSMVPVAVTAAVAPVLSINSDFSDLR	3	2930.50592	977.842584	HeLa_Trp_2	2905	126320.0	42.888000000000005	29	107.22	759.8535449999999
_(ac)AASVPPGGQRILQK_	AASVPPGGQRILQK	2	1462.8256099999999	732.420082	Yeast_LysC	1627	2460100.0	79.311	14	51.994	419.0566
_(ac)AATAAAVVAEEDTELR_	AATAAAVVAEEDTELR	2	1657.81589	829.915224	HeLa_Trypsin_1	6381	500610.0	79.795	16	4439.4	457.5758228571429
_(ac)AATAAEAVASGSGEPREEAGALGPAWDESQLR_	AATAAEAVASGSGEPREEAGALGPAWDESQLR	3	3195.50686	1066.17623	HeLa_Trp_2	2943	1022400.0	41.261	32	96.63	685.607485
_(ac)AATAAEAVASGSGEPR_	AATAAEAVASGSGEPR	2	1485.70595	743.860251	HeLa_Trypsin_1	6386	782330.0	236.7	16	2841.1	438.8647885714286
_(ac)AATAAVSPSDYLQPAASTTQDSQPSPLALLAATCSK_	AATAAVSPSDYLQPAASTTQDSQPSPLALLAATCSK	3	3630.7723200000005	1211.26472	HeLa_Trypsin_1	6390	36986.0	76.307	36	5920.4	719.88776
_(ac)AATALLEAGLAR_	AATALLEAGLAR	2	1197.67174	599.843145	HeLa_Trypsin_1	6393	235070.0	208.6	12	5108.3	390.264225
_(ac)AATASAGAGGIDGKPRTSP_	AATASAGAGGIDGKPRTSP	2	1725.8645800000002	863.939564	HeLa_LysN	924	268550.0	106.58	19	33.139	472.8770275
_(ac)AATASAGAGGIDGKPR_	AATASAGAGGIDGKPR	2	1440.73211	721.373329	HeLa_Trp_2	2950	11322000.0	154.09	16	35.891	436.78618615384613
_(ac)AATASAGAGGIDGK_	AATASAGAGGIDGK	2	1187.57823	594.796392	HeLa_Trypsin_1	6400	2450800.0	125.17	14	1739.2	388.1083842857143
_(ac)AATASAGVPATVSEK_	AATASAGVPATVSEK	2	1400.71472	701.364638	HeLa_Trypsin_1	6411	539060.0	145.95	15	2466.8	434.36329800000004
_(ac)AATDIAEEAFHLRLGYLK_	AATDIAEEAFHLRLGYLK	2	2059.07384	1030.5442	Drosophila_LysC	2468	5982700.0	322.26	18	94.57	514.3712465000001
_(ac)AATDIAEEAFHLRLGYLK_	AATDIAEEAFHLRLGYLK	3	2059.07384	687.365223	Drosophila_LysC	2465	3312400.0	174.05	18	94.59	558.1374243749999
_(ac)AATDIAEEAFHLRLGYL_	AATDIAEEAFHLRLGYL	2	1930.9788800000001	966.496715	Drosophila_LysN	2424	249810.0	315.09	17	104.13	497.62924250000003
_(ac)AATDIAEEAFHLR_	AATDIAEEAFHLR	2	1484.72596	743.3702549999999	Drosophila_Trp	2419	5189900.0	239.42	13	67.024	427.54653999999994
_(ac)AATEDERLAGSGEGER_	AATEDERLAGSGEGER	2	1688.76017	845.3873619999999	HeLa_Trp_2	2974	1085300.0	96.31299999999999	16	36.361999999999995	428.67584000000005
_(ac)AATEGVGEAAQGGEPGQPAQPPPQPHPPPPQQQHK_	AATEGVGEAAQGGEPGQPAQPPPQPHPPPPQQQHK	3	3556.70836	1186.57673	HeLa_Trypsin_1	6436	389460.0	46.345	35	2332.1	704.8749433333332
_(ac)AATEGVGEAAQGGEPGQPAQPPPQPHPPPPQQQHK_	AATEGVGEAAQGGEPGQPAQPPPQPHPPPPQQQHK	4	3556.70836	890.1843660000001	HeLa_Trypsin_1	6434	299940.0	159.03	35	2332.6	816.9033
_(ac)AATEGVGEAAQGGEPGQPAQPPPQPHPPPPQQQH_	AATEGVGEAAQGGEPGQPAQPPPQPHPPPPQQQH	3	3428.61339	1143.87841	HeLa_LysN	933	43183.0	67.057	34	50.611999999999995	679.83
_(ac)AATEGVGEAAQGGEPGQPAQPPPQPHPPPPQQQH_	AATEGVGEAAQGGEPGQPAQPPPQPHPPPPQQQH	4	3428.61339	858.160625	HeLa_LysN	932	59067.0	60.708	34	50.611999999999995	730.8441
_(ac)AATEPILAATGSPAAVPPEK_	AATEPILAATGSPAAVPPEK	2	1932.02041	967.0174800000001	HeLa_Trypsin_1	6448	717950.0	242.43	20	4223.1	497.185206
_(ac)AATFFGEVVK_	AATFFGEVVK	2	1109.57571	555.7951320000001	HeLa_Trypsin_1	6473	1843300.0	90.76100000000001	10	5029.5	357.3528519999999
_(ac)AATITDDIVATVLESIEEK_	AATITDDIVATVLESIEEK	2	2059.05725	1030.5359	CElegans_Tryp	838	18085.0	124.24	19	111.36	525.16625
_(ac)AATLILEPAGR_	AATLILEPAGR	2	1152.6502699999999	577.332413	HeLa_Trypsin_1	6537	134130.0	76.572	11	4411.6	368.81808333333333
_(ac)AATNLENQLHSAQK_	AATNLENQLHSAQK	2	1565.77978	783.897168	HeLa_Trypsin_1	6564	4363.1	84.999	14	2629.1	431.4655
_(ac)AATQDYKPGDIPLEEQDDR_	AATQDYKPGDIPLEEQDDR	2	2202.00767	1102.01111	Drosophila_Trp	2592	79466.0	56.473	19	45.088	488.84763
_(ac)AATTANPEM(ox)TSDVPSLGPAIASGNSGPGIQGGGAIVQR_	AATTANPEMTSDVPSLGPAIASGNSGPGIQGGGAIVQR	3	3606.7584	1203.26008	HeLa_Trypsin_1	6586	141370.0	122.99	38	4451.1	696.0141
_(ac)AATTANPEM(ox)TSDVPSLGPAIASGNSGPGIQGGGAIVQR_	AATTANPEMTSDVPSLGPAIASGNSGPGIQGGGAIVQR	4	3606.7584	902.696877	HeLa_Trypsin_1	6587	41810.0	46.467	38	4451.0	947.2582
_(ac)AATTANPEMTSDVPSLGPAIASGNSGPGIQGGGAIVQR_	AATTANPEMTSDVPSLGPAIASGNSGPGIQGGGAIVQR	3	3590.76349	1197.9284400000001	HeLa_Trypsin_1	6588	107010.0	176.24	38	4748.3	694.5286
_(ac)AATTGSGVKVPRNFRLLEELEEGQ_	AATTGSGVKVPRNFRLLEELEEGQ	3	2642.3663899999997	881.796074	HeLa_LysN	953	181800.0	55.86600000000001	24	88.04700000000001	611.38627
_(ac)AATVNLELDPIFLK_	AATVNLELDPIFLK	2	1584.8763099999999	793.445431	HeLa_LysC	954	3702.8	80.623	14	105.98	433.14505
_(ac)AAVATCGSVAASTGSAVATASK_	AAVATCGSVAASTGSAVATASK	2	1978.9629699999998	990.488761	HeLa_Trypsin_1	6641	85502.0	116.06	22	3006.4	533.0602866666667
_(ac)AAVAVAVREDSGSGM(ox)K_	AAVAVAVREDSGSGMK	2	1604.78282	803.398686	HeLa_LysC	957	613700.0	130.78	16	54.181000000000004	442.146835
_(ac)AAVAVAVREDSGSGM(ox)_	AAVAVAVREDSGSGM	2	1476.68786	739.3512049999999	HeLa_LysN	955	981290.0	143.22	15	64.194	417.13428
_(ac)AAVDLEKLRASGAG_	AAVDLEKLRASGAG	2	1398.74669	700.380623	HeLa_LysN	960	700540.0	84.309	14	64.55199999999999	400.84967
_(ac)AAVDSDVESLPR_	AAVDSDVESLPR	2	1299.63066	650.822606	HeLa_Trypsin_1	6753	1016600.0	162.8	12	3292.6	396.412705
_(ac)AAVDSFYLLYR_	AAVDSFYLLYR	2	1358.68705	680.350803	HeLa_Trypsin_1	6759	181790.0	98.009	11	5549.6	406.67142142857136
_(ac)AAVDVNQPITGHK_	AAVDVNQPITGHK	2	1390.7204800000002	696.367515	CElegans_Tryp	874	574140.0	101.48	13	32.471	392.238965
_(ac)AAVEAAAEPVTVVAAVGPKA_	AAVEAAAEPVTVVAAVGPKA	2	1862.01493	932.014741	HeLa_LysN	961	9748.1	53.051	20	104.31	519.6866
_(ac)AAVEAAAEPVTVVAAVGPK_	AAVEAAAEPVTVVAAVGPK	2	1790.97781	896.496184	HeLa_Trypsin_1	6764	90213.0	67.887	19	4898.4	506.79016
_(ac)AAVENAEPRTELQELQFK_	AAVENAEPRTELQELQFK	2	2114.0644	1058.0394800000001	Drosophila_LysC	2821	861340.0	221.62	18	74.654	508.34362000000004
_(ac)AAVENAEPRTELQELQFK_	AAVENAEPRTELQELQFK	3	2114.0644	705.695409	Drosophila_LysC	2818	34641.0	44.571000000000005	18	68.415	561.4413
_(ac)AAVENAEPRTELQELQF_	AAVENAEPRTELQELQF	2	1985.96943	993.991994	Drosophila_LysN	2815	217580.0	105.78	17	97.801	477.98045
_(ac)AAVETRVCETDGCSSEA_	AAVETRVCETDGCSSEA	2	1882.7673100000002	942.3909289999999	HeLa_LysN	969	60913.0	49.486999999999995	17	45.802	449.43228
_(ac)AAVGAGGSTAAPGPGAVSAGALEPGTASAAHR_	AAVGAGGSTAAPGPGAVSAGALEPGTASAAHR	2	2728.3528699999997	1365.18371	HeLa_Trp_2	3207	24912.0	49.872	32	76.75	567.29298
_(ac)AAVGAGGSTAAPGPGAVSAGALEPGTASAAHR_	AAVGAGGSTAAPGPGAVSAGALEPGTASAAHR	3	2728.3528699999997	910.4582330000001	HeLa_Trypsin_1	7153	297260.0	194.94	32	3338.5	689.5463375
_(ac)AAVGSGGYARNDAGE_	AAVGSGGYARNDAGE	2	1435.6327800000001	718.823669	HeLa_LysN	974	116830.0	42.06100000000001	15	32.607	413.99285999999995
_(ac)AAVKEPLEFHA_	AAVKEPLEFHA	2	1252.64519	627.32987	HeLa_LysN	981	1478700.0	120.33	11	65.997	370.231445
_(ac)AAVLESLLR_	AAVLESLLR	2	1012.5917	507.303124	HeLa_Trypsin_1	7183	10419.0	62.88	9	6165.6	349.52716
_(ac)AAVLKPVLLGLR_	AAVLKPVLLGLR	2	1290.8387400000001	646.426648	HeLa_Trp_2	3232	249120.0	133.98	12	105.64	400.643935
_(ac)AAVLQQVLERTELN_	AAVLQQVLERTELN	2	1624.87843	813.446494	HeLa_LysN	985	1067300.0	200.76	14	106.59	432.5804
_(ac)AAVLQQVLER_	AAVLQQVLER	2	1167.6611699999999	584.837862	HeLa_Trypsin_1	7206	2403600.0	111.39	10	5573.5	363.47472812499996
_(ac)AAVPELLQQQEEDRSK_	AAVPELLQQQEEDRSK	2	1881.9432199999999	941.978886	HeLa_LysC	992	5695300.0	214.78	16	76.847	477.69379
_(ac)AAVPELLQQQEEDRS_	AAVPELLQQQEEDRS	2	1753.8482600000002	877.931405	HeLa_LysN	989	538080.0	117.21	15	86.31299999999999	449.8494
_(ac)AAVPELLQQQEEDR_	AAVPELLQQQEEDR	2	1666.8162300000001	834.415391	HeLa_Trypsin_1	7308	3966100.0	147.19	14	4205.0	442.36082818181825
_(ac)AAVPQNNLQEQLER_	AAVPQNNLQEQLER	2	1650.83255	826.42355	HeLa_Trypsin_1	7322	95956.0	50.11600000000001	14	3346.6	428.84406
_(ac)AAVQAAEVKVDGSEPKLS_	AAVQAAEVKVDGSEPKLS	2	1839.95781	920.9861800000001	HeLa_LysN	1000	3664900.0	142.03	18	65.847	470.7582775
_(ac)AAVQAAEVKVDGSEP_	AAVQAAEVKVDGSEP	2	1511.74675	756.8806519999999	HeLa_LysN	995	2683200.0	58.313	15	65.222	425.011215
_(ac)AAVQAAEVK_	AAVQAAEVK	2	927.502546	464.758549	HeLa_Trypsin_1	7490	167860.0	40.501999999999995	9	2096.1	334.05373999999995
_(ac)AAVQM(ox)DPELAK_	AAVQMDPELAK	2	1229.59619	615.805371	HeLa_Trypsin_1	7505	1051900.0	57.888000000000005	11	2395.4	371.51694
_(ac)AAVQMDPELAK_	AAVQMDPELAK	2	1213.6012699999999	607.807913	HeLa_Trypsin_1	7504	201610.0	61.48	11	3672.4	364.45682
_(ac)AAVRDYKTALEFA_	AAVRDYKTALEFA	2	1495.76709	748.8908230000001	Yeast_LysN	1767	23915.0	45.93899999999999	13	82.961	410.55502
_(ac)AAVRDYK_	AAVRDYK	2	863.450116	432.732335	Yeast_LysC	1763	3097400.0	85.81299999999999	7	21.15	318.14128999999997
_(ac)AAVSDIPVHLPK_	AAVSDIPVHLPK	2	1287.71869	644.86662	Drosophila_LysC	3123	455290.0	109.88	12	76.029	403.09009
_(ac)AAVSVYAPPVGGFSFDNCR_	AAVSVYAPPVGGFSFDNCR	2	2054.95201	1028.4832800000001	HeLa_Trypsin_1	7516	44947.0	49.486999999999995	19	5234.5	484.9498
_(ac)AAVTLHLRAETK_	AAVTLHLRAETK	2	1350.76195	676.388251	Yeast_LysC	1778	116420.0	73.655	12	50.228	400.37535249999996
_(ac)AAVTLHLR_	AAVTLHLR	2	921.5396	461.77707699999996	Yeast_Trypsin	1776	141840.0	56.091	8	55.148999999999994	332.37387
_(ac)AAVVENVVKLLGEQYY_	AAVVENVVKLLGEQYY	2	1835.9669199999998	918.990734	HeLa_LysN	1012	79335.0	132.93	16	108.1	467.43059
_(ac)AAVVEVEVGGGAAGER_	AAVVEVEVGGGAAGER	2	1511.75799	756.8862690000001	HeLa_Trp_2	3354	376690.0	102.03	16	86.48	417.57615
_(ac)AAYTEDQLAEFQEAFNLFDNRGDGK_	AAYTEDQLAEFQEAFNLFDNRGDGK	2	2890.30458	1446.15957	Drosophila_LysC	3353	493040.0	186.55	25	103.87	573.8261200000001
_(ac)AAYTEDQLAEFQEAFNLFDNRGDGK_	AAYTEDQLAEFQEAFNLFDNRGDGK	3	2890.30458	964.4421369999999	Drosophila_LysC	3351	128410.0	57.476000000000006	25	103.87	634.352065
_(ac)AAYTEDQLAEFQEAFNLFDNR_	AAYTEDQLAEFQEAFNLFDNR	2	2533.13975	1267.57715	Drosophila_Trp	3346	64847.0	197.17	21	105.59	541.6958266666667
_(ac)AAYTEDQLAEFQEAFNLFDNR_	AAYTEDQLAEFQEAFNLFDNR	3	2533.13975	845.387192	Drosophila_Trp	3345	44945.0	101.43	21	105.59	631.92515
_(ac)ACARPLISVYSEK_	ACARPLISVYSEK	2	1534.78136	768.397958	HeLa_Trp_2	3535	242420.0	99.27600000000001	13	73.327	425.74159
_(ac)ACARPLISVYSE_	ACARPLISVYSE	2	1406.6864	704.350477	HeLa_LysN	1054	126720.0	63.397	12	80.708	402.24976000000004
_(ac)ACGLVASNLNLKPGECLR_	ACGLVASNLNLKPGECLR	2	2013.01356	1007.51406	HeLa_Trp_2	3690	2267300.0	153.52	18	90.354	515.0447042857141
_(ac)ACGLVASNLNLK_	ACGLVASNLNLK	2	1300.68092	651.347737	HeLa_Trypsin_1	8350	5047300.0	162.49	12	4038.6	406.5428241860465
_(ac)ACLLETPIR_	ACLLETPIR	2	1113.5852300000001	557.799891	HeLa_Trypsin_1	8562	84611.0	109.36	9	4463.1	358.23987
_(ac)ACLSRIDANLLQYYEK_	ACLSRIDANLLQYYEK	2	1997.9880600000001	1000.00131	Yeast_LysC	1885	149280.0	117.77	16	102.67	500.1961
_(ac)ACPALGLEALQPLQPEPPPEPAFSEAQK_	ACPALGLEALQPLQPEPPPEPAFSEAQK	3	3026.50592	1009.8425800000001	HeLa_Trypsin_1	8633	896650.0	176.42	28	5821.3	675.4377699999999
_(ac)ACPLDQAIGLLVAIFHK_	ACPLDQAIGLLVAIFHK	2	1907.03389	954.5242210000001	HeLa_LysC	1072	547380.0	185.9	17	107.36	497.16772
_(ac)ACPLDQAIGLLVAIFHK_	ACPLDQAIGLLVAIFHK	3	1907.03389	636.68524	HeLa_LysC	1074	20592.0	48.701	17	107.31	562.41864
_(ac)ACSIVQFCYFQDLQAAR_	ACSIVQFCYFQDLQAAR	2	2117.96628	1059.9904199999999	HeLa_Trp_2	3984	13315.0	49.097	17	105.9	516.347
_(ac)ACSPDAVVSPSSAFLR_	ACSPDAVVSPSSAFLR	2	1704.81412	853.4143369999999	HeLa_Trypsin_1	8838	127420.0	72.327	16	4319.8	448.5896
_(ac)ACTGPSLPSAFDILGAAGQDK_	ACTGPSLPSAFDILGAAGQDK	2	2117.00992	1059.51224	HeLa_Trypsin_1	8861	71281.0	89.92299999999999	21	5767.8	498.1397
_(ac)ADAAASPVGKR_	ADAAASPVGKR	2	1083.56727	542.790912	HeLa_Trp_2	4066	17248.0	146.27	11	28.144000000000002	359.53946
_(ac)ADAAATAGAGGSGTRSGS_	ADAAATAGAGGSGTRSGS	2	1505.67063	753.8425900000001	HeLa_LysN	1105	16021.0	85.81299999999999	18	21.858	423.6975
_(ac)ADAAATAGAGGSGTR_	ADAAATAGAGGSGTR	2	1274.58511	638.2998299999999	HeLa_Trypsin_1	8946	207290.0	159.12	15	1246.6	395.7403433333333
_(ac)ADAAHQEFARRLALFSINVYGK_	ADAAHQEFARRLALFSINVYGK	3	2518.30809	840.443307	Drosophila_LysC	3434	153020.0	76.04899999999999	22	80.833	627.3316
_(ac)ADAAHQEFAR_	ADAAHQEFAR	2	1156.52613	579.270344	Drosophila_Trp	3433	59346.0	139.02	10	22.368000000000002	368.71451
_(ac)ADAAPAGDAPPNAGAPAGEGGDGEIVGGPHNPQQIAAQK_	ADAAPAGDAPPNAGAPAGEGGDGEIVGGPHNPQQIAAQK	3	3614.6985799999998	1205.9068	Drosophila_Trp	3436	679020.0	81.89699999999999	39	45.224	660.3580366666666
_(ac)ADAAPQLGKR_	ADAAPQLGKR	2	1067.57236	534.793455	HeLa_Trp_2	4068	67307.0	62.968999999999994	10	38.296	356.52716000000004
_(ac)ADAASPCSVVNDLR_	ADAASPCSVVNDLR	2	1515.69876	758.856654	HeLa_Trypsin_1	8956	53022.0	142.71	14	3798.4	411.90517
_(ac)ADAASQVLLGSGLTILSQPLM(ox)YVK_	ADAASQVLLGSGLTILSQPLMYVK	3	2532.35093	845.124252	HeLa_Trp_2	4070	880850.0	162.14	24	107.34	690.0257983333332
_(ac)ADAASQVLLGSGLTILSQPLMYVK_	ADAASQVLLGSGLTILSQPLMYVK	2	2516.35601	1259.1852800000001	HeLa_Trp_2	4074	169220.0	209.42	24	107.62	581.6658
_(ac)ADAASQVLLGSGLTILSQPLMYVK_	ADAASQVLLGSGLTILSQPLMYVK	3	2516.35601	839.7926140000001	HeLa_Trp_2	4075	954330.0	123.92	24	107.62	672.1237
_(ac)ADAEAAATHPDHGQAIPTAK_	ADAEAAATHPDHGQAIPTAK	2	2012.9551800000002	1007.4848699999999	CElegans_Tryp	1128	163460.0	101.52	20	24.136999999999997	469.954935
_(ac)ADAEVIILPK_	ADAEVIILPK	2	1109.6332300000001	555.823889	HeLa_Trypsin_1	9082	281870.0	79.059	10	4455.1	363.91394
_(ac)ADAFGDELFSVFEGDSTTAAGTKKD_	ADAFGDELFSVFEGDSTTAAGTKKD	2	2620.18167	1311.09811	HeLa_LysN	1130	108300.0	110.09	25	105.6	545.27325
_(ac)ADAFGDELFSVFEGDSTTAAGTKK_	ADAFGDELFSVFEGDSTTAAGTKK	2	2505.15473	1253.58464	HeLa_Trp_2	4117	77223.0	130.81	24	105.82	582.2025
_(ac)ADAFGDELFSVFEGDSTTAAGTK_	ADAFGDELFSVFEGDSTTAAGTK	2	2377.05977	1189.5371599999999	HeLa_Trp_2	4114	1597400.0	203.52	23	106.67	530.294432
_(ac)ADAFGDELFSVFEGDSTTAAGTK_	ADAFGDELFSVFEGDSTTAAGTK	3	2377.05977	793.360532	HeLa_LysC	1124	61058.0	68.42	23	106.3	625.3838833333333
_(ac)ADAGIRRVVPSDLYPLVLGFLRDNQLSEVAN_	ADAGIRRVVPSDLYPLVLGFLRDNQLSEVAN	3	3438.82595	1147.28259	HeLa_LysN	1131	652750.0	53.967	31	105.6	692.8473
_(ac)ADAGIRRVVPSDLYPLVLGFLRDNQLSEVAN_	ADAGIRRVVPSDLYPLVLGFLRDNQLSEVAN	4	3438.82595	860.7137650000001	HeLa_LysN	1132	139760.0	59.868	31	105.6	874.9989
_(ac)ADALLADLESTTSHISK_	ADALLADLESTTSHISK	2	1812.91052	907.4625380000001	HeLa_Trypsin_1	9124	77891.0	155.57	17	5693.7	469.1918
_(ac)ADAWEEIRR_	ADAWEEIRR	2	1186.57309	594.293819	HeLa_Trp_2	4186	3083200.0	111.39	9	68.025	359.6933333333333
_(ac)ADDAGAAGGPGGPGGPGM(ox)GNR_	ADDAGAAGGPGGPGGPGMGNR	2	1795.7543699999999	898.8844630000001	HeLa_Trypsin_1	9274	169380.0	200.82	21	1559.0	441.4522525
_(ac)ADDAGAAGGPGGPGGPGMGNR_	ADDAGAAGGPGGPGGPGMGNR	2	1779.7594600000002	890.887006	HeLa_Trypsin_1	9277	56976.0	42.941	21	2055.4	469.32473333333337
_(ac)ADDAGLETPLCSEQFGSGEAR_	ADDAGLETPLCSEQFGSGEAR	2	2250.9699100000003	1126.49223	HeLa_Trypsin_1	9278	874250.0	346.92	21	4105.6	493.2490714285714
_(ac)ADDIDIEAM(ox)LEAPYKK_	ADDIDIEAMLEAPYKK	2	1878.8921	940.4533240000001	HeLa_Trp_2	4257	577700.0	91.939	16	91.61200000000001	479.45882714285716
_(ac)ADDIDIEAM(ox)LEAPYK_	ADDIDIEAMLEAPYK	2	1750.7971300000002	876.405843	HeLa_Trp_2	4247	834330.0	102.03	15	103.27	453.7988272727273
_(ac)ADDIDIEAMLEAPYKK_	ADDIDIEAMLEAPYKK	2	1862.8971800000002	932.455867	HeLa_Trp_2	4261	1190700.0	166.71	16	105.23	488.5639566666667
_(ac)ADDIDIEAMLEAPYK_	ADDIDIEAMLEAPYK	2	1734.80222	868.408385	HeLa_Trp_2	4250	83627.0	52.863	15	106.16	450.52554000000003
_(ac)ADDLDFETGDAGASATFPM(ox)QCSALRK_	ADDLDFETGDAGASATFPMQCSALRK	2	2831.23782	1416.62619	HeLa_Trp_2	4289	302850.0	72.075	26	88.634	546.75366
_(ac)ADDLDFETGDAGASATFPM(ox)QCSALR_	ADDLDFETGDAGASATFPMQCSALR	2	2703.14286	1352.57871	HeLa_Trp_2	4273	6543300.0	97.681	25	100.92	538.7608396
_(ac)ADDLDFETGDAGASATFPM(ox)QCSALR_	ADDLDFETGDAGASATFPMQCSALR	3	2703.14286	902.0548970000001	HeLa_Trp_2	4278	4157800.0	55.416000000000004	25	100.91	623.4131286666667
_(ac)ADDLDFETGDAGASATFPMQCSALRK_	ADDLDFETGDAGASATFPMQCSALRK	2	2815.24291	1408.6287300000001	HeLa_Trp_2	4286	1967500.0	40.363	26	98.656	563.1442933333334
_(ac)ADDLDFETGDAGASATFPMQCSALR_	ADDLDFETGDAGASATFPMQCSALR	2	2687.14795	1344.58125	HeLa_Trp_2	4284	684540.0	147.64	25	105.12	536.5732016666667
_(ac)ADDLDFETGDAGASATFPMQCSALR_	ADDLDFETGDAGASATFPMQCSALR	3	2687.14795	896.723258	HeLa_Trp_2	4283	212110.0	50.131	25	105.12	630.75391
_(ac)ADDLKRFLY_	ADDLKRFLY	2	1181.60807	591.811313	HeLa_LysN	1162	781060.0	125.5	9	86.756	377.01862
_(ac)ADDPSAADRNVEIWK_	ADDPSAADRNVEIWK	2	1727.81148	864.9130150000001	HeLa_LysC	1167	8050200.0	163.09	15	64.415	435.3534775
_(ac)ADDQGCIEEQGVEDSANEDSVDAKPDR_	ADDQGCIEEQGVEDSANEDSVDAKPDR	2	2990.23195	1496.12325	HeLa_Trp_2	4328	175290.0	61.318999999999996	27	53.516999999999996	522.6486
_(ac)ADDQGCIEEQGVEDSANEDSVDAKPDR_	ADDQGCIEEQGVEDSANEDSVDAKPDR	3	2990.23195	997.751258	HeLa_Trp_2	4327	1733300.0	47.266999999999996	27	53.516999999999996	623.73773
_(ac)ADDVDQQQTTNTVEEPLDLIR_	ADDVDQQQTTNTVEEPLDLIR	2	2441.15579	1221.5851699999998	HeLa_Trypsin_1	9440	7709900.0	132.93	21	4841.9	510.10348250000004
_(ac)ADDVDQQQTTNTVEEPLDLIR_	ADDVDQQQTTNTVEEPLDLIR	3	2441.15579	814.725874	HeLa_Trypsin_1	9438	1619800.0	180.11	21	4841.3	578.110454
_(ac)ADDWESAADSEVVIRPTAAASVNK_	ADDWESAADSEVVIRPTAAASVNK	2	2543.21398	1272.61426	Drosophila_LysC	3654	158430.0	42.977	24	77.312	543.02856
_(ac)ADDWESAADSEVVIRPTAAASVN_	ADDWESAADSEVVIRPTAAASVN	2	2415.1190100000003	1208.56678	Drosophila_LysN	3653	15056.0	149.14	23	88.509	548.45928
_(ac)ADEAALALQPGGSPSAAGADR_	ADEAALALQPGGSPSAAGADR	2	1965.9392	983.976875	HeLa_Trypsin_1	9448	482870.0	153.05	21	3664.6	477.90115
_(ac)ADEALAGLDEGALRK_	ADEALAGLDEGALRK	2	1569.79985	785.907202	HeLa_Trp_2	4342	222470.0	138.71	15	83.194	440.88791000000003
_(ac)ADEALAGLDEGALR_	ADEALAGLDEGALR	2	1441.70489	721.85972	HeLa_Trypsin_1	9452	374320.0	228.54	14	4433.3	418.88457571428575
_(ac)ADEALFLLLHNEM(ox)VSGVYK_	ADEALFLLLHNEMVSGVYK	2	2206.09801	1104.05628	HeLa_Trypsin_1	9454	24992.0	51.07	19	5965.6	515.382
_(ac)ADEALFLLLHNEM(ox)VSGVY_	ADEALFLLLHNEMVSGVY	2	2078.00304	1040.0088	HeLa_LysN	1177	20640.0	54.309	18	106.94	500.50982999999997
_(ac)ADEALFLLLHNEMVSGVYK_	ADEALFLLLHNEMVSGVYK	2	2190.10309	1096.05882	HeLa_Trp_2	4344	22144.0	86.135	19	106.53	523.924525
_(ac)ADEAQAPPAEGAPPAEGEAPPPAEGAEGAVEGGEAAPPAEPAEPIK_	ADEAQAPPAEGAPPAEGEAPPPAEGAEGAVEGGEAAPPAEPAEPIK	3	4338.0088	1447.01021	Drosophila_LysC	3680	3037400.0	201.58	46	69.957	736.3101457142857
_(ac)ADEAQAPPAEGAPPAEGEAPPPAEGAEGAVEGGEAAPPAEPAEPIK_	ADEAQAPPAEGAPPAEGEAPPPAEGAEGAVEGGEAAPPAEPAEPIK	4	4338.0088	1085.5094800000002	Drosophila_LysC	3679	1659100.0	44.798	46	69.957	960.97672
_(ac)ADEATRRVVSEIPVL_	ADEATRRVVSEIPVL	2	1695.91555	848.965051	HeLa_LysN	1182	7699700.0	121.69	15	96.073	435.15632500000004
_(ac)ADEDGEGIHPSAPHR_	ADEDGEGIHPSAPHR	2	1628.71791	815.3662320000001	HeLa_Trypsin_1	9500	481670.0	168.05	15	1443.7	415.80329
_(ac)ADEDGEGIHPSAPHR_	ADEDGEGIHPSAPHR	3	1628.71791	543.913247	HeLa_Trypsin_1	9499	211870.0	94.791	15	1445.1	475.18707
_(ac)ADEDILVDGRPLSSLK_	ADEDILVDGRPLSSLK	2	1768.92069	885.467623	CElegans_Tryp	1182	62022.0	62.705	16	60.5	467.97685
_(ac)ADEDLIFR_	ADEDLIFR	2	1019.49238	510.75346399999995	HeLa_Trypsin_1	9501	67469.0	63.301	8	4151.8	344.47652999999997
_(ac)ADEEAGGTER_	ADEEAGGTER	2	1075.4418	538.728175	HeLa_Trypsin_1	9528	36771.0	96.311	10	694.19	336.88422
_(ac)ADEEDPWGFDDGGEEEK_	ADEEDPWGFDDGGEEEK	2	1965.73883	983.876689	Drosophila_Trp	3687	98291.0	132.9	17	57.36600000000001	441.88434000000007
_(ac)ADEELEALRRQRLAELQA_	ADEELEALRRQRLAELQA	3	2152.12364	718.381824	HeLa_LysN	1191	4221300.0	181.9	18	75.96	544.236215
_(ac)ADEELEALRR_	ADEELEALRR	2	1242.6204300000002	622.317491	HeLa_Trp_2	4381	25693000.0	112.8	10	64.485	378.68933875000005
_(ac)ADEELEALR_	ADEELEALR	2	1086.5193199999999	544.266936	HeLa_Trypsin_1	9565	759210.0	133.68	9	3435.4	352.58319166666666
_(ac)ADEERLK_	ADEERLK	2	901.45051	451.73253200000005	Yeast_LysC	2197	894370.0	60.708999999999996	7	19.636	318.0901
_(ac)ADEGKSYSEHDDERVNFPQR_	ADEGKSYSEHDDERVNFPQR	3	2420.0628899999997	807.694908	HeLa_LysN	1199	351350.0	102.26	20	33.195	557.5626
_(ac)ADEGKSYSEHDDERVNFPQR_	ADEGKSYSEHDDERVNFPQR	4	2420.0628899999997	606.023	HeLa_LysN	1194	1002500.0	139.7	20	33.179	681.31115
_(ac)ADEQPNLVAGHPPALK_	ADEQPNLVAGHPPALK	2	1697.8736800000001	849.944118	Drosophila_Trp	3727	3315900.0	59.731	16	43.875	434.77710700000006
_(ac)ADEQPNLVAGHPPAL_	ADEQPNLVAGHPPAL	2	1569.77872	785.896637	Drosophila_LysN	3726	103490.0	104.39	15	75.545	438.09472999999997
_(ac)ADESITRM(ox)NLAAIK_	ADESITRMNLAAIK	2	1589.80831	795.91143	Drosophila_LysN	3749	37022.0	54.199	14	55.174	421.13516
_(ac)ADETEQLSQVILPVKEPLDLIRLSLDE_	ADETEQLSQVILPVKEPLDLIRLSLDE	3	3104.64928	1035.8903699999998	Drosophila_LysN	3763	4570.1	244.6	27	105.39	657.8134
_(ac)ADETEQLSQVILPVK_	ADETEQLSQVILPVK	2	1710.90398	856.459267	Drosophila_LysC	3761	69944.0	147.72	15	95.31700000000001	447.19162
_(ac)ADFDDRVSDEEKVRIAA_	ADFDDRVSDEEKVRIAA	3	1976.94395	659.9885929999999	HeLa_LysN	1224	8075400.0	165.02	17	59.985	535.6778780000001
_(ac)ADFDDRVSDEEK_	ADFDDRVSDEEK	2	1466.61613	734.315342	HeLa_Trp_2	4440	8454200.0	72.327	12	46.282	394.82388000000003
_(ac)ADFDDRVSDEE_	ADFDDRVSDEE	2	1338.52117	670.267861	HeLa_LysN	1210	177050.0	94.66	11	49.55	376.5663
_(ac)ADFDTYDDR_	ADFDTYDDR	2	1158.44655	580.23055	HeLa_Trypsin_1	9722	607860.0	62.968999999999994	9	2671.9	363.69338
_(ac)ADFGISAGQFVAVVWDK_	ADFGISAGQFVAVVWDK	2	1850.9203	926.4674259999999	HeLa_LysC	1242	2715.4	58.338	17	106.36	489.8432
_(ac)ADFLLRPIK_	ADFLLRPIK	2	1113.65463	557.834591	Yeast_LysC	2259	1256700.0	102.46	9	93.541	359.40085833333336
_(ac)ADFNAILEK_	ADFNAILEK	2	1061.53933	531.776939	Drosophila_Trp	3829	62738.0	55.235	9	64.415	348.41847
_(ac)ADGEEPEKK_	ADGEEPEKK	2	1043.47712	522.745836	HeLa_Trp_2	4498	289350.0	121.67	9	13.633	338.9296
_(ac)ADGELNVDSLITR_	ADGELNVDSLITR	2	1443.72054	722.8675450000001	HeLa_Trp_2	4500	2259600.0	169.81	13	101.7	413.2493652173912
_(ac)ADGEYDKEQLRILRNAF_	ADGEYDKEQLRILRNAF	2	2079.03852	1040.52654	Drosophila_LysN	3895	1753600.0	149.02	17	74.794	481.5245333333333
_(ac)ADGEYDKEQLRILRNAF_	ADGEYDKEQLRILRNAF	3	2079.03852	694.020116	Drosophila_LysN	3903	2221500.0	149.58	17	70.123	569.788906
_(ac)ADGGAASQDESSAAAAAAADSR_	ADGGAASQDESSAAAAAAADSR	2	1990.8464199999999	996.430486	HeLa_Trypsin_1	9924	576400.0	236.3	22	2146.2	468.33881
_(ac)ADGGAASQDESSAAAAAAADSR_	ADGGAASQDESSAAAAAAADSR	3	1990.8464199999999	664.622749	HeLa_Trypsin_1	9923	319530.0	94.119	22	2145.9	590.275455
_(ac)ADGGSERADGRIV_	ADGGSERADGRIV	2	1343.64296	672.828754	HeLa_LysN	1264	4005300.0	92.70700000000001	13	28.482	394.499555
_(ac)ADGKAGDEKPE_	ADGKAGDEKPE	2	1157.52005	579.7673	HeLa_LysN	1271	1135800.0	94.791	11	10.75	364.4322975
_(ac)ADGQM(ox)PFSCHYPSR_	ADGQMPFSCHYPSR	2	1709.69262	855.853589	HeLa_Trp_2	4529	830150.0	41.317	14	52.244	422.52678833333334
_(ac)ADGQMPFSCHYPSR_	ADGQMPFSCHYPSR	2	1693.6977100000001	847.856132	HeLa_Trp_2	4528	1984800.0	57.042	14	67.563	429.26036666666664
_(ac)ADGQVAELLLR_	ADGQVAELLLR	2	1225.66665	613.840602	HeLa_Trypsin_1	9984	4516900.0	230.73	11	5015.6	390.58671
_(ac)ADGSELYTVESILEHRK_	ADGSELYTVESILEHRK	2	1987.9850800000002	994.999819	CElegans_Tryp	1204	142910.0	196.38	17	68.134	496.27577999999994
_(ac)ADGSELYTVESILEHR_	ADGSELYTVESILEHR	2	1859.89012	930.9523369999999	CElegans_Tryp	1203	323770.0	217.24	16	81.313	479.13128666666665
_(ac)ADGSLTGGGLEAAAM(ox)APER_	ADGSLTGGGLEAAAMAPER	2	1830.84179	916.428172	HeLa_Trypsin_1	10026	718720.0	220.06	19	3478.7	500.56933200000003
_(ac)ADGSLTGGGLEAAAMAPER_	ADGSLTGGGLEAAAMAPER	2	1814.84688	908.4307150000001	HeLa_Trypsin_1	10016	116110.0	159.82	19	3890.8	500.776975
_(ac)ADHAFHRPGPLK_	ADHAFHRPGPLK	2	1386.7156699999998	694.36511	Drosophila_LysC	3967	12388.0	61.48	12	18.012	396.733
_(ac)ADHAFHRPGPL_	ADHAFHRPGPL	2	1258.6207	630.317628	Drosophila_LysN	3965	31832.0	58.916000000000004	11	36.088	383.772495
_(ac)ADHM(ox)MAMNHGR_	ADHMMAMNHGR	3	1327.52199	443.514608	HeLa_Trp_2	4584	8960.9	58.426	11	21.191999999999997	441.15536
_(ac)ADHMMAMNHGR_	ADHMMAMNHGR	3	1311.52708	438.18297	HeLa_Trp_2	4582	42084.0	91.78299999999999	11	36.984	446.62330499999996
_(ac)ADHNPDSDSTPR_	ADHNPDSDSTPR	2	1352.5592900000001	677.286919	HeLa_Trp_2	4585	169080.0	108.4	12	17.422	387.003676
_(ac)ADHSFSDGVPSDSVEAAK_	ADHSFSDGVPSDSVEAAK	2	1859.81735	930.915952	HeLa_Trypsin_1	10313	11253000.0	313.83	18	2570.5	447.61509388888885
_(ac)ADHSFSDGVPSDSVEAAK_	ADHSFSDGVPSDSVEAAK	3	1859.81735	620.946393	HeLa_LysC	1304	110040.0	84.999	18	53.31100000000001	552.2348
_(ac)ADHSFSDGVPSDSVEAA_	ADHSFSDGVPSDSVEAA	2	1731.72239	866.8684699999999	HeLa_LysN	1296	975200.0	79.311	17	61.806000000000004	435.78294500000004
_(ac)ADHVQSLAQLENLCK_	ADHVQSLAQLENLCK	2	1766.86213	884.4383429999999	HeLa_Trp_2	4617	1915300.0	107.6	15	87.132	454.35750181818185
_(ac)ADHVQSLAQLENLCK_	ADHVQSLAQLENLCK	3	1766.86213	589.961321	HeLa_Trp_2	4616	32559.0	61.193999999999996	15	87.073	535.1581
_(ac)ADIDNKEQSELDQDLDDVEEVEEEETGEETKL_	ADIDNKEQSELDQDLDDVEEVEEEETGEETKL	3	3734.6177700000003	1245.87987	HeLa_LysN	1324	63692.0	86.61200000000001	32	104.29	673.092575
_(ac)ADIDNLPRVV_	ADIDNLPRVV	2	1152.61389	577.31422	HeLa_LysN	1327	149630.0	86.205	10	92.431	354.442885
_(ac)ADIDNLPR_	ADIDNLPR	2	954.4770599999999	478.24580599999996	HeLa_Trypsin_1	10330	138770.0	92.677	8	3038.8	334.71475
_(ac)ADIIARLREDGIQ_	ADIIARLREDGIQ	2	1510.81036	756.412454	HeLa_LysN	1345	1794700.0	99.589	13	98.74600000000001	427.12940000000003
_(ac)ADILNVEQHQTVQEFK_	ADILNVEQHQTVQEFK	2	1939.96396	970.989254	Drosophila_LysC	4076	1728300.0	223.03	16	68.389	472.88643545454545
_(ac)ADILNVEQHQTVQEFK_	ADILNVEQHQTVQEFK	3	1939.96396	647.661928	Drosophila_Trp	4070	81662.0	104.04	16	56.51	536.665585
_(ac)ADILNVEQHQTVQEF_	ADILNVEQHQTVQEF	2	1811.86899	906.941773	Drosophila_LysN	4063	210760.0	91.245	15	103.53	456.16911500000003
_(ac)ADILSQSETLASQDLSGDFKK_	ADILSQSETLASQDLSGDFKK	2	2294.12779	1148.07117	HeLa_Trypsin_1	10442	16298.0	77.347	21	4982.5	533.0475
_(ac)ADILSQSETLASQDLSGDFKK_	ADILSQSETLASQDLSGDFKK	3	2294.12779	765.716538	HeLa_Trypsin_1	10443	26720.0	55.354	21	4982.9	615.77094
_(ac)ADILSQSETLASQDLSGDFK_	ADILSQSETLASQDLSGDFK	2	2166.03282	1084.02369	HeLa_Trypsin_1	10439	386030.0	223.26	20	5496.6	507.29183250000006
_(ac)ADILSQSETLASQDLSGDFK_	ADILSQSETLASQDLSGDFK	3	2166.03282	723.0182169999999	HeLa_Trypsin_1	10438	47849.0	90.376	20	5495.3	590.7294
_(ac)ADILSQSETLASQDLSGDF_	ADILSQSETLASQDLSGDF	2	2037.9378600000002	1019.9762099999999	HeLa_LysN	1357	56261.0	93.772	19	107.45	487.94342
_(ac)ADIPIIWILGGPGCGK_	ADIPIIWILGGPGCGK	2	1707.90181	854.958183	Drosophila_Trp	4083	45601.0	71.896	16	106.82	456.054155
_(ac)ADIQTERAYQ_	ADIQTERAYQ	2	1235.57823	618.796392	HeLa_LysN	1361	2349000.0	124.81	10	40.766999999999996	373.068975
_(ac)ADISLDELIRK_	ADISLDELIRK	2	1313.71908	657.866817	HeLa_LysC	1367	3907500.0	170.95	11	93.38799999999999	386.59842000000003
_(ac)ADITDKTAEQLENLNIQDDQ_	ADITDKTAEQLENLNIQDDQ	2	2315.07648	1158.54552	Yeast_LysN	2499	774840.0	208.23	20	92.619	509.862924
_(ac)ADKEAAFDDAVEERVINEEY_	ADKEAAFDDAVEERVINEEY	2	2354.05501	1178.0347800000002	HeLa_LysN	1384	4764600.0	175.48	20	82.446	507.2962
_(ac)ADKEAAFDDAVEERVINEEY_	ADKEAAFDDAVEERVINEEY	3	2354.05501	785.692281	HeLa_LysN	1381	2643700.0	131.48	20	82.40700000000001	592.1896475
_(ac)ADKEAFDDAVEERVINEEY_	ADKEAFDDAVEERVINEEY	2	2283.0179	1142.5162300000002	HeLa_LysN	1388	270970.0	65.72399999999999	19	80.36399999999999	492.86752
_(ac)ADKEAFDDAVEERVINEEY_	ADKEAFDDAVEERVINEEY	3	2283.0179	762.013243	HeLa_LysN	1387	94933.0	48.891999999999996	19	80.305	577.1578400000001
_(ac)ADKIERHTF_	ADKIERHTF	2	1157.5829199999998	579.798737	Yeast_LysN	2532	131430.0	142.56	9	31.656	357.25897000000003
_(ac)ADKLTRIAIVNHD_	ADKLTRIAIVNHD	2	1506.81544	754.414997	HeLa_LysN	1391	123800.0	104.04	13	61.176	424.3248466666667
_(ac)ADKLTRIAIVNHD_	ADKLTRIAIVNHD	3	1506.81544	503.27909000000005	HeLa_LysN	1390	328510.0	88.734	13	61.117	454.69812
_(ac)ADKPDM(ox)GEIASFDKA_	ADKPDMGEIASFDKA	2	1651.73995	826.877253	HeLa_LysN	1419	13247000.0	124.24	15	47.458999999999996	425.55842199999995
_(ac)ADKPDM(ox)GEIASFDK_	ADKPDMGEIASFDK	2	1580.70284	791.358696	HeLa_LysC	1403	27319000.0	177.41	14	50.909	412.0129980392157
_(ac)ADKPDM(ox)GEIASFD_	ADKPDMGEIASFD	2	1452.60788	727.311214	HeLa_LysN	1394	1762900.0	63.211999999999996	13	59.797	392.45174333333335
_(ac)ADKPDMGEIASFDKAK_	ADKPDMGEIASFDKAK	3	1763.84	588.953943	HeLa_Trp_2	4721	40876.0	44.571000000000005	16	66.142	538.78357
_(ac)ADKPDMGEIASFDK_	ADKPDMGEIASFDK	2	1564.7079199999998	783.361238	HeLa_Trp_2	4709	19582000.0	126.63	14	72.664	416.78898121212114
_(ac)ADLAECNIK_	ADLAECNIK	2	1074.50156	538.258056	HeLa_Trypsin_1	10573	73991.0	102.46	9	2653.7	352.39118666666667
_(ac)ADLANEEKPAIAPPVFVFQ_	ADLANEEKPAIAPPVFVFQ	2	2097.0782600000002	1049.5464	HeLa_LysN	1432	370990.0	167.01	19	106.02	493.86662
_(ac)ADLDKLNIDSIIQRLLEVRGSKPG_	ADLDKLNIDSIIQRLLEVRGSKPG	4	2691.49193	673.880259	HeLa_LysN	1436	126510.0	156.41	24	105.24	731.1839
_(ac)ADLEEQLSDEEKVRIAA_	ADLEEQLSDEEKVRIAA	2	1956.96402	979.489284	HeLa_LysN	1447	1377000.0	135.21	17	82.726	473.72024000000005
_(ac)ADLEEQLSDEEKVRIAA_	ADLEEQLSDEEKVRIAA	3	1956.96402	653.328615	HeLa_LysN	1446	37519.0	41.87	17	82.70700000000001	546.8616
_(ac)ADLEEQLSDEEK_	ADLEEQLSDEEK	2	1446.6362	724.325376	HeLa_Trypsin_1	10615	4266900.0	187.85	12	3365.6	397.513436923077
_(ac)ADLIHLGNIDVVIQK_	ADLIHLGNIDVVIQK	2	1688.9461199999998	845.480337	Drosophila_LysC	4240	101900.0	156.02	15	98.046	450.60550000000006
_(ac)ADLLGSILSSM(ox)EKPPSLGDQETRR_	ADLLGSILSSMEKPPSLGDQETRR	3	2657.33304	886.784958	HeLa_LysN	1498	154390.0	155.61	24	104.34	631.44332
_(ac)ADLLGSILSSM(ox)EKPPSLGDQETR_	ADLLGSILSSMEKPPSLGDQETR	2	2501.23193	1251.6232400000001	HeLa_Trp_2	4775	137230.0	134.49	23	105.7	563.36242
_(ac)ADLLGSILSSM(ox)EKPPSLGDQETR_	ADLLGSILSSMEKPPSLGDQETR	3	2501.23193	834.751254	HeLa_Trypsin_1	10902	307850.0	137.68	23	5709.8	604.6772880000001
_(ac)ADLLGSILSSM(ox)EK_	ADLLGSILSSMEK	2	1420.71195	711.36325	HeLa_LysC	1496	354840.0	99.17399999999999	13	106.17	418.9941538461538
_(ac)ADLLGSILSSMEKPPSLGDQETR_	ADLLGSILSSMEKPPSLGDQETR	2	2485.23702	1243.62579	HeLa_Trp_2	4772	379390.0	84.071	23	106.69	564.2278833333334
_(ac)ADLLGSILSSMEKPPSLGDQETR_	ADLLGSILSSMEKPPSLGDQETR	3	2485.23702	829.419616	HeLa_Trp_2	4774	193950.0	55.354	23	106.84	604.96813
_(ac)ADLLGSILSSMEK_	ADLLGSILSSMEK	2	1404.71703	703.3657919999999	HeLa_Trp_2	4767	110350.0	117.45	13	107.94	410.63526999999993
_(ac)ADLSLADALTEPSPDIEGEIKR_	ADLSLADALTEPSPDIEGEIKR	2	2381.1962	1191.60538	HeLa_Trp_2	4829	1522500.0	122.66	22	105.03	558.91695
_(ac)ADLSLADALTEPSPDIEGEIKR_	ADLSLADALTEPSPDIEGEIKR	3	2381.1962	794.739343	HeLa_Trp_2	4828	575660.0	88.796	22	105.05	598.1643
_(ac)ADLSLADALTEPSPDIEGEIK_	ADLSLADALTEPSPDIEGEIK	2	2225.09509	1113.5548199999998	HeLa_Trp_2	4826	1302900.0	229.17	21	105.91	524.6392221428571
_(ac)ADLTSVLTSVM(ox)FSPSSK_	ADLTSVLTSVMFSPSSK	2	1826.8971800000002	914.455867	HeLa_Trypsin_1	11190	45095.0	110.58	17	5794.5	484.9845566666667
_(ac)ADLTSVLTSVMFSPSSK_	ADLTSVLTSVMFSPSSK	2	1810.9022699999998	906.45841	HeLa_Trypsin_1	11191	8547.6	108.91	17	6181.2	483.94403
_(ac)ADM(ox)EDLFGSDADSEAERK_	ADMEDLFGSDADSEAERK	2	2042.83749	1022.4260199999999	HeLa_LysC	1534	123140.0	41.87	18	59.032	468.42767000000003
_(ac)ADM(ox)QNLVER_	ADMQNLVER	2	1132.51827	567.266413	HeLa_Trypsin_1	11251	1918700.0	93.46700000000001	9	1981.2	354.90289750000005
_(ac)ADMEDLFGSDADSEAERK_	ADMEDLFGSDADSEAERK	2	2026.84258	1014.4285699999999	HeLa_Trp_2	4865	77780.0	41.87	18	87.56299999999999	491.04956
_(ac)ADMQNLVER_	ADMQNLVER	2	1116.52336	559.268955	HeLa_Trypsin_1	11247	240120.0	119.07	9	3276.5	359.3292833333333
_(ac)ADNAEPLTLSR_	ADNAEPLTLSR	2	1227.6095300000002	614.812042	Drosophila_Trp	4541	12062.0	81.09899999999999	11	46.068000000000005	370.65292
_(ac)ADNEKLDNQRL_	ADNEKLDNQRL	2	1356.66336	679.3389549999999	HeLa_LysN	1548	3297700.0	171.34	11	33.251	393.895045
_(ac)ADNLDEFIEEQK_	ADNLDEFIEEQK	2	1491.67292	746.843736	HeLa_Trypsin_1	11315	133840.0	105.94	12	4346.5	409.565475
_(ac)ADNSTSRFYTNLLIANYL_	ADNSTSRFYTNLLIANYL	2	2117.04293	1059.52874	Yeast_LysN	2634	17203.0	59.77	18	106.17	494.90865999999994
_(ac)ADPDVLTEVPAALKR_	ADPDVLTEVPAALKR	2	1635.88319	818.9488690000001	HeLa_Trp_2	4944	58084.0	43.613	15	100.65	438.42815999999993
_(ac)ADPDVLTEVPAALK_	ADPDVLTEVPAALK	2	1479.78207	740.8983139999999	HeLa_Trypsin_1	11370	765790.0	160.98	14	4959.8	407.560928
_(ac)ADPEVCCFITK_	ADPEVCCFITK	2	1380.60537	691.309963	HeLa_Trypsin_1	11378	1307900.0	101.82	11	3789.3	383.5337
_(ac)ADPHQLFDDTSSAQSR_	ADPHQLFDDTSSAQSR	2	1815.8023699999999	908.908461	HeLa_Trypsin_1	11387	324650.0	41.498999999999995	16	2971.5	448.17647999999997
_(ac)ADPLSLLRQYNINK_	ADPLSLLRQYNINK	2	1685.91007	843.9623109999999	Drosophila_LysN	4593	93470.0	88.734	14	101.67	436.94912999999997
_(ac)ADPWQECM(ox)DYAVTLAR_	ADPWQECMDYAVTLAR	2	1982.85025	992.4324	HeLa_Trp_2	4975	55301.0	46.768	16	101.02	470.43857
_(ac)ADQEHIDAGLLSTNFDM(ox)IQALPLNVK_	ADQEHIDAGLLSTNFDMIQALPLNVK	3	2910.44332	971.155051	CElegans_Tryp	1421	287060.0	115.78	26	89.73700000000001	631.08746
_(ac)ADQENSPLHTVGFDARFPQQNQTK_	ADQENSPLHTVGFDARFPQQNQTK	2	2769.31067	1385.6626099999999	Yeast_LysC	2700	790120.0	56.43600000000001	24	72.153	546.14685
_(ac)ADQENSPLHTVGFDARFPQQNQTK_	ADQENSPLHTVGFDARFPQQNQTK	3	2769.31067	924.110833	Yeast_LysC	2699	2045600.0	348.9	24	72.172	597.2564199999999
_(ac)ADQENSPLHTVGFDAR_	ADQENSPLHTVGFDAR	2	1797.82819	899.921372	Yeast_Trypsin	2681	502100.0	214.14	16	61.248999999999995	440.4400933333333
_(ac)ADQLTEEQIAEFKEAFSLFDK_	ADQLTEEQIAEFKEAFSLFDK	2	2500.20095	1251.10775	HeLa_LysC	1597	2304.6	70.638	21	105.06	542.97644
_(ac)ADQLTEEQIAEFKEAFSLFDK_	ADQLTEEQIAEFKEAFSLFDK	3	2500.20095	834.407593	Drosophila_Trp	4670	6612.5	61.867	21	88.432	603.44824
_(ac)ADQLTEEQIAEFK_	ADQLTEEQIAEFK	2	1562.74642	782.3804849999999	HeLa_Trypsin_1	11472	19973000.0	148.76	13	4268.0	424.14554267857136
_(ac)ADQLTEEQIAEF_	ADQLTEEQIAEF	2	1434.65145	718.333004	HeLa_LysN	1590	16916.0	56.202	12	103.55	409.09576
_(ac)ADQLYLENIDEFVTDQNK_	ADQLYLENIDEFVTDQNK	2	2196.02226	1099.01841	HeLa_Trp_2	5018	455700.0	232.35	18	105.89	505.85177
_(ac)ADQLYLENIDEFVTDQNK_	ADQLYLENIDEFVTDQNK	3	2196.02226	733.014696	HeLa_Trp_2	5017	23344.0	81.908	18	105.89	578.5931
_(ac)ADQVDENLK_	ADQVDENLK	2	1072.5036699999998	537.2591110000001	Drosophila_Trp	4702	45956.0	87.251	9	27.331999999999997	347.53216499999996
_(ac)ADRPAIQLIDEEK_	ADRPAIQLIDEEK	2	1538.79404	770.404295	Yeast_LysC	2804	1661900.0	188.88	13	68.899	420.41878833333334
_(ac)ADSELQLVEQR_	ADSELQLVEQR	2	1328.6572099999998	665.335881	HeLa_Trypsin_1	11705	8736900.0	220.87	11	3601.0	391.3509318181818
_(ac)ADSGLREPQEDSQK_	ADSGLREPQEDSQK	2	1600.73289	801.373723	HeLa_Trp_2	5089	6481500.0	172.51	14	32.193000000000005	424.0977863636363
_(ac)ADSGTAGGAALAAPAPGPGSGGPGPR_	ADSGTAGGAALAAPAPGPGSGGPGPR	2	2158.0403100000003	1080.02743	HeLa_Trypsin_1	11765	6524600.0	292.67	26	3073.0	531.0898669565217
_(ac)ADSGTAGGAALAAPAPGPGSGGPGPR_	ADSGTAGGAALAAPAPGPGSGGPGPR	3	2158.0403100000003	720.354046	HeLa_Trypsin_1	11764	2662900.0	203.52	26	3072.9	594.1211675
_(ac)ADSKGEDLATAIL_	ADSKGEDLATAIL	2	1344.67728	673.345914	Drosophila_LysN	4757	444410.0	78.932	13	85.75299999999999	386.81928999999997
_(ac)ADSLESTPLPSPEDRLA_	ADSLESTPLPSPEDRLA	2	1838.88979	920.4521699999999	HeLa_LysN	1622	25848.0	78.043	17	89.225	449.95302999999996
_(ac)ADSLESTPLPSPEDR_	ADSLESTPLPSPEDR	2	1654.7686099999999	828.391581	HeLa_Trypsin_1	11770	209040.0	138.71	15	3656.4	428.46033333333327
_(ac)ADSRDPASDQM(ox)QHWK_	ADSRDPASDQMQHWK	3	1828.77986	610.600563	HeLa_LysC	1629	1026800.0	102.57	15	25.555	511.71020749999997
_(ac)ADSRDPASDQM(ox)QHW_	ADSRDPASDQMQHW	2	1700.6849	851.349725	HeLa_LysN	1627	305400.0	58.313	14	32.760999999999996	425.53345
_(ac)ADSRDPASDQMQHWK_	ADSRDPASDQMQHWK	2	1812.78495	907.399749	HeLa_Trp_2	5124	896740.0	68.108	15	44.841	414.38226000000003
_(ac)ADSRDPASDQMQHWK_	ADSRDPASDQMQHWK	3	1812.78495	605.268925	HeLa_Trp_2	5125	1304700.0	85.81299999999999	15	44.841	510.27056999999996
_(ac)ADSSSFFSSAFSSAK_	ADSSSFFSSAFSSAK	2	1566.68382	784.3491849999999	CElegans_Tryp	1487	48256.0	103.76	15	71.64699999999999	445.0213
_(ac)ADTDLFMECEEEELEPWQK_	ADTDLFMECEEEELEPWQK	2	2440.00866	1221.01161	HeLa_Trp_2	5133	39543.0	130.65	19	105.55	519.8441
_(ac)ADTLESSLEDPLR_	ADTLESSLEDPLR	2	1486.7151199999998	744.364835	HeLa_Trypsin_1	11848	141050.0	136.84	13	4632.4	412.402655
_(ac)ADTQYILPNDIGVSSLDCR_	ADTQYILPNDIGVSSLDCR	2	2178.0263	1090.02043	HeLa_Trypsin_1	11895	1039800.0	208.81	19	4897.8	486.00466000000006
_(ac)ADTQYILPNDIGVSSLDCR_	ADTQYILPNDIGVSSLDCR	3	2178.0263	727.016042	HeLa_Trypsin_1	11894	29677.0	87.251	19	4900.6	600.3961
_(ac)ADTRSVHETRFEAAV_	ADTRSVHETRFEAAV	3	1729.8383600000002	577.620063	HeLa_LysN	1645	1166800.0	72.327	15	41.368	483.76154
_(ac)ADTTPNGPQGAGAVQFM(ox)M(ox)TNK_	ADTTPNGPQGAGAVQFMMTNK	2	2208.97797	1105.49626	HeLa_Trp_2	5185	323360.0	49.155	21	62.985	481.3084011111111
_(ac)ADTTPNGPQGAGAVQFM(ox)MTNK_	ADTTPNGPQGAGAVQFMMTNK	2	2192.98305	1097.4988	HeLa_Trp_2	5188	102480.0	59.17100000000001	21	76.06	481.34237333333334
_(ac)ADTTPNGPQGAGAVQFMM(ox)TNK_	ADTTPNGPQGAGAVQFMMTNK	2	2192.98305	1097.4988	HeLa_Trypsin_1	11918	83758.0	111.03	21	3454.9	481.53593249999994
_(ac)ADTTPNGPQGAGAVQFMM(ox)TNK_	ADTTPNGPQGAGAVQFMMTNK	3	2192.98305	732.001627	HeLa_Trypsin_1	11920	30692.0	52.148999999999994	21	3453.3	620.7878000000001
_(ac)ADTTPNGPQGAGAVQFMMTNK_	ADTTPNGPQGAGAVQFMMTNK	2	2176.98814	1089.50135	HeLa_Trp_2	5186	246650.0	91.1	21	92.01299999999999	486.58414999999997
_(ac)ADVDDFDSLSNAELRAK_	ADVDDFDSLSNAELRAK	2	1906.89085	954.4527009999999	Drosophila_LysC	4976	143490.0	245.18	17	66.913	488.97495
_(ac)ADVDDFDSLSNAELRA_	ADVDDFDSLSNAELRA	2	1778.7958899999999	890.4052199999999	Drosophila_LysN	4975	32126.0	68.108	16	88.70299999999999	452.58905
_(ac)ADVDVDVPSAAPVLDGAM(ox)DINTALQEVLK_	ADVDVDVPSAAPVLDGAMDINTALQEVLK	2	3023.5009	1512.75773	Drosophila_LysC	4979	1235.7	104.3	29	105.09	587.0797
_(ac)ADVDVDVPSAAPVLDGAM(ox)DINTALQEVLK_	ADVDVDVPSAAPVLDGAMDINTALQEVLK	3	3023.5009	1008.84091	Drosophila_LysN	4978	12889.0	41.261	29	105.79	740.2415
_(ac)ADVEDGEETCALASHSGSSGSK_	ADVEDGEETCALASHSGSSGSK	2	2234.92335	1118.46895	HeLa_Trp_2	5210	1149700.0	102.1	22	50.126000000000005	497.09199375000003
_(ac)ADVEIM(ox)QTVQTEVK_	ADVEIMQTVQTEVK	2	1647.80255	824.908553	Drosophila_Trp	4981	60894.0	110.44	14	53.016000000000005	439.94611999999995
_(ac)ADVEKEPEKTIAEDLVVT_	ADVEKEPEKTIAEDLVVT	2	2027.03103	1014.52279	Drosophila_LysN	4984	866710.0	86.729	18	75.885	478.95146
_(ac)ADVFEFELEGHESQASPQR_	ADVFEFELEGHESQASPQR	2	2216.9974399999996	1109.506	CElegans_Tryp	1513	180210.0	66.509	19	66.23100000000001	501.57883
_(ac)ADVFEFELEGHESQASPQR_	ADVFEFELEGHESQASPQR	3	2216.9974399999996	740.006423	CElegans_Tryp	1512	1346.5	40.53	19	66.23100000000001	566.587
_(ac)ADVFPGNDSTASQDVANR_	ADVFPGNDSTASQDVANR	2	1904.85005	953.4323	HeLa_Trypsin_1	12043	780120.0	90.376	18	3300.6	452.25563000000005
_(ac)ADVLDLHEAGGEDFAM(ox)DEDGDESIHK_	ADVLDLHEAGGEDFAMDEDGDESIHK	2	2872.19813	1437.10634	HeLa_LysC	1692	259350.0	49.155	26	79.23899999999999	571.0527500000001
_(ac)ADVLDLHEAGGEDFAM(ox)DEDGDESIHK_	ADVLDLHEAGGEDFAMDEDGDESIHK	3	2872.19813	958.406652	HeLa_LysC	1696	14914000.0	323.76	26	79.763	621.6881533333332
_(ac)ADVLDLHEAGGEDFAM(ox)DEDGDESIH_	ADVLDLHEAGGEDFAMDEDGDESIH	2	2744.10316	1373.0588599999999	HeLa_LysN	1685	2413100.0	114.5	25	86.81	546.7342133333333
_(ac)ADVLDLHEAGGEDFAM(ox)DEDGDESIH_	ADVLDLHEAGGEDFAMDEDGDESIH	3	2744.10316	915.708331	HeLa_LysN	1688	1143000.0	282.32	25	86.829	595.99801
_(ac)ADVLDLHEAGGEDFAMDEDGDESIHK_	ADVLDLHEAGGEDFAMDEDGDESIHK	2	2856.20321	1429.10888	HeLa_Trp_2	5258	151880.0	54.418	26	93.07799999999999	559.81195
_(ac)ADVLDLHEAGGEDFAMDEDGDESIHK_	ADVLDLHEAGGEDFAMDEDGDESIHK	3	2856.20321	953.075014	HeLa_Trp_2	5259	12891000.0	90.806	26	93.07799999999999	626.69722
_(ac)ADVLSVLRQYNIQK_	ADVLSVLRQYNIQK	2	1687.92572	844.9701359999999	HeLa_LysN	1704	61806.0	197.3	14	104.62	447.925725
_(ac)ADVLSVLRQYNIQ_	ADVLSVLRQYNIQ	2	1559.83076	780.922655	HeLa_LysN	1703	20570.0	72.922	13	106.11	426.7287
_(ac)ADVLSVLR_	ADVLSVLR	2	913.523281	457.768917	HeLa_Trypsin_1	12119	68842.0	60.708999999999996	8	4932.5	327.714215
_(ac)ADVSDPSELFDLELHDLELQDDK_	ADVSDPSELFDLELHDLELQDDK	2	2684.2341	1343.12433	Drosophila_LysC	5063	51586.0	47.49100000000001	23	104.4	544.6347000000001
_(ac)ADVTARSLQYEY_	ADVTARSLQYEY	2	1456.6834199999998	729.348988	HeLa_LysN	1713	767430.0	117.99	12	71.025	416.93016
_(ac)ADVVLDLYAEDLDK_	ADVVLDLYAEDLDK	2	1619.79303	810.903793	Drosophila_Trp	5075	12748.0	59.731	14	96.583	438.12292
_(ac)ADYSSLTVVQLK_	ADYSSLTVVQLK	2	1364.71875	683.36665	Yeast_LysC	3287	16964.0	61.48	12	92.854	409.28287
_(ac)ADYSTVPPPSSGSAGGGGGGGGGGGVNDAFK_	ADYSTVPPPSSGSAGGGGGGGGGGGVNDAFK	2	2678.18447	1340.09951	HeLa_LysC	1723	579880.0	57.464	31	68.263	522.21821
_(ac)ADYSTVPPPSSGSAGGGGGGGGGGGVNDAFK_	ADYSTVPPPSSGSAGGGGGGGGGGGVNDAFK	3	2678.18447	893.7354320000001	HeLa_Trypsin_1	12235	1198500.0	131.67	31	3233.4	723.100765
_(ac)AEAAAAAGGTGLGAGASYGSAADR_	AEAAAAAGGTGLGAGASYGSAADR	2	2063.95082	1032.98269	HeLa_Trypsin_1	12244	78132.0	204.94	24	3102.9	533.4124666666667
_(ac)AEAALLLLPEAAAERDARE_	AEAALLLLPEAAAERDARE	2	2050.06948	1026.0420199999999	HeLa_LysN	1743	343380.0	130.78	19	105.24	501.33945
_(ac)AEAALLLLPEAAAER_	AEAALLLLPEAAAER	2	1578.8617199999999	790.438138	HeLa_Trp_2	5342	500950.0	124.06	15	106.97	463.94331538461546
_(ac)AEAASGAGGTSLEGERGK_	AEAASGAGGTSLEGERGK	2	1688.7965600000002	845.4055539999999	HeLa_LysC	1748	43134.0	117.77	18	31.123	461.88978999999995
_(ac)AEAASGAGGTSLEGERG_	AEAASGAGGTSLEGERG	2	1560.7015900000001	781.358073	HeLa_LysN	1746	51033.0	85.81299999999999	17	36.996	437.32013
_(ac)AEAASGAGGTSLEGER_	AEAASGAGGTSLEGER	2	1503.68013	752.847341	HeLa_Trypsin_1	12300	109230.0	285.5	16	2012.9	439.6019
_(ac)AEAATGFLEQLK_	AEAATGFLEQLK	2	1318.67688	660.345717	HeLa_Trypsin_1	12304	29377.0	76.85	12	5090.7	404.21637000000004
_(ac)AEAEEDCHSDTVR_	AEAEEDCHSDTVR	2	1559.61581	780.8151839999999	HeLa_Trypsin_1	12343	548820.0	200.06	13	1089.4	411.89578
_(ac)AEAEESPGDPGTASPR_	AEAEESPGDPGTASPR	2	1611.70126	806.857906	HeLa_Trypsin_1	12346	772090.0	248.59	16	1627.1	420.24325
_(ac)AEAEGESLESWLNK_	AEAEGESLESWLNK	2	1603.73658	802.875567	HeLa_Trp_2	5374	502500.0	154.66	14	102.34	443.28299000000004
_(ac)AEAEGGSEQDDVSFLR_	AEAEGGSEQDDVSFLR	2	1750.7645899999998	876.3895699999999	Drosophila_Trp	5135	72286.0	142.51	16	55.291000000000004	423.76355
_(ac)AEAEGSSLLLLPPPPPPPR_	AEAEGSSLLLLPPPPPPPR	2	1979.07278	990.543665	HeLa_Trypsin_1	12351	10335.0	105.94	19	5431.0	507.56557999999995
_(ac)AEAEGVPTTPGPASGSTFR_	AEAEGVPTTPGPASGSTFR	2	1872.88537	937.4499619999999	HeLa_Trypsin_1	12352	748780.0	139.7	19	3324.4	461.856678
_(ac)AEAGAGLSETVTETTVTVTTEPENRSLTIKLR_	AEAGAGLSETVTETTVTVTTEPENRSLTIKLR	3	3415.7682200000004	1139.59668	HeLa_LysN	1766	381440.0	49.718	32	91.88799999999999	725.97345
_(ac)AEAGAGLSETVTETTVTVTTEPENRSLTI_	AEAGAGLSETVTETTVTVTTEPENRSLTI	3	3018.48808	1007.1699699999999	HeLa_LysN	1765	28305.0	86.766	29	104.75	669.9253
_(ac)AEAGAGLSETVTETTVTVTTEPENR_	AEAGAGLSETVTETTVTVTTEPENR	2	2604.24025	1303.1274	HeLa_Trp_2	5423	177500.0	149.14	25	95.75	577.552515
_(ac)AEAGAGLSETVTETTVTVTTEPENR_	AEAGAGLSETVTETTVTVTTEPENR	3	2604.24025	869.08736	HeLa_Trp_2	5427	74167.0	56.943000000000005	25	95.874	684.1849866666666
_(ac)AEAGDAALSVAEWLR_	AEAGDAALSVAEWLR	2	1599.78929	800.901919	HeLa_Trp_2	5435	201620.0	261.49	15	106.41	455.35917333333333
_(ac)AEAGPQAPPPPGTPSRHE_	AEAGPQAPPPPGTPSRHE	2	1836.87547	919.445014	HeLa_LysN	1782	182960.0	80.37899999999999	18	34.137	426.58092
_(ac)AEAGPQAPPPPGTPSR_	AEAGPQAPPPPGTPSR	2	1570.77397	786.394261	HeLa_Trypsin_1	12639	125360.0	147.02	16	2236.0	412.15095999999994
_(ac)AEAHQAVAFQFTVTPDGIDLR_	AEAHQAVAFQFTVTPDGIDLR	2	2327.15461	1164.5845800000002	HeLa_Trp_2	5470	184240.0	147.64	21	105.14	512.1066
_(ac)AEAM(ox)VVEDRPAEAK_	AEAMVVEDRPAEAK	2	1572.7453699999999	787.379962	Drosophila_Trp	5200	350230.0	174.23	14	23.563000000000002	432.40074333333337
_(ac)AEAMVVEDRPAEAK_	AEAMVVEDRPAEAK	2	1556.75046	779.382505	Drosophila_Trp	5197	39423.0	128.97	14	34.321	429.66729999999995
_(ac)AEAPQVVEIDPDFEPLPRPR_	AEAPQVVEIDPDFEPLPRPR	2	2316.17501	1159.0947800000001	HeLa_Trp_2	5508	120500.0	41.498999999999995	20	104.86	536.54944
_(ac)AEAPQVVEIDPDFEPLPR_	AEAPQVVEIDPDFEPLPR	2	2063.02114	1032.51784	HeLa_Trypsin_1	12727	133740.0	103.17	18	5297.3	478.75329
_(ac)AEASAAGADSGAAVAAHR_	AEASAAGADSGAAVAAHR	2	1623.76011	812.887332	HeLa_Trp_2	5519	1282100.0	222.48	18	39.454	467.4381755555556
_(ac)AEASATGACGEAMAAAEGSSGPAGLTLGR_	AEASATGACGEAMAAAEGSSGPAGLTLGR	3	2662.19629	888.406041	HeLa_Trp_2	5528	232310.0	93.495	29	92.76100000000001	691.902645
_(ac)AEASIEKTQILQK_	AEASIEKTQILQK	2	1499.81952	750.9170379999999	Yeast_Trypsin	3470	32643.0	141.44	13	50.788000000000004	424.82378500000004
_(ac)AEASIEKTQILQ_	AEASIEKTQILQ	2	1371.7245599999999	686.869556	Yeast_LysN	3468	58888.0	50.297	12	64.847	406.88290500000005
_(ac)AEASPHPGR_	AEASPHPGR	2	962.456993	482.23577300000005	HeLa_Trp_2	5544	1207300.0	129.56	9	17.035999999999998	317.4856157142857
_(ac)AEASSANLGSGCEEK_	AEASSANLGSGCEEK	2	1550.65187	776.333209	HeLa_Trypsin_1	12765	802690.0	294.41	15	1657.4	429.21575
_(ac)AEAVFHAPK_	AEAVFHAPK	2	1010.51853	506.266542	HeLa_Trp_2	5591	669430.0	67.464	9	60.903	348.2446775
_(ac)AEAVLENVNVPAVVSK_	AEAVLENVNVPAVVSK	2	1679.9094	840.9619769999999	Yeast_LysC	3472	41592.0	97.084	16	104.7	443.34252999999995
_(ac)AECGASGSGSSGDSLDK_	AECGASGSGSSGDSLDK	2	1625.64751	813.8310309999999	HeLa_Trypsin_1	12863	136330.0	132.9	17	1191.1	435.65018999999995
_(ac)AEDIEEILAEIDGSQIEEYQK_	AEDIEEILAEIDGSQIEEYQK	2	2463.1540600000003	1232.58431	CElegans_Tryp	1595	103460.0	67.83800000000001	21	107.05	560.226885
_(ac)AEDLDELLDEVESK_	AEDLDELLDEVESK	2	1645.75704	823.885797	HeLa_Trp_2	5698	29090.0	93.162	14	106.42	440.72857
_(ac)AEDPVNQQAFAEDVAAAAAAGGAGGFAGPEPGHPDFK_	AEDPVNQQAFAEDVAAAAAAGGAGGFAGPEPGHPDFK	3	3578.63385	1193.88523	Drosophila_LysC	5396	743200.0	182.43	37	98.25	797.546951111111
_(ac)AEDPVNQQAFAEDVAAAAAAGGAGGFAGPEPGHPDFK_	AEDPVNQQAFAEDVAAAAAAGGAGGFAGPEPGHPDFK	4	3578.63385	895.66574	Drosophila_Trp	5398	2206.9	50.18600000000001	37	80.092	821.9521
_(ac)AEDVSSAAPSPR_	AEDVSSAAPSPR	2	1227.57314	614.793849	HeLa_Trypsin_1	13270	38175.0	178.95	12	1981.8	393.9075
_(ac)AEEEGPPVELRQR_	AEEEGPPVELRQR	2	1550.76888	776.3917190000001	HeLa_LysN	1858	409770.0	83.43799999999999	13	45.221000000000004	421.32547
_(ac)AEEEGPPVELR_	AEEEGPPVELR	2	1266.6092	634.311874	HeLa_Trypsin_1	13417	207480.0	114.39	11	3133.9	365.5841699999999
_(ac)AEEESEFLEAYAGIRTAYK_	AEEESEFLEAYAGIRTAYK	2	2218.04299	1110.02877	Drosophila_LysC	5459	66230.0	120.75	19	95.126	539.66266
_(ac)AEEGAVAVCVR_	AEEGAVAVCVR	2	1201.57612	601.795337	HeLa_Trypsin_1	13455	29578.0	122.44	11	2803.7	388.23434
_(ac)AEEGIAAGGVM(ox)DVNTALQEVLK_	AEEGIAAGGVMDVNTALQEVLK	2	2272.12568	1137.0701199999999	HeLa_LysC	1872	1704700.0	73.262	22	105.63	575.2312642857144
_(ac)AEEGIAAGGVM(ox)DVNTALQEVLK_	AEEGIAAGGVMDVNTALQEVLK	3	2272.12568	758.3825019999999	HeLa_LysC	1873	212340.0	126.63	22	105.63	617.3574974999999
_(ac)AEEGIAAGGVM(ox)DVNTALQEVL_	AEEGIAAGGVMDVNTALQEVL	2	2144.03071	1073.0226300000002	HeLa_LysN	1868	2207400.0	88.42	21	107.15	541.70498
_(ac)AEEGIAAGGVMDVNTALQEVLK_	AEEGIAAGGVMDVNTALQEVLK	2	2256.13076	1129.07266	HeLa_Trp_2	5862	931740.0	123.24	22	106.46	570.1911175
_(ac)AEEGIAAGGVMDVNTALQEVLK_	AEEGIAAGGVMDVNTALQEVLK	3	2256.13076	753.0508639999999	HeLa_Trp_2	5863	129130.0	110.14	22	106.49	620.79195
_(ac)AEEGPPEPSIDFVPALCFVPR_	AEEGPPEPSIDFVPALCFVPR	2	2368.14093	1185.07774	Drosophila_Trp	5463	20986.0	97.084	21	105.19	510.66765999999996
_(ac)AEELVLER_	AEELVLER	2	999.523675	500.76911399999995	HeLa_Trypsin_1	13610	70967.0	113.14	8	3710.2	341.16335000000004
_(ac)AEEQEFTQLCK_	AEEQEFTQLCK	2	1423.62895	712.8217490000001	HeLa_Trypsin_1	13664	64637.0	114.39	11	3212.2	400.10467500000004
_(ac)AEEQPQVELFVK_	AEEQPQVELFVK	2	1457.74021	729.877382	HeLa_Trypsin_1	13710	8908000.0	110.88	12	4243.7	402.2809635000001
_(ac)AEESTDFSQFEEERNNDQYK_	AEESTDFSQFEEERNNDQYK	2	2507.03607	1254.52531	Yeast_LysC	3715	2443200.0	227.73	20	62.968999999999994	511.83078
_(ac)AEESTDFSQFEEERNNDQYK_	AEESTDFSQFEEERNNDQYK	3	2507.03607	836.685967	Yeast_LysC	3714	1684600.0	176.0	20	62.891000000000005	599.99125
_(ac)AEESTDFSQFEEERNNDQY_	AEESTDFSQFEEERNNDQY	2	2378.94111	1190.47783	Yeast_LysN	3708	544050.0	183.7	19	67.997	498.64641
_(ac)AEESTDFSQFEEERNNDQY_	AEESTDFSQFEEERNNDQY	3	2378.94111	793.987646	Yeast_LysN	3707	149480.0	51.82899999999999	19	68.017	575.5862
_(ac)AEESTDFSQFEEER_	AEESTDFSQFEEER	2	1744.7064	873.360478	Yeast_Trypsin	3700	173150.0	104.04	14	64.485	443.3908
_(ac)AEETQHNK_	AEETQHNK	2	997.446488	499.73052	HeLa_Trp_2	5937	19136.0	93.561	8	10.085	331.61932
_(ac)AEFLDDQETR_	AEFLDDQETR	2	1264.55716	633.2858570000001	HeLa_Trypsin_1	13848	798690.0	146.27	10	3579.4	380.3725
_(ac)AEFSVERVEDK_	AEFSVERVEDK	2	1349.6463099999999	675.830431	Drosophila_LysC	5657	226790.0	203.55	11	41.41	386.94776
_(ac)AEGDYAEHVER_	AEGDYAEHVER	2	1316.56331	659.2889309999999	Drosophila_Trp	5684	13951.0	51.872	11	19.237000000000002	389.04427999999996
_(ac)AEGERQPPPDSSEEAPPATQNFIIPK_	AEGERQPPPDSSEEAPPATQNFIIPK	3	2846.37227	949.798032	HeLa_LysC	2023	275890.0	85.56200000000001	26	76.089	599.0746
_(ac)AEGGAADLDTQRSDIATLLK_	AEGGAADLDTQRSDIATLLK	2	2086.05423	1044.03439	HeLa_LysC	2027	1183900.0	193.32	20	86.311	519.9624
_(ac)AEGGAADLDTQRSDIATLL_	AEGGAADLDTQRSDIATLL	2	1957.95926	979.986908	HeLa_LysN	2025	895020.0	117.41	19	101.03	494.44610500000005
_(ac)AEGGAADLDTQR_	AEGGAADLDTQR	2	1244.56331	623.2889309999999	HeLa_Trypsin_1	13952	1504200.0	244.81	12	1854.4	393.43011
_(ac)AEGGGPEPGEQER_	AEGGGPEPGEQER	2	1353.57969	677.7971200000001	HeLa_Trypsin_1	13975	86633.0	110.52	13	1205.6	370.64917
_(ac)AEGNGELLDDINQK_	AEGNGELLDDINQK	2	1556.7318300000002	779.373192	Drosophila_Trp	5834	89473.0	62.705	14	49.942	424.58543
_(ac)AEGNQQDAFLGLAPEEEK_	AEGNQQDAFLGLAPEEEK	2	1986.9170600000002	994.465809	CElegans_Tryp	1658	91444.0	121.39	18	64.79899999999999	469.72375
_(ac)AEGNTLISVDYEIFGK_	AEGNTLISVDYEIFGK	2	1796.88325	899.448899	HeLa_Trp_2	6076	29691.0	91.939	16	106.0	486.07077000000004
_(ac)AEGSAVSDPQHAAR_	AEGSAVSDPQHAAR	2	1436.6644199999998	719.3394860000001	HeLa_Trp_2	6095	2965400.0	208.03	14	29.271	419.2076357142857
_(ac)AEGTAEAPLENGGGGDSGAGALER_	AEGTAEAPLENGGGGDSGAGALER	2	2226.9989	1114.5067199999999	HeLa_Trypsin_1	14505	460990.0	226.98	24	3016.7	496.82908428571426
_(ac)AEGTAEAPLENGGGGDSGAGALER_	AEGTAEAPLENGGGGDSGAGALER	3	2226.9989	743.340242	HeLa_Trypsin_1	14504	28611.0	84.071	24	3016.8	615.65663
_(ac)AEHLELLAEM(ox)PMVGR_	AEHLELLAEMPMVGR	2	1752.8538800000001	877.434215	HeLa_Trp_2	6279	44808.0	65.408	15	96.585	449.48572
_(ac)AEKFDHLEEHLE_	AEKFDHLEEHLE	2	1537.70489	769.85972	HeLa_LysN	2119	404100.0	172.1	12	53.422	413.10073
_(ac)AEKFDHLEEHLE_	AEKFDHLEEHLE	3	1537.70489	513.575572	HeLa_LysN	2118	548050.0	96.946	12	53.402	473.63934000000006
_(ac)AEKQKHDGR_	AEKQKHDGR	2	1109.55777	555.786161	HeLa_Trp_2	6396	66619.0	79.809	9	44.223	360.2163
_(ac)AELCPLAEELSCSICLEPFK_	AELCPLAEELSCSICLEPFK	2	2407.11096	1204.56275	HeLa_Trp_2	6417	582670.0	112.68	20	106.82	565.09906
_(ac)AELDIGQHCQVEHCR_	AELDIGQHCQVEHCR	2	1892.8257600000002	947.420159	HeLa_Trp_2	6430	113840.0	63.79	15	52.316	459.80245999999994
_(ac)AELDIGQHCQVEHCR_	AELDIGQHCQVEHCR	3	1892.8257600000002	631.949198	HeLa_Trp_2	6431	477440.0	69.27600000000001	15	52.316	535.1770779999999
_(ac)AELDLM(ox)APGPLPR_	AELDLMAPGPLPR	2	1436.73335	719.3739519999999	HeLa_Trypsin_1	14846	618200.0	132.39	13	4548.7	405.23131866666677
_(ac)AELDLMAPGPLPR_	AELDLMAPGPLPR	2	1420.73844	711.3764940000001	HeLa_Trp_2	6437	359170.0	85.62200000000001	13	105.87	399.33888750000006
_(ac)AELDQLPDESSSAK_	AELDQLPDESSSAK	2	1530.70495	766.35975	HeLa_Trypsin_1	14869	366160.0	133.49	14	3179.6	407.48097
_(ac)AELEEVTLDGKPLQALRVTDL_	AELEEVTLDGKPLQALRVTDL	2	2351.2584100000004	1176.6364800000001	HeLa_LysN	2127	421250.0	126.46	21	105.07	520.10547
_(ac)AELEEVTLDGKPLQALRVTDL_	AELEEVTLDGKPLQALRVTDL	3	2351.2584100000004	784.760079	HeLa_LysN	2126	7471.6	41.284	21	105.05	587.1127299999999
_(ac)AELEEVTLDGK_	AELEEVTLDGK	2	1244.6136099999999	623.314083	HeLa_Trypsin_1	14878	2592100.0	118.91	11	3937.2	377.77656666666667
_(ac)AELEHLGGK_	AELEHLGGK	2	994.5083599999999	498.26145599999995	HeLa_Trypsin_1	14884	143800.0	72.038	9	2659.7	331.80784
_(ac)AELGAGGDGHRGGDGAVRSETAPDSYK_	AELGAGGDGHRGGDGAVRSETAPDSYK	3	2671.22225	891.4146929999999	HeLa_LysC	2158	291950.0	90.82799999999999	27	35.899	631.6196
_(ac)AELGAGGDGHRGGDGAVRSETAPDSY_	AELGAGGDGHRGGDGAVRSETAPDSY	3	2543.12729	848.7163720000001	HeLa_LysN	2153	1547700.0	186.67	26	39.532	576.5106000000001
_(ac)AELGAGGDGHR_	AELGAGGDGHR	2	1080.49483	541.2546940000001	HeLa_Trypsin_1	14927	2290300.0	123.5	11	1175.1	359.87892299999993
_(ac)AELGEADEAELQRLVAAEQQK_	AELGEADEAELQRLVAAEQQK	2	2339.16048	1170.5875199999998	HeLa_LysC	2166	740860.0	99.90899999999999	21	99.699	538.81903
_(ac)AELGEADEAELQRLVAAEQQK_	AELGEADEAELQRLVAAEQQK	3	2339.16048	780.727437	HeLa_LysC	2168	167410.0	150.81	21	99.458	624.21043
_(ac)AELGEADEAELQRLVAAEQQ_	AELGEADEAELQRLVAAEQQ	2	2211.06552	1106.54004	HeLa_LysN	2164	241930.0	253.15	20	104.75	520.026165
_(ac)AELGEADEAELQR_	AELGEADEAELQR	2	1471.67907	736.84681	HeLa_Trypsin_1	14991	2631500.0	164.31	13	3089.1	421.1577653333333
_(ac)AELLASAGSACSWDFPR_	AELLASAGSACSWDFPR	2	1878.85705	940.4358	HeLa_Trp_2	6507	99788.0	106.97	17	106.08	502.04247999999995
_(ac)AELM(ox)LLSEIADPTR_	AELMLLSEIADPTR	2	1615.81272	808.913638	HeLa_Trp_2	6554	53270.0	80.623	14	106.71	437.4636060000001
_(ac)AELMLLSEIADPTR_	AELMLLSEIADPTR	2	1599.81781	800.9161809999999	HeLa_Trp_2	6552	148180.0	122.51	14	107.55	437.3137733333333
_(ac)AELNTHVNVKE_	AELNTHVNVKE	2	1294.65173	648.3331410000001	HeLa_LysN	2193	194800.0	136.94	11	41.788000000000004	389.663575
_(ac)AELNTHVNVK_	AELNTHVNVK	2	1165.60914	583.8118450000001	HeLa_Trp_2	6569	1097100.0	143.39	10	49.978	363.35713250000003
_(ac)AELQFPGVYVEDVGHLAFGTLK_	AELQFPGVYVEDVGHLAFGTLK	2	2431.24236	1216.62846	CElegans_Tryp	1778	123270.0	54.813	22	102.99	555.8252
_(ac)AELQLDPAM(ox)AGLGGGGGSGVGDGGGPVR_	AELQLDPAMAGLGGGGGSGVGDGGGPVR	2	2509.18671	1255.6006300000001	HeLa_Trypsin_1	15213	53146.0	82.56200000000001	28	4358.4	522.60455
_(ac)AELQLDPAM(ox)AGLGGGGGSGVGDGGGPVR_	AELQLDPAMAGLGGGGGSGVGDGGGPVR	3	2509.18671	837.4028480000001	HeLa_Trypsin_1	15214	66227.0	50.515	28	4359.3	672.6442999999999
_(ac)AELQM(ox)LLEEEIPGGRR_	AELQMLLEEEIPGGRR	2	1897.9567600000003	949.9856570000001	HeLa_Trp_2	6586	33389.0	44.82	16	105.59	470.17328
_(ac)AELQM(ox)LLEEEIPGGR_	AELQMLLEEEIPGGR	2	1741.85565	871.9351019999999	HeLa_Trypsin_1	15220	3515.6	47.57	15	5927.4	447.23483
_(ac)AELQM(ox)LLEEEIPSGK_	AELQMLLEEEIPSGK	2	1743.86007	872.9373099999999	HeLa_Trypsin_1	15227	89986.0	117.77	15	5875.8	444.4783511111111
_(ac)AELQMLLEEEIPSGKR_	AELQMLLEEEIPSGKR	2	1883.9662600000001	942.990408	HeLa_Trp_2	6591	62274.0	124.62	16	105.64	478.75372000000004
_(ac)AELQMLLEEEIPSGK_	AELQMLLEEEIPSGK	2	1727.86515	864.939853	HeLa_Trp_2	6588	288660.0	168.43	15	106.58	453.51145999999994
_(ac)AELQQLRVQEAVESM(ox)V_	AELQQLRVQEAVESMV	2	1886.9407800000001	944.477665	HeLa_LysN	2207	1162200.0	155.57	16	92.088	461.87659666666667
_(ac)AELSEEALLSVLPTIRVPK_	AELSEEALLSVLPTIRVPK	2	2106.19362	1054.10409	HeLa_LysC	2212	787800.0	265.89	19	105.76	522.6771659999999
_(ac)AELSEEALLSVLPTIRVP_	AELSEEALLSVLPTIRVP	2	1978.09866	990.0566050000001	HeLa_LysN	2211	127580.0	128.41	18	107.35	496.42900000000003
_(ac)AELSEEALLSVLPTIR_	AELSEEALLSVLPTIR	2	1781.97748	891.9960169999999	HeLa_Trp_2	6615	2245500.0	174.05	16	107.15	493.1781922222222
_(ac)AELSEQVQNLSINDNNENGYVPPHLRGK_	AELSEQVQNLSINDNNENGYVPPHLRGK	3	3176.54867	1059.8568300000002	Yeast_LysC	4180	11671000.0	285.82	28	81.72800000000001	661.21574
_(ac)AELSEQVQNLSINDNNENGYVPPHLRGK_	AELSEQVQNLSINDNNENGYVPPHLRGK	4	3176.54867	795.144443	Yeast_LysC	4178	961490.0	160.81	28	81.689	775.0160000000001
_(ac)AELSEQVQNLSINDNNENGYVPPHLRG_	AELSEQVQNLSINDNNENGYVPPHLRG	3	3048.4537	1017.15851	Yeast_LysN	4173	51372.0	41.188	27	86.679	651.5745
_(ac)AELTALESLIEM(ox)GFPRGRAE_	AELTALESLIEMGFPRGRAE	2	2247.12053	1124.56754	HeLa_LysN	2226	1594400.0	91.993	20	106.18	526.1901499999999
_(ac)AELTALESLIEM(ox)GFPRGRAE_	AELTALESLIEMGFPRGRAE	3	2247.12053	750.047454	HeLa_LysN	2225	1771100.0	165.02	20	106.18	593.944778
_(ac)AELTALESLIEM(ox)GFPR_	AELTALESLIEMGFPR	2	1833.91825	917.9664019999999	HeLa_Trp_2	6624	201590.0	152.23	16	107.91	465.88406399999997
_(ac)AELTALESLIEMGFPR_	AELTALESLIEMGFPR	2	1817.9233399999998	909.968945	HeLa_Trp_2	6628	19131.0	110.58	16	108.39	492.18997
_(ac)AELTVEVRGSNGAFY_	AELTVEVRGSNGAFY	2	1653.79985	827.907202	HeLa_LysN	2233	35943.0	80.623	15	91.72200000000001	441.18515
_(ac)AELTVEVR_	AELTVEVR	2	957.513111	479.76383200000004	HeLa_Trypsin_1	15276	29408.0	78.178	8	3634.4	329.992095
_(ac)AELVQGQSAPVGM(ox)K_	AELVQGQSAPVGMK	2	1471.7340800000002	736.874316	HeLa_Trypsin_1	15297	1181200.0	119.55	14	2975.7	420.42297444444443
_(ac)AELVQGQSAPVGMK_	AELVQGQSAPVGMK	2	1455.7391599999999	728.876859	HeLa_Trp_2	6643	370500.0	110.52	14	79.902	416.4034
_(ac)AEM(ox)DPVAEFPQPPGAAR_	AEMDPVAEFPQPPGAAR	2	1839.84615	920.930351	HeLa_Trypsin_1	15320	247310.0	65.408	17	3982.9	441.108252
_(ac)AENDVDNELLDYEDDEVETAAGGDGAEAPAKK_	AENDVDNELLDYEDDEVETAAGGDGAEAPAKK	2	3391.4699299999997	1696.7422399999998	HeLa_Trp_2	6714	3628.9	87.23200000000001	32	88.684	570.53534
_(ac)AENDVDNELLDYEDDEVETAAGGDGAEAPAKK_	AENDVDNELLDYEDDEVETAAGGDGAEAPAKK	3	3391.4699299999997	1131.49725	HeLa_Trp_2	6715	2420500.0	41.261	32	90.79899999999999	641.3634599999999
_(ac)AENDVDNELLDYEDDEVETAAGGDGAEAPAK_	AENDVDNELLDYEDDEVETAAGGDGAEAPAK	3	3263.37496	1088.7989300000002	HeLa_Trp_2	6713	2117400.0	81.44	31	97.69200000000001	720.742372
_(ac)AENERM(ox)YISYNNIHK_	AENERMYISYNNIHK	2	1938.8894100000002	970.451982	Yeast_LysC	4222	1454100.0	159.44	15	44.269	462.65301
_(ac)AENERM(ox)YISYNNIHK_	AENERMYISYNNIHK	3	1938.8894100000002	647.3037469999999	Yeast_LysC	4221	342960.0	59.731	15	44.269	528.99573
_(ac)AENGESSGPPR_	AENGESSGPPR	2	1141.49998	571.757266	HeLa_Trypsin_1	15421	26624.0	115.86	11	963.19	358.9205
_(ac)AENHCELLSPAR_	AENHCELLSPAR	2	1437.66706	719.840807	HeLa_Trp_2	6727	1096500.0	130.99	12	53.563	400.450152
_(ac)AENLLDGPPNPK_	AENLLDGPPNPK	2	1305.65648	653.835517	HeLa_Trypsin_1	15453	431470.0	133.76	12	3591.2	370.26875333333334
_(ac)AENPSLENHRI_	AENPSLENHRI	2	1320.6422300000002	661.32839	HeLa_LysN	2248	1740300.0	120.33	11	37.83	382.52568
_(ac)AENPSLENHR_	AENPSLENHR	2	1207.55816	604.7863580000001	HeLa_Trp_2	6763	2065000.0	100.84	10	27.451999999999998	361.90006999999997
_(ac)AENQYYGTGR_	AENQYYGTGR	2	1199.52072	600.7676339999999	Ecoli_trypsin	5808	47516.0	56.378	10	39.937	366.29123
_(ac)AENSESLGTVPEHER_	AENSESLGTVPEHER	2	1695.7700100000002	848.89228	HeLa_Trp_2	6781	936490.0	158.02	15	45.731	437.2026275
_(ac)AENSLLRFITKN_	AENSLLRFITKN	2	1446.7830800000002	724.398815	Yeast_LysN	4254	17166.0	71.066	12	97.68	404.7448
_(ac)AENSLLRFITK_	AENSLLRFITK	2	1332.74015	667.377352	Yeast_LysC	4250	289000.0	145.95	11	98.26	387.17252
_(ac)AENSVLTSTTGRTSLADSSIFDS_	AENSVLTSTTGRTSLADSSIFDS	2	2400.1292399999998	1201.0719	HeLa_LysN	2255	36997.0	98.895	23	97.425	537.8819000000001
_(ac)AENSVLTSTTGR_	AENSVLTSTTGR	2	1276.62591	639.3202309999999	HeLa_Trp_2	6792	58277.0	87.94200000000001	12	56.766999999999996	388.538284
_(ac)AENVVEPGPPSAK_	AENVVEPGPPSAK	2	1335.66705	668.8407990000001	HeLa_Trypsin_1	15531	27837.0	40.861	13	2514.4	382.55823
_(ac)AEPASVAAESLAGSR_	AEPASVAAESLAGSR	2	1456.71579	729.36517	HeLa_Trypsin_1	15559	4125600.0	150.44	15	3540.6	427.34096111111114
_(ac)AEPDLECEQIR_	AEPDLECEQIR	2	1400.62419	701.319373	HeLa_Trypsin_1	15567	148990.0	90.76100000000001	11	2908.2	396.49989500000004
_(ac)AEPDPSHPLETQAGK_	AEPDPSHPLETQAGK	2	1617.76346	809.889009	HeLa_LysC	2258	326590.0	93.772	15	42.11600000000001	418.183445
_(ac)AEPDYIEDDNPELIRPQK_	AEPDYIEDDNPELIRPQK	2	2183.03824	1092.5264	HeLa_Trp_2	6810	8214400.0	108.91	18	78.88600000000001	495.67276499999997
_(ac)AEPDYIEDDNPELIRPQK_	AEPDYIEDDNPELIRPQK	3	2183.03824	728.686691	HeLa_LysC	2266	88633.0	69.327	18	74.066	581.64075
_(ac)AEPDYIEDDNPELIRPQ_	AEPDYIEDDNPELIRPQ	2	2054.94328	1028.47892	HeLa_LysN	2260	237230.0	119.52	17	84.64299999999999	475.497435
_(ac)AEPDYIEDDNPELIR_	AEPDYIEDDNPELIR	2	1829.8319399999998	915.9232460000001	HeLa_Trypsin_1	15570	21612.0	74.524	15	4079.6	450.17688
_(ac)AEPFLSEYQHQPQTSNCTGAAAVQEELNPERPPGAEER_	AEPFLSEYQHQPQTSNCTGAAAVQEELNPERPPGAEER	4	4278.951239999999	1070.7450900000001	HeLa_Trypsin_1	15639	141320.0	93.98100000000001	38	4123.9	784.7755700000001
_(ac)AEPLQPDPGAAEDAAAQAVETPGWK_	AEPLQPDPGAAEDAAAQAVETPGWK	3	2560.20816	854.4099970000001	HeLa_Trp_2	6841	120250.0	41.188	25	103.3	666.7253400000001
_(ac)AEPPSPVHCVAAAAPTATVSEK_	AEPPSPVHCVAAAAPTATVSEK	2	2231.08923	1116.55189	HeLa_Trypsin_1	15714	149000.0	46.528	22	3167.3	504.51697
_(ac)AEPQAESEPLLGGAR_	AEPQAESEPLLGGAR	2	1565.76855	783.8915519999999	HeLa_Trypsin_1	15716	318500.0	156.14	15	3342.7	419.2588866666667
_(ac)AEPQPPSGGLTDEAALSCCSDADPSTK_	AEPQPPSGGLTDEAALSCCSDADPSTK	2	2802.19602	1402.10529	HeLa_Trypsin_1	15731	2228900.0	231.09	27	3457.6	547.7150825
_(ac)AEPQPPSGGLTDEAALSCCSDADPSTK_	AEPQPPSGGLTDEAALSCCSDADPSTK	3	2802.19602	935.072616	HeLa_Trypsin_1	15730	3978000.0	135.23	27	3457.1	642.8150266666667
_(ac)AEPSAATQSHSISSSSFGAEPSAPGGGGSPGACPALGTK_	AEPSAATQSHSISSSSFGAEPSAPGGGGSPGACPALGTK	3	3611.6434299999996	1204.88842	HeLa_Trp_2	6877	4868500.0	52.419	39	75.786	709.9513341176471
_(ac)AEPSAATQSHSISSSSFGAEPSAPGGGGSPGACPALGTK_	AEPSAATQSHSISSSSFGAEPSAPGGGGSPGACPALGTK	4	3611.6434299999996	903.918135	HeLa_Trp_2	6873	1799700.0	60.54	39	74.96600000000001	922.5569575
_(ac)AEPSGAETRPPIR_	AEPSGAETRPPIR	2	1421.72629	711.870422	HeLa_Trp_2	6879	8745600.0	81.335	13	44.148	403.5287875
_(ac)AEPSQAPTPAPAAQPR_	AEPSQAPTPAPAAQPR	2	1629.8110800000002	815.912818	HeLa_Trypsin_1	15782	524640.0	187.51	16	2229.0	423.18809749999997
_(ac)AEPTSDFETPIGWHASPELTPTLGPLSDTAPPR_	AEPTSDFETPIGWHASPELTPTLGPLSDTAPPR	3	3528.70489	1177.24224	HeLa_Trypsin_1	15794	66529.0	167.56	33	5594.6	673.34143
_(ac)AEPTVCSFLTK_	AEPTVCSFLTK	2	1293.62749	647.821021	HeLa_Trypsin_1	15796	446520.0	90.26299999999999	11	4153.8	378.18602
_(ac)AEPWGNELASAAAR_	AEPWGNELASAAAR	2	1483.7055599999999	742.860054	HeLa_Trp_2	6892	406240.0	57.003	14	90.69200000000001	429.037515
_(ac)AEQDVENDLLDYDEEEEPQAPQESTPAPPKK_	AEQDVENDLLDYDEEEEPQAPQESTPAPPKK	3	3552.5903799999996	1185.20407	HeLa_Trp_2	6911	196880.0	42.17	31	88.289	660.14233
_(ac)AEQDVENDLLDYDEEEEPQAPQESTPAPPK_	AEQDVENDLLDYDEEEEPQAPQESTPAPPK	3	3424.49541	1142.50575	HeLa_Trp_2	6910	5510000.0	47.243	30	96.505	659.20045
_(ac)AEQEPTAEQLAQIAAENEEDEHSVNYKPPAQK_	AEQEPTAEQLAQIAAENEEDEHSVNYKPPAQK	3	3605.6757799999996	1202.8992	HeLa_Trypsin_1	15905	14963000.0	273.32	32	3912.6	700.834791
_(ac)AEQEPTAEQLAQIAAENEEDEHSVNYKPPAQK_	AEQEPTAEQLAQIAAENEEDEHSVNYKPPAQK	4	3605.6757799999996	902.426221	HeLa_LysC	2289	3298100.0	190.57	32	79.92	864.0028737500002
_(ac)AEQEPTAEQLAQIAAENEEDEHSVNYKPPAQ_	AEQEPTAEQLAQIAAENEEDEHSVNYKPPAQ	3	3477.58082	1160.20088	HeLa_LysN	2287	3313000.0	237.79	31	84.729	727.68855
_(ac)AEQEPTAEQLAQIAAENEEDEHSVNYKPPAQ_	AEQEPTAEQLAQIAAENEEDEHSVNYKPPAQ	4	3477.58082	870.4024800000001	HeLa_LysN	2285	511500.0	70.249	31	84.749	819.8269700000001
_(ac)AEQEPTAEQLAQIAAENEEDEHSVNYK_	AEQEPTAEQLAQIAAENEEDEHSVNYK	3	3084.3796	1029.13381	HeLa_LysC	2283	656910.0	55.093999999999994	27	86.352	717.03583
_(ac)AEQEPTAEQLAQIAAENEEDEHSVNY_	AEQEPTAEQLAQIAAENEEDEHSVNY	3	2956.28463	986.4354880000001	HeLa_LysN	2282	257320.0	43.727	26	95.36399999999999	688.584255
_(ac)AEQISHK_	AEQISHK	2	853.429381	427.721967	Yeast_LysC	4376	103220.0	56.091	7	15.367	304.41402999999997
_(ac)AEQNDSNGNYDDGEEITEPEQLR_	AEQNDSNGNYDDGEEITEPEQLR	2	2664.10594	1333.06025	Drosophila_LysN	6466	6392.5	65.72399999999999	23	66.218	525.3864
_(ac)AEQVALSR_	AEQVALSR	2	914.482145	458.248349	HeLa_Trypsin_1	16039	63597.0	82.71600000000001	8	2252.7	329.65988
_(ac)AERAALEELV_	AERAALEELV	2	1141.5979	571.806228	HeLa_LysN	2308	1073800.0	100.84	10	89.559	370.40454
_(ac)AEREVESGPRK_	AEREVESGPRK	3	1298.65788	433.89323600000006	HeLa_LysC	2312	32989.0	74.42399999999999	11	15.433	438.8044
_(ac)AEREVESGPR_	AEREVESGPR	2	1170.5629099999999	586.288734	HeLa_LysN	2311	251100.0	92.428	10	18.538	365.71423
_(ac)AERGELDLTGAK_	AERGELDLTGAK	2	1300.66229	651.338424	HeLa_Trp_2	7015	3425600.0	95.13799999999999	12	55.32	384.06417000000005
_(ac)AERGELDLTGA_	AERGELDLTGA	2	1172.56733	587.290942	HeLa_LysN	2313	227390.0	69.915	11	61.574	358.6917
_(ac)AERGLEPSPAAVAALPPEVRAQLAELELELSEGDITQ_	AERGLEPSPAAVAALPPEVRAQLAELELELSEGDITQ	3	3911.01639	1304.67941	HeLa_LysN	2315	5849.3	74.165	37	106.09	759.5586
_(ac)AERGYSFSLTTFSPSG_	AERGYSFSLTTFSPSG	2	1747.8053300000001	874.909941	HeLa_LysN	2318	1052200.0	157.74	16	97.772	440.21265666666665
_(ac)AERPEDLNLPNAVITRIIKEALPDGVNIS_	AERPEDLNLPNAVITRIIKEALPDGVNIS	3	3198.72484	1067.24889	HeLa_LysN	2320	47244.0	58.971000000000004	29	105.75	636.5046
_(ac)AERPEDLNLPNAVITR_	AERPEDLNLPNAVITR	2	1848.96938	925.491964	HeLa_Trp_2	7016	8229500.0	94.63	16	86.96600000000001	457.90501250000005
_(ac)AERPEDLNLPNAVITR_	AERPEDLNLPNAVITR	3	1848.96938	617.3304019999999	HeLa_Trp_2	7017	53954.0	55.782	16	87.825	546.84215
_(ac)AESDWDTVTVLRK_	AESDWDTVTVLRK	2	1560.77839	781.39647	HeLa_LysC	2335	3562900.0	203.52	13	75.046	428.37000166666667
_(ac)AESDWDTVTVLR_	AESDWDTVTVLR	2	1432.6834199999998	717.348988	HeLa_Trp_2	7036	2567800.0	203.97	12	98.59700000000001	411.73751142857145
_(ac)AESGESGGPPGSQDSAAGAEGAGAPAAAASAEPK_	AESGESGGPPGSQDSAAGAEGAGAPAAAASAEPK	2	2951.30168	1476.6581199999998	HeLa_Trypsin_1	16194	1114800.0	284.45	34	2452.4	558.30697
_(ac)AESGESGGPPGSQDSAAGAEGAGAPAAAASAEPK_	AESGESGGPPGSQDSAAGAEGAGAPAAAASAEPK	3	2951.30168	984.774503	HeLa_Trypsin_1	16196	6883500.0	255.79	34	2452.7	721.3248590000001
_(ac)AESGGSSGGAGGGGAFGAGPGPERPNSTADK_	AESGGSSGGAGGGGAFGAGPGPERPNSTADK	3	2701.19643	901.406086	HeLa_LysC	2348	31383.0	59.868	31	41.78	653.3562599999999
_(ac)AESHRLYVKG_	AESHRLYVKG	2	1200.62512	601.319837	Yeast_LysN	4511	541600.0	81.09899999999999	10	18.33	369.76300000000003
_(ac)AESHRLYVK_	AESHRLYVK	2	1143.60366	572.8091049999999	Yeast_LysC	4509	1465600.0	154.28	9	23.373	359.87035000000003
_(ac)AESHRLYV_	AESHRLYV	2	1015.50869	508.76162300000004	Yeast_LysN	4497	372770.0	42.835	8	34.163000000000004	351.36148
_(ac)AESIIIRVQSPDGVKRITAT_	AESIIIRVQSPDGVKRITAT	3	2195.2273800000003	732.749737	HeLa_LysN	2350	41700.0	55.354	20	78.729	576.7922
_(ac)AESIIIRVQSPDGV_	AESIIIRVQSPDGV	2	1524.81477	763.414662	HeLa_LysN	2349	41991.0	121.96	14	99.14200000000001	428.01302999999996
_(ac)AESSDKLYRVEYA_	AESSDKLYRVEYA	2	1571.74675	786.8806519999999	HeLa_LysN	2363	271460.0	99.27600000000001	13	52.466	416.53923
_(ac)AESSESFTM(ox)ASSPAQR_	AESSESFTMASSPAQR	2	1742.74174	872.378148	HeLa_Trypsin_1	16266	677840.0	244.71	16	2310.4	448.92538909090905
_(ac)AESSESFTMASSPAQR_	AESSESFTMASSPAQR	2	1726.74683	864.3806910000001	HeLa_Trp_2	7124	1322500.0	190.68	16	64.291	453.89946
_(ac)AESSSESDHFR_	AESSSESDHFR	2	1292.52692	647.2707379999999	HeLa_Trp_2	7142	131950.0	138.26	11	27.243000000000002	392.49761000000007
_(ac)AESTTLETIEIHPITFPPEVLAR_	AESTTLETIEIHPITFPPEVLAR	2	2605.36393	1303.68924	Yeast_Trypsin	4531	233600.0	70.638	23	104.93	579.077665
_(ac)AESVDGAETVDQIR_	AESVDGAETVDQIR	2	1530.7161800000001	766.365367	Drosophila_Trp	6631	18754.0	124.46	14	44.525	430.7193
_(ac)AETDPKTVQDLTSVVQTLLQQM(ox)QD_	AETDPKTVQDLTSVVQTLLQQMQD	2	2745.33786	1373.6762	HeLa_LysN	2379	46624.0	112.06	24	106.74	548.68862
_(ac)AETDPKTVQDLTSVVQTLLQQM(ox)QD_	AETDPKTVQDLTSVVQTLLQQMQD	3	2745.33786	916.1198949999999	HeLa_LysN	2378	289390.0	175.38	24	106.74	674.6702233333332
_(ac)AETEERSLDNFFA_	AETEERSLDNFFA	2	1569.69472	785.8546349999999	HeLa_LysN	2388	2769500.0	113.46	13	93.54	430.66775999999993
_(ac)AETKDAAQM(ox)LVTFK_	AETKDAAQMLVTFK	2	1609.80216	805.9083559999999	HeLa_LysC	2392	210980.0	71.896	14	53.661	419.86835
_(ac)AETLEAVEDAVDILEK_	AETLEAVEDAVDILEK	2	1785.8883899999998	893.9514720000001	CElegans_Tryp	1876	14103.0	102.03	16	106.84	476.75134
_(ac)AETLEFNDVYQEVK_	AETLEFNDVYQEVK	2	1725.80975	863.91215	HeLa_Trypsin_1	16385	7565400.0	212.93	14	4599.7	455.60061812500004
_(ac)AETLPGSGDSGPGTASLGPGVAETGTR_	AETLPGSGDSGPGTASLGPGVAETGTR	2	2483.17759	1242.5960699999998	HeLa_Trypsin_1	16428	3076900.0	219.99	27	3735.7	521.8501680000002
_(ac)AETLPGSGDSGPGTASLGPGVAETGTR_	AETLPGSGDSGPGTASLGPGVAETGTR	3	2483.17759	828.73314	HeLa_Trypsin_1	16427	1778600.0	165.2	27	3735.4	611.24815
_(ac)AETLSGLGDSGAAGAAALSSASSETGTR_	AETLSGLGDSGAAGAAALSSASSETGTR	2	2536.18888	1269.10172	HeLa_Trp_2	7215	169500.0	47.965	28	93.647	543.6234566666667
_(ac)AETLSGLGDSGAAGAAALSSASSETGTR_	AETLSGLGDSGAAGAAALSSASSETGTR	3	2536.18888	846.403571	HeLa_Trypsin_1	16442	2196500.0	191.32	28	4155.2	686.504336875
_(ac)AETPPPPTAGAESCSEEPAR_	AETPPPPTAGAESCSEEPAR	2	2094.9164100000003	1048.46548	HeLa_Trypsin_1	16461	134500.0	82.822	20	2310.5	465.67193499999996
_(ac)AETSEEVAVLVQR_	AETSEEVAVLVQR	2	1471.7518400000001	736.883195	HeLa_Trp_2	7260	275210.0	212.4	13	90.84200000000001	429.6587925
_(ac)AETVADTRRLIT_	AETVADTRRLIT	2	1386.74669	694.380623	HeLa_LysN	2416	183770.0	96.95700000000001	12	60.388999999999996	411.61983
_(ac)AETVADTRR_	AETVADTRR	2	1059.53089	530.772719	HeLa_Trp_2	7273	955180.0	99.305	9	26.976	352.2918025
_(ac)AETYTFGTSLASITCHAWNK_	AETYTFGTSLASITCHAWNK	2	2299.05793	1150.5362400000001	Drosophila_Trp	6734	12151.0	65.173	20	76.476	571.6058
_(ac)AEVAETPSVEAQEEVAQPAEAQVLEAK_	AEVAETPSVEAQEEVAQPAEAQVLEAK	2	2864.39273	1433.20364	Drosophila_LysC	6738	9539.7	104.47	27	79.16	583.5468
_(ac)AEVEAVQIIAESLK_	AEVEAVQIIAESLK	2	1540.83484	771.424696	Drosophila_LysC	6745	83404.0	138.71	14	104.66	437.9265457142857
_(ac)AEVEETLKR_	AEVEETLKR	2	1115.58225	558.798403	HeLa_Trp_2	7317	2252100.0	125.5	9	51.693999999999996	352.63874999999996
_(ac)AEVEQKK_	AEVEQKK	2	872.4603470000001	437.23745	HeLa_Trp_2	7319	151240.0	80.294	7	14.873	313.33299999999997
_(ac)AEVGEIIEGCR_	AEVGEIIEGCR	2	1273.59725	637.805902	HeLa_Trypsin_1	16706	206680.0	117.3	11	4064.3	383.9266975
_(ac)AEVLTVLEQPNSIKDFL_	AEVLTVLEQPNSIKDFL	2	1957.0408100000002	979.527681	Yeast_LysN	4632	6629.1	47.57	17	107.07	494.09042
_(ac)AEVLTVLEQPNSIK_	AEVLTVLEQPNSIK	2	1581.86139	791.9379700000001	Yeast_LysC	4631	30194.0	112.93	14	105.5	439.84415
_(ac)AEVPHHNIPAVDM(ox)LNATSR_	AEVPHHNIPAVDMLNATSR	2	2129.03239	1065.5234699999999	CElegans_Tryp	1896	812580.0	100.98	19	39.536	483.50138499999997
_(ac)AEVPHHNIPAVDM(ox)LNATSR_	AEVPHHNIPAVDMLNATSR	3	2129.03239	710.6847389999999	CElegans_Tryp	1895	56166.0	46.823	19	39.8	530.26416
_(ac)AEVPPGPSSLLPPPAPPAPAAVEPR_	AEVPPGPSSLLPPPAPPAPAAVEPR	2	2455.31111	1228.66283	HeLa_Trypsin_1	16761	43842.0	93.57600000000001	25	5251.9	522.6624999999999
_(ac)AEVQVLVLDGRGHLLGR_	AEVQVLVLDGRGHLLGR	3	1873.05338	625.3584030000001	HeLa_Trypsin_1	16800	35304.0	83.214	17	4691.6	539.8953833333334
_(ac)AEVQVLVLDGR_	AEVQVLVLDGR	2	1239.6823	620.8484269999999	HeLa_Trypsin_1	16785	2032100.0	199.4	11	4706.9	385.6270592857143
_(ac)AEVSIDQSK_	AEVSIDQSK	2	1017.49785	509.756204	HeLa_Trypsin_1	16804	56178.0	106.93	9	2048.8	343.275935
_(ac)AEYLASIFGTEKD_	AEYLASIFGTEKD	2	1484.70349	743.359022	HeLa_LysN	2466	418730.0	139.78	13	106.43	414.95827599999996
_(ac)AEYLASIFGTEK_	AEYLASIFGTEK	2	1369.67655	685.84555	HeLa_Trypsin_1	16981	3882000.0	148.9	12	5986.8	402.15598714285716
_(ac)AFAETYPAASSLPNGDCGRPR_	AFAETYPAASSLPNGDCGRPR	2	2278.04368	1140.02912	HeLa_Trp_2	7517	6701100.0	58.338	21	79.877	521.02071
_(ac)AFAETYPAASSLPNGDCGR_	AFAETYPAASSLPNGDCGR	2	2024.8898	1013.4521800000001	HeLa_Trypsin_1	17123	254690.0	194.83	19	3862.1	491.9587914285714
_(ac)AFGDVTTPQGLK_	AFGDVTTPQGLK	2	1274.65067	638.3326099999999	Drosophila_Trp	7609	202140.0	139.02	12	55.213	389.46161
_(ac)AFLASGPYLTHQQK_	AFLASGPYLTHQQK	2	1601.8201900000001	801.917372	HeLa_Trp_2	7924	5285800.0	103.69	14	89.56200000000001	462.04186394736837
_(ac)AFLASGPYLTHQQ_	AFLASGPYLTHQQ	2	1473.72523	737.869891	HeLa_LysN	2522	1817500.0	140.05	13	97.34200000000001	435.6002125
_(ac)AFLDNPTIILAHIR_	AFLDNPTIILAHIR	2	1634.91443	818.4644900000001	HeLa_Trp_2	7953	347820.0	108.4	14	106.23	446.54386400000004
_(ac)AFLLATCGGLDSGFVPSVQDFDK_	AFLLATCGGLDSGFVPSVQDFDK	2	2485.1835300000002	1243.59904	HeLa_LysN	2543	4467.9	53.773	23	107.02	557.7614
_(ac)AFLSQLQGGFAQLK_	AFLSQLQGGFAQLK	2	1548.83003	775.422291	CElegans_Tryp	2530	25719.0	126.29	14	95.852	432.72073
_(ac)AFNKLSIENLDLAGK_	AFNKLSIENLDLAGK	2	1673.89884	837.9566940000001	Drosophila_Trp	7928	21167.0	65.173	15	70.794	445.77505
_(ac)AFPFDILHLEIIR_	AFPFDILHLEIIR	2	1624.89771	813.456133	CElegans_Tryp	2575	358720.0	172.1	13	105.67	442.56405
_(ac)AFPHLQQPSFLLASLK_	AFPHLQQPSFLLASLK	2	1838.00906	920.0118039999999	HeLa_Trypsin_1	18680	333380.0	144.09	16	5736.0	461.88201333333336
_(ac)AFPHLQQPSFLLASL_	AFPHLQQPSFLLASL	2	1709.9140899999998	855.964323	HeLa_LysN	2599	199120.0	74.84899999999999	15	106.78	446.09924
_(ac)AFPHRPDAPELPDFSM(ox)LK_	AFPHRPDAPELPDFSMLK	3	2125.03026	709.350697	HeLa_Trp_2	8105	3390000.0	62.494	18	93.978	537.7247314285714
_(ac)AFPHRPDAPELPDFSM(ox)L_	AFPHRPDAPELPDFSML	2	1996.9353	999.474925	HeLa_LysN	2602	1389100.0	154.09	17	101.81	463.88050666666663
_(ac)AFPHRPDAPELPDFSMLK_	AFPHRPDAPELPDFSMLK	3	2109.03535	704.019059	HeLa_Trp_2	8106	204420.0	51.07	18	104.3	543.7974300000001
_(ac)AFPRVKPAPDETSFSEALL_	AFPRVKPAPDETSFSEALL	2	2116.08407	1059.0493099999999	HeLa_LysN	2605	78157.0	57.278999999999996	19	98.9	482.73242
_(ac)AFQPDQHELEQVIQLLQHAHSTDRDVQR_	AFQPDQHELEQVIQLLQHAHSTDRDVQR	4	3379.6657600000003	845.923717	CElegans_Tryp	2599	242660.0	114.25	28	77.274	809.705
_(ac)AFQPDQHELEQVIQLLQHAHSTDR_	AFQPDQHELEQVIQLLQHAHSTDR	3	2881.41072	961.477516	CElegans_Tryp	2598	226220.0	167.64	24	83.021	683.92755
_(ac)AFQPDQHELEQVIQLLQHAHSTDR_	AFQPDQHELEQVIQLLQHAHSTDR	4	2881.41072	721.359956	CElegans_Tryp	2597	78898.0	53.782	24	83.021	720.5537
_(ac)AFRIPFGK_	AFRIPFGK	2	976.5494369999999	489.281995	Drosophila_LysC	8077	17689.0	67.903	8	75.206	334.99747
_(ac)AFSQVQCLDDNHVNWR_	AFSQVQCLDDNHVNWR	3	2029.9064600000002	677.6427620000001	HeLa_Trp_2	8325	65185.0	54.27	16	88.809	549.5578
_(ac)AFTELVETQRK_	AFTELVETQRK	2	1362.71433	682.364441	CElegans_Tryp	2716	52365.0	119.07	11	50.368	395.71317
_(ac)AFVATQGATVVDQTTLM(ox)K_	AFVATQGATVVDQTTLMK	2	1937.97683	969.995691	HeLa_Trp_2	8518	307340.0	45.17	18	96.29700000000001	507.9921627272728
_(ac)AFVATQGATVVDQTTLMK_	AFVATQGATVVDQTTLMK	2	1921.9819100000002	961.998233	HeLa_Trp_2	8515	199070.0	162.52	18	105.26	506.96949500000005
_(ac)AGAAPTTAFGQAVIGPPGSGK_	AGAAPTTAFGQAVIGPPGSGK	2	1895.97413	948.9943400000001	HeLa_Trypsin_1	19611	812990.0	177.74	21	4207.7	499.6928527272728
_(ac)AGAASPCANGCGPGAPSDAEVLHLCR_	AGAASPCANGCGPGAPSDAEVLHLCR	3	2636.15299	879.7249390000001	HeLa_Trypsin_1	19629	172690.0	107.43	26	3428.6	599.6144
_(ac)AGAATQASLESAPR_	AGAATQASLESAPR	2	1370.67901	686.34678	HeLa_Trypsin_1	19632	890140.0	219.89	14	2464.1	415.33990666666676
_(ac)AGAGGGNDIQWCFSQVK_	AGAGGGNDIQWCFSQVK	2	1835.82608	918.920317	HeLa_Trp_2	8745	947320.0	102.57	17	91.82600000000001	472.10773699999993
_(ac)AGAGPAPGLPGAGGPVVPGPGAGIPGKSGEERL_	AGAGPAPGLPGAGGPVVPGPGAGIPGKSGEERL	2	2888.51445	1445.2645	HeLa_LysN	2793	65444.0	42.888000000000005	33	88.17299999999999	553.5061
_(ac)AGAGPAPGLPGAGGPVVPGPGAGIPGKSGEERL_	AGAGPAPGLPGAGGPVVPGPGAGIPGKSGEERL	3	2888.51445	963.845428	HeLa_LysN	2792	562230.0	81.031	33	88.234	620.5511
_(ac)AGAGPAPGLPGAGGPVVPGPGAGIPGK_	AGAGPAPGLPGAGGPVVPGPGAGIPGK	2	2217.1906	1109.60258	HeLa_Trypsin_1	19672	1064300.0	190.87	27	4524.3	489.3344685714286
_(ac)AGAGPAPGLPGAGGPVVPGPGAGIPGK_	AGAGPAPGLPGAGGPVVPGPGAGIPGK	3	2217.1906	740.0708099999999	HeLa_Trypsin_1	19673	906260.0	81.578	27	4523.9	617.70385
_(ac)AGAGSAAVSGAGTPVAGPTGR_	AGAGSAAVSGAGTPVAGPTGR	2	1752.87547	877.445014	HeLa_Trp_2	8764	489600.0	153.05	21	60.411	472.2641625
_(ac)AGAIENARKEI_	AGAIENARKEI	2	1212.64625	607.3304019999999	Yeast_LysN	5747	23087.0	52.591	11	52.163000000000004	382.06445
_(ac)AGAIENARK_	AGAIENARK	2	970.519593	486.26707300000004	Yeast_LysC	5746	2747700.0	78.178	9	26.061	333.721335
_(ac)AGAQPGVHALQLEPPTVVETLRRGS_	AGAQPGVHALQLEPPTVVETLRRGS	3	2624.40345	875.8084259999999	HeLa_LysN	2804	78350.0	56.43600000000001	25	86.624	683.5528
_(ac)AGAQPGVHALQLEPPTVVETLR_	AGAQPGVHALQLEPPTVVETLR	2	2324.2488399999997	1163.1317	HeLa_Trypsin_1	19931	760270.0	56.943000000000005	22	4821.7	527.9529299999999
_(ac)AGAQPGVHALQLEPPTVVETLR_	AGAQPGVHALQLEPPTVVETLR	3	2324.2488399999997	775.756891	HeLa_Trypsin_1	19932	1597200.0	217.77	22	4822.0	631.7268857142857
_(ac)AGASELGTGPGAAGGDGDDSLYPIAVLIDELR_	AGASELGTGPGAAGGDGDDSLYPIAVLIDELR	3	3098.5044	1033.8420800000001	HeLa_Trp_2	8875	369830.0	80.67699999999999	32	107.64	753.351775
_(ac)AGATLFERAQALSSVNREEQDSSLLN_	AGATLFERAQALSSVNREEQDSSLLN	3	2847.39988	950.1405689999999	Drosophila_LysN	8777	1125000.0	177.79	26	96.476	645.0479
_(ac)AGDLSAGFFM(ox)EELNTYRQK_	AGDLSAGFFMEELNTYRQK	2	2234.03138	1118.02297	HeLa_LysC	2816	62531.0	57.042	19	102.15	535.8863
_(ac)AGDLSAGFFM(ox)EELNTYRQ_	AGDLSAGFFMEELNTYRQ	2	2105.93642	1053.97549	HeLa_LysN	2814	310970.0	243.29	18	105.12	518.8167
_(ac)AGDLSAGFFM(ox)EELNTYR_	AGDLSAGFFMEELNTYR	2	1977.8778399999999	989.9461980000001	HeLa_Trypsin_1	20073	75534.0	158.59	17	5407.1	505.773082
_(ac)AGDLSAGFFMEELNTYR_	AGDLSAGFFMEELNTYR	2	1961.88293	981.94874	HeLa_Trp_2	8962	74583.0	252.59	17	106.53	509.1073
_(ac)AGDSEQTLQNHQQPNGGEPFLIGVSGGTASGK_	AGDSEQTLQNHQQPNGGEPFLIGVSGGTASGK	3	3222.51776	1075.17986	HeLa_Trypsin_1	20208	345780.0	136.67	32	3907.2	671.755706
_(ac)AGDTHCPAEPLAR_	AGDTHCPAEPLAR	2	1435.65141	718.832982	HeLa_Trypsin_1	20209	137620.0	99.17399999999999	13	1878.6	401.53812
_(ac)AGDVEGFCSSIHDTSVSAGFR_	AGDVEGFCSSIHDTSVSAGFR	2	2239.98041	1120.99748	HeLa_Trp_2	9054	139090.0	49.967	21	87.694	521.535175
_(ac)AGEKVEKPDT_	AGEKVEKPDT	2	1114.55062	558.282586	HeLa_LysN	2848	321060.0	121.8	10	16.812	354.5008
_(ac)AGENFATPFHGHVGR_	AGENFATPFHGHVGR	2	1637.76989	819.8922200000001	HeLa_Trypsin_1	20387	15031.0	83.214	15	2760.5	424.7353
_(ac)AGENFATPFHGHVGR_	AGENFATPFHGHVGR	3	1637.76989	546.930572	HeLa_Trypsin_1	20386	71348.0	63.211999999999996	15	2756.7	490.9643
_(ac)AGEQKPSSNLLEQFILLA_	AGEQKPSSNLLEQFILLA	2	1999.0626100000002	1000.53858	HeLa_LysN	2860	285860.0	111.38	18	106.98	486.83285
_(ac)AGEVIVDALPYIDHGYDDVGVR_	AGEVIVDALPYIDHGYDDVGVR	2	2414.1754	1208.09498	Drosophila_Trp	8971	362430.0	41.284	22	90.154	536.7421
_(ac)AGFAELGLSSWLVEQCR_	AGFAELGLSSWLVEQCR	2	1963.9462	982.980375	HeLa_Trp_2	9228	223720.0	117.41	17	106.9	505.3931
_(ac)AGFPEHAR_	AGFPEHAR	2	925.4406140000001	463.727584	Drosophila_Trp	9053	104340.0	60.708999999999996	8	17.929000000000002	325.54404999999997
_(ac)AGFVAVHTGAGNCIDETK_	AGFVAVHTGAGNCIDETK	2	1887.8785100000002	944.946532	Drosophila_Trp	9090	4064.3	92.74700000000001	18	46.031000000000006	476.51968
_(ac)AGGEAGVTLGQPHLSRQDLTTLDVTK_	AGGEAGVTLGQPHLSRQDLTTLDVTK	2	2705.39842	1353.70649	HeLa_LysC	2897	1002500.0	40.324	26	78.17699999999999	563.39886
_(ac)AGGEAGVTLGQPHLSRQDLTTLDVTK_	AGGEAGVTLGQPHLSRQDLTTLDVTK	3	2705.39842	902.80675	HeLa_LysC	2898	1897600.0	224.41	26	78.17699999999999	638.7073099999999
_(ac)AGGEAGVTLGQPHLSRQDLTTLDVT_	AGGEAGVTLGQPHLSRQDLTTLDVT	2	2577.30346	1289.6590099999999	HeLa_LysN	2893	2433100.0	176.42	25	85.74700000000001	537.9972849999999
_(ac)AGGEAGVTLGQPHLSRQDLTTLDVT_	AGGEAGVTLGQPHLSRQDLTTLDVT	3	2577.30346	860.1084289999999	HeLa_LysN	2890	395380.0	92.319	25	85.852	618.79755
_(ac)AGGEAGVTLGQPHLSR_	AGGEAGVTLGQPHLSR	2	1590.81142	796.4129849999999	HeLa_Trp_2	9357	22091000.0	177.41	16	64.538	442.1710452380953
_(ac)AGGGAGDPGLGAAAAPAPETREHLF_	AGGGAGDPGLGAAAAPAPETREHLF	2	2331.12437	1166.56946	HeLa_LysN	2912	265170.0	65.72399999999999	25	76.631	545.79555
_(ac)AGGGAGDPGLGAAAAPAPETR_	AGGGAGDPGLGAAAAPAPETR	2	1804.8703899999998	903.4424710000001	HeLa_Trypsin_1	20938	2046600.0	233.43	21	2810.1	467.31922999999995
_(ac)AGGGAGDPGLGAAAAPAPETR_	AGGGAGDPGLGAAAAPAPETR	3	1804.8703899999998	602.6307400000001	HeLa_Trypsin_1	20934	51957.0	65.12	21	2793.4	570.8696
_(ac)AGGHCGSFPAAAAGSGEIVQLNVGGTR_	AGGHCGSFPAAAAGSGEIVQLNVGGTR	3	2582.22958	861.7504710000001	HeLa_Trp_2	9416	134910.0	63.883	27	90.506	684.280385
_(ac)AGGVDGPIGIPFPDHSSDILSGLNEQR_	AGGVDGPIGIPFPDHSSDILSGLNEQR	2	2789.36204	1395.68829	HeLa_Trypsin_1	21274	84275.0	46.353	27	5464.1	547.91205
_(ac)AGGVDGPIGIPFPDHSSDILSGLNEQR_	AGGVDGPIGIPFPDHSSDILSGLNEQR	3	2789.36204	930.7946220000001	HeLa_Trypsin_1	21275	325600.0	172.03	27	5464.3	657.218692
_(ac)AGILFEDIFDVKDIDPEGK_	AGILFEDIFDVKDIDPEGK	2	2162.07832	1082.04643	HeLa_LysN	2958	143270.0	85.742	19	106.54	527.529575
_(ac)AGILFEDIFDVKDIDPEG_	AGILFEDIFDVKDIDPEG	2	2033.98335	1017.99895	HeLa_LysN	2956	1345000.0	130.71	18	107.84	492.12701857142855
_(ac)AGILFEDIFDVK_	AGILFEDIFDVK	2	1407.72858	704.871568	HeLa_Trp_2	9591	732930.0	85.62200000000001	12	107.92	403.31064000000003
_(ac)AGITTIEAVKR_	AGITTIEAVKR	2	1199.68739	600.8509700000001	HeLa_LysN	2969	3831800.0	114.64	11	55.075	379.31864
_(ac)AGITTIEAVK_	AGITTIEAVK	2	1043.58628	522.8004139999999	HeLa_Trypsin_1	21387	1259800.0	60.891999999999996	10	3529.0	350.73811
_(ac)AGLELLSDQGYRVDGRRAGELR_	AGLELLSDQGYRVDGRRAGELR	3	2472.28333	825.101721	HeLa_LysN	2977	68126.0	59.997	22	72.007	592.48456
_(ac)AGLELLSDQGYRVDGRRAGELR_	AGLELLSDQGYRVDGRRAGELR	4	2472.28333	619.0781099999999	HeLa_LysN	2975	320880.0	54.556000000000004	22	71.487	710.04318
_(ac)AGLELLSDQGYR_	AGLELLSDQGYR	2	1362.67794	682.3462490000001	HeLa_Trp_2	9712	3616500.0	178.95	12	102.65	401.72338333333335
_(ac)AGLEVLFASAAPAITCR_	AGLEVLFASAAPAITCR	2	1787.924	894.9692789999999	HeLa_Trypsin_1	21476	762140.0	225.1	17	6148.1	474.81768125
_(ac)AGLGHPAAFGR_	AGLGHPAAFGR	2	1094.56213	548.2883400000001	HeLa_Trp_2	9735	738570.0	121.31	11	57.461000000000006	357.64955222222227
_(ac)AGLNSLEAVKR_	AGLNSLEAVKR	2	1198.66699	600.340769	HeLa_LysN	3004	246450.0	134.66	11	53.163999999999994	377.29224999999997
_(ac)AGLNSLEAVK_	AGLNSLEAVK	2	1042.56587	522.290214	HeLa_Trypsin_1	21641	308270.0	74.26899999999999	10	3406.8	343.6093333333333
_(ac)AGLSDLELRRELQALGFQPGPITDTTRDVYRN_	AGLSDLELRRELQALGFQPGPITDTTRDVYRN	4	3642.8754200000003	911.726132	HeLa_LysN	3010	147360.0	62.65	32	104.4	787.8445
_(ac)AGLSDLELRR_	AGLSDLELRR	2	1170.63569	586.3251190000001	HeLa_Trp_2	9869	37275.0	106.93	10	74.58	375.47046
_(ac)AGLSDLELR_	AGLSDLELR	2	1014.5345699999999	508.27456399999994	HeLa_Trypsin_1	21729	84330.0	87.251	9	4128.6	347.2426333333333
_(ac)AGLSFDNYQRNNFLAENSHTQPK_	AGLSFDNYQRNNFLAENSHTQPK	3	2692.2629899999997	898.428273	Yeast_LysC	6495	71478.0	51.785	23	73.789	651.04817
_(ac)AGLTLFVGR_	AGLTLFVGR	2	974.554916	488.28473399999996	HeLa_Trypsin_1	21770	45340.0	125.5	9	5038.4	344.952
_(ac)AGLTVRDPAVDR_	AGLTVRDPAVDR	2	1310.69426	656.354408	HeLa_Trp_2	9919	123960.0	53.028	12	59.516000000000005	388.67365
_(ac)AGLYSLGVSVFSDQGGRK_	AGLYSLGVSVFSDQGGRK	2	1881.95848	941.986515	HeLa_Trp_2	9924	15592.0	78.157	18	105.32	498.83426
_(ac)AGLYSLGVSVFSDQGGR_	AGLYSLGVSVFSDQGGR	2	1753.8635100000001	877.939033	HeLa_LysN	3020	14701.0	95.656	17	105.85	470.269585
_(ac)AGM(ox)VDFQDEEQVK_	AGMVDFQDEEQVK	2	1552.67154	777.343046	HeLa_Trypsin_1	21879	684710.0	148.9	13	2897.6	419.1168728571429
_(ac)AGMVDFQDEEQVK_	AGMVDFQDEEQVK	2	1536.67662	769.345588	HeLa_Trp_2	9978	180860.0	114.39	13	82.26100000000001	420.20419499999997
_(ac)AGNAEPPPAGAACPQDR_	AGNAEPPPAGAACPQDR	2	1719.76348	860.889017	HeLa_Trypsin_1	21884	794320.0	93.772	17	1903.5	429.79621499999996
_(ac)AGNANSDDEFHDAIGEEITEK_	AGNANSDDEFHDAIGEEITEK	2	2302.98258	1152.49857	Drosophila_LysC	9498	82970.0	64.983	21	56.073	498.01215
_(ac)AGNSAAAGGDIDESLYSR_	AGNSAAAGGDIDESLYSR	2	1794.8020399999998	898.408294	Drosophila_Trp	9604	111130.0	52.662	18	44.347	461.395785
_(ac)AGNSLVLPIVLWGR_	AGNSLVLPIVLWGR	2	1535.8824	768.948475	HeLa_Trp_2	10057	269780.0	141.29	14	107.52	448.54462
_(ac)AGPAPPAADELPGPAAR_	AGPAPPAADELPGPAAR	2	1598.8052699999998	800.4099110000001	HeLa_Trypsin_1	22013	216000.0	177.47	17	3756.3	427.280305
_(ac)AGPGPGAVLESPR_	AGPGPGAVLESPR	2	1248.64625	625.3304019999999	HeLa_Trypsin_1	22135	395430.0	126.29	13	3227.3	383.13437999999996
_(ac)AGPGSTGGQIGAAALAGGAR_	AGPGSTGGQIGAAALAGGAR	2	1680.85435	841.434449	HeLa_Trp_2	10138	56266.0	96.31299999999999	20	74.714	476.77567
_(ac)AGPLPDEQDFIQAYEEVREK_	AGPLPDEQDFIQAYEEVREK	2	2375.12812	1188.57134	HeLa_LysC	3064	183120.0	105.79	20	104.44	505.64734000000004
_(ac)AGPLPDEQDFIQAYEEVR_	AGPLPDEQDFIQAYEEVR	2	2117.99056	1060.00256	HeLa_Trypsin_1	22171	105040.0	58.508	18	5410.2	480.4518
_(ac)AGPLPPLNQEAAFQK_	AGPLPPLNQEAAFQK	2	1621.8464099999999	811.93048	Drosophila_Trp	9679	657680.0	129.69	15	66.018	422.01617333333337
_(ac)AGPQPLALQLEQLLNPRPSEADPEADPEEATAAR_	AGPQPLALQLEQLLNPRPSEADPEADPEEATAAR	3	3635.80673	1212.94285	HeLa_Trypsin_1	22184	121290.0	140.55	34	6019.4	720.1588200000001
_(ac)AGPQPLALQLEQLLNPR_	AGPQPLALQLEQLLNPR	2	1899.0578	950.536175	HeLa_Trypsin_1	22183	866260.0	264.98	17	6184.7	491.3715175
_(ac)AGQEDPVQREIHQDWANREYIEIITSSIK_	AGQEDPVQREIHQDWANREYIEIITSSIK	4	3466.71171	867.6852039999999	HeLa_LysC	3075	36274.0	46.345	29	102.84	819.0594
_(ac)AGQEDPVQR_	AGQEDPVQR	2	1040.4886900000001	521.25162	HeLa_Trypsin_1	22277	168080.0	109.36	9	1219.0	335.32741999999996
_(ac)AGQHLPVPR_	AGQHLPVPR	2	1015.5563099999999	508.785433	HeLa_Trypsin_1	22307	34671.0	78.178	9	2222.1	342.2892
_(ac)AGRDAASNQLIDYK_	AGRDAASNQLIDYK	2	1562.76888	782.3917190000001	Drosophila_LysC	9877	3450400.0	130.71	14	34.941	416.32836399999997
_(ac)AGRDAASNQLIDY_	AGRDAASNQLIDY	2	1434.67392	718.344237	Drosophila_LysN	9869	1429800.0	94.66	13	57.458	402.421074
_(ac)AGRLPACVIDVGTGYSK_	AGRLPACVIDVGTGYSK	2	1804.91417	903.4643609999999	Drosophila_LysC	9893	81644.0	126.63	17	67.087	444.885475
_(ac)AGRLPACVIDVGTGYS_	AGRLPACVIDVGTGYS	2	1676.8192099999999	839.4168789999999	Drosophila_LysN	9891	176390.0	112.7	16	91.87100000000001	432.22125
_(ac)AGSDTAPFLSQADDPDDGPVPGTPGLPGSTGNPK_	AGSDTAPFLSQADDPDDGPVPGTPGLPGSTGNPK	3	3276.50586	1093.1759	HeLa_Trypsin_1	22412	227630.0	120.35	34	4719.3	680.143
_(ac)AGSEQQRPR_	AGSEQQRPR	2	1069.52647	535.770511	HeLa_Trp_2	10357	273410.0	67.903	9	12.062000000000001	345.0284
_(ac)AGSGCAWGAEPPR_	AGSGCAWGAEPPR	2	1356.58808	679.3013179999999	HeLa_Trp_2	10369	16591.0	79.311	13	60.196999999999996	410.7939
_(ac)AGSLPPCVVDCGTGYTK_	AGSLPPCVVDCGTGYTK	2	1822.82297	912.4187619999999	HeLa_Trypsin_1	22450	50160.0	47.27	17	3629.0	462.60303
_(ac)AGSNLLIHLDTIDQNDLIYVER_	AGSNLLIHLDTIDQNDLIYVER	3	2553.30748	852.1097699999999	Drosophila_Trp	9960	3228.5	42.071999999999996	22	89.109	607.19165
_(ac)AGSPELVVLDPPWDK_	AGSPELVVLDPPWDK	2	1663.84574	832.930145	HeLa_Trp_2	10416	68493.0	71.219	15	106.19	455.9035
_(ac)AGSQDIFDAIVM(ox)ADER_	AGSQDIFDAIVMADER	2	1794.80943	898.4119910000001	HeLa_Trypsin_1	22503	8790.4	61.067	16	5460.7	444.23375999999996
_(ac)AGSQDIFDAIVMADER_	AGSQDIFDAIVMADER	2	1778.8145100000002	890.414533	HeLa_Trp_2	10432	114320.0	177.41	16	106.32	481.4678
_(ac)AGSSEEAPDYGR_	AGSSEEAPDYGR	2	1279.5316699999998	640.773113	HeLa_Trypsin_1	22511	54917.0	44.57	12	1484.3	370.993535
_(ac)AGSSSLEAVRR_	AGSSSLEAVRR	2	1173.6102	587.812376	HeLa_LysN	3142	281910.0	81.163	11	29.789	371.1392
_(ac)AGSSSLEAVR_	AGSSSLEAVR	2	1017.50909	509.76182	HeLa_Trypsin_1	22519	38724.0	99.305	10	2246.9	351.15216000000004
_(ac)AGSSTGGGGVGETKVIYHLDEEETPYLV_	AGSSTGGGGVGETKVIYHLDEEETPYLV	3	2906.38216	969.801331	HeLa_LysN	3143	318650.0	84.071	28	91.381	681.1675
_(ac)AGSSTGGGGVGETK_	AGSSTGGGGVGETK	2	1205.55241	603.7834809999999	HeLa_Trypsin_1	22520	230520.0	99.27600000000001	14	815.17	381.23162666666667
_(ac)AGSVADSDAVVK_	AGSVADSDAVVK	2	1159.5720800000001	580.793318	HeLa_Trypsin_1	22534	203000.0	56.202	12	2350.9	371.9172
_(ac)AGSVGLALCGQTLVVR_	AGSVGLALCGQTLVVR	2	1641.88723	821.950889	HeLa_Trypsin_1	22544	110760.0	147.72	16	4906.2	458.58542
_(ac)AGSYPEGAPAILADKR_	AGSYPEGAPAILADKR	2	1656.84713	829.4308440000001	HeLa_Trp_2	10496	858400.0	61.042	16	76.132	459.19696
_(ac)AGSYPEGAPAILADK_	AGSYPEGAPAILADK	2	1500.7460199999998	751.380288	HeLa_Trypsin_1	22550	157300.0	50.31399999999999	15	3916.6	416.52632
_(ac)AGSYPEGAPAVLADKR_	AGSYPEGAPAVLADKR	2	1642.83148	822.4230190000001	HeLa_Trp_2	10498	603660.0	79.795	16	68.541	455.1070633333333
_(ac)AGSYPEGAPAVLADK_	AGSYPEGAPAVLADK	2	1486.73037	744.372463	HeLa_Trypsin_1	22552	149980.0	46.358000000000004	15	3567.4	406.89932000000005
_(ac)AGTFLFTSESVGEGHPDK_	AGTFLFTSESVGEGHPDK	2	1919.89012	960.9523369999999	Yeast_LysC	6901	7106700.0	189.13	18	87.20700000000001	484.0072581818182
_(ac)AGTFLFTSESVGEGHPDK_	AGTFLFTSESVGEGHPDK	3	1919.89012	640.97065	Yeast_LysC	6900	8028.9	57.042	18	87.227	517.1903
_(ac)AGTFLFTSESVGEGHPD_	AGTFLFTSESVGEGHPD	2	1791.7951600000001	896.9048560000001	Yeast_LysN	6834	130990.0	70.195	17	96.34200000000001	464.648
_(ac)AGTGLVAGEVVVDALPYFDQGYEAPGVR_	AGTGLVAGEVVVDALPYFDQGYEAPGVR	3	2891.43414	964.818656	HeLa_Trp_2	10557	834280.0	106.29	28	106.67	659.264625
_(ac)AGTVVLDDVELREAQRDYLDFLDDEEDQGIYQS_	AGTVVLDDVELREAQRDYLDFLDDEEDQGIYQS	3	3857.77555	1286.93246	HeLa_LysN	3243	308720.0	74.561	33	105.31	723.09443
_(ac)AGTVVLDDVELR_	AGTVVLDDVELR	2	1327.69835	664.856449	HeLa_Trypsin_1	22879	8817000.0	166.66	12	4712.0	401.4812114814814
_(ac)AGVEEVAASGSHLNGDLDPDDREEGAASTAEEAAK_	AGVEEVAASGSHLNGDLDPDDREEGAASTAEEAAK	3	3509.5666200000005	1170.8628199999998	HeLa_Trp_2	10656	17992000.0	41.397	35	76.05199999999999	739.0777716666668
_(ac)AGVEEVAASGSHLNGDLDPDDREEGAASTAEEAA_	AGVEEVAASGSHLNGDLDPDDREEGAASTAEEAA	3	3381.47166	1128.1645	HeLa_LysN	3252	921430.0	276.14	34	74.719	704.5948233333334
_(ac)AGVFPYRGPGNPVPGPLAPLPDYM(ox)SEE_	AGVFPYRGPGNPVPGPLAPLPDYMSEE	3	2884.3741800000003	962.4653369999999	HeLa_LysN	3257	121360.0	81.578	27	105.46	613.46594
_(ac)AGVGDAAAPGEGGGGGVDGPQR_	AGVGDAAAPGEGGGGGVDGPQR	2	1892.86128	947.437917	HeLa_Trypsin_1	22928	294360.0	134.49	22	2292.8	470.812354
_(ac)AGVLFEDIFNVK_	AGVLFEDIFNVK	2	1392.72892	697.371735	Drosophila_LysC	10164	161530.0	76.605	12	105.35	412.77572714285714
_(ac)AGVSFSGHR_	AGVSFSGHR	2	958.4620779999999	480.238316	HeLa_Trp_2	10758	520600.0	69.905	9	40.247	325.5645
_(ac)AGVSQADIEELYNFIHPLAIK_	AGVSQADIEELYNFIHPLAIK	2	2369.2267100000004	1185.6206300000001	Drosophila_Trp	10299	604420.0	171.14	21	103.59	570.6234283333333
_(ac)AGVSQADIEELYNFIHPLAIK_	AGVSQADIEELYNFIHPLAIK	3	2369.2267100000004	790.749514	Drosophila_Trp	10300	127310.0	63.79	21	103.59	596.6399
_(ac)AGWIQAQQLQGDALR_	AGWIQAQQLQGDALR	2	1695.86927	848.94191	HeLa_Trp_2	10798	190410.0	92.70700000000001	15	102.91	449.46848
_(ac)AGWNAYIDNLM(ox)ADGTCQDAAIVGYK_	AGWNAYIDNLMADGTCQDAAIVGYK	3	2774.23162	925.7511480000001	HeLa_Trp_2	10805	40141.0	40.372	25	106.18	672.37167
_(ac)AGWNAYIDNLMADGTCQDAAIVGYK_	AGWNAYIDNLMADGTCQDAAIVGYK	2	2758.2367	1380.12563	HeLa_Trp_2	10803	1165100.0	151.55	25	106.24	566.2136849999999
_(ac)AGWNAYIDNLMADGTCQDAAIVGYK_	AGWNAYIDNLMADGTCQDAAIVGYK	3	2758.2367	920.41951	HeLa_Trp_2	10801	294730.0	129.53	25	106.24	663.4388280000001
_(ac)AGYEYVSPEQLAGFDK_	AGYEYVSPEQLAGFDK	2	1814.8363	908.425424	HeLa_Trypsin_1	23181	1001700.0	130.99	16	4694.8	454.8396744444444
_(ac)AGYKPVAIQTYPILGEK_	AGYKPVAIQTYPILGEK	2	1889.02985	945.522202	HeLa_Trp_2	10823	2839300.0	90.376	17	96.861	483.35868874999994
_(ac)AHCLHPEK_	AHCLHPEK	2	1032.4811	517.247826	CElegans_Tryp	3641	20462.0	46.835	8	9.3357	342.5314
_(ac)AHCVTLVQLSISCDHLIDKDIGS_	AHCVTLVQLSISCDHLIDKDIGS	3	2622.27817	875.1	HeLa_LysN	3322	68662.0	84.105	23	93.382	619.9729500000001
_(ac)AHCVTLVQLSISCDHLIDK_	AHCVTLVQLSISCDHLIDK	2	2250.1136699999997	1126.06411	HeLa_Trp_2	10970	431020.0	61.23	19	98.51299999999999	537.3303085714286
_(ac)AHCVTLVQLSISCDHLIDK_	AHCVTLVQLSISCDHLIDK	3	2250.1136699999997	751.045167	HeLa_Trp_2	10963	4572700.0	130.78	19	96.493	618.4955199999999
_(ac)AHEGEQFIK_	AHEGEQFIK	2	1099.52982	550.772188	Drosophila_Trp	10418	83314.0	93.46700000000001	9	22.357	347.75442999999996
_(ac)AHENVWFSHPR_	AHENVWFSHPR	2	1420.66363	711.3390919999999	Yeast_Trypsin	7160	114980.0	117.99	11	41.32899999999999	403.77536000000003
_(ac)AHESAFPVPYRSK_	AHESAFPVPYRSK	2	1529.76268	765.8886150000001	CElegans_Tryp	3740	43797.0	54.583999999999996	13	29.607	411.69969
_(ac)AHESAFPVPYR_	AHESAFPVPYR	2	1314.63569	658.3251190000001	CElegans_Tryp	3737	438510.0	226.64	11	41.891000000000005	375.92680500000006
_(ac)AHIEKQAGELQEK_	AHIEKQAGELQEK	2	1521.77872	761.896637	Ecoli_LysC	10140	76467.0	140.57	13	32.364000000000004	415.9088071428572
_(ac)AHIPEVLPK_	AHIPEVLPK	2	1044.59678	523.305667	Yeast_LysC	7275	293300.0	82.71600000000001	9	67.237	360.427415
_(ac)AHITINQYLQQVYEAIDSR_	AHITINQYLQQVYEAIDSR	2	2303.15461	1152.5845800000002	HeLa_Trp_2	11247	182850.0	91.1	19	105.87	502.1508
_(ac)AHIVQTHK_	AHIVQTHK	2	974.5297640000001	488.272158	CElegans_Tryp	3978	47167.0	70.67	8	11.05	333.29257
_(ac)AHIVTLNTPSR_	AHIVTLNTPSR	2	1249.6778800000002	625.846219	Ecoli_trypsin	10166	30155.0	99.855	11	58.729	387.35196
_(ac)AHLVEGTSIIDGK_	AHLVEGTSIIDGK	2	1380.72489	691.369724	CElegans_Tryp	4027	37863.0	125.17	13	46.946999999999996	412.71360500000003
_(ac)AHNAGAAAAAGTHSAK_	AHNAGAAAAAGTHSAK	2	1446.69639	724.355471	HeLa_Trp_2	11438	21026.0	156.73	16	16.615	444.49622999999997
_(ac)AHQTGIHATEELKEFFA_	AHQTGIHATEELKEFFA	2	1969.95339	985.9839720000001	HeLa_LysN	3458	86817.0	48.363	17	77.137	483.96019
_(ac)AHQTGIHATEELKEFFA_	AHQTGIHATEELKEFFA	3	1969.95339	657.658407	HeLa_LysN	3457	124080.0	80.815	17	77.137	503.4959
_(ac)AHQTGIHATEELK_	AHQTGIHATEELK	2	1475.73686	738.875704	HeLa_Trp_2	11569	3057000.0	166.71	13	36.089	430.1031007692308
_(ac)AHQTGIHATEELK_	AHQTGIHATEELK	3	1475.73686	492.919562	HeLa_Trp_2	11570	2775800.0	64.266	13	36.089	505.88766374999994
_(ac)AHQTGIHATEEL_	AHQTGIHATEEL	2	1347.64189	674.8282230000001	HeLa_LysN	3452	890020.0	79.311	12	38.71	389.5913566666666
_(ac)AHRPTYDPYLDNLK_	AHRPTYDPYLDNLK	2	1743.85803	872.936293	CElegans_Tryp	4109	128870.0	69.327	14	34.696999999999996	448.65515
_(ac)AHSPVAVQVPGM(ox)QNNIADPEELFTK_	AHSPVAVQVPGMQNNIADPEELFTK	2	2749.33813	1375.67634	HeLa_LysC	3469	1220100.0	46.353	25	97.624	546.7692375
_(ac)AHSPVAVQVPGM(ox)QNNIADPEELFTK_	AHSPVAVQVPGMQNNIADPEELFTK	3	2749.33813	917.45332	HeLa_Trypsin_1	24160	1146000.0	178.4	25	4661.7	600.6715972727272
_(ac)AHSPVAVQVPGM(ox)QNNIADPEELFT_	AHSPVAVQVPGMQNNIADPEELFT	2	2621.2431699999997	1311.62886	HeLa_LysN	3468	46901.0	70.638	24	104.77	530.7768
_(ac)AHSPVAVQVPGM(ox)QNNIADPEELFT_	AHSPVAVQVPGMQNNIADPEELFT	3	2621.2431699999997	874.754999	HeLa_LysN	3467	27703.0	71.91199999999999	24	104.77	569.585
_(ac)AHSPVAVQVPGMQNNIADPEELFTK_	AHSPVAVQVPGMQNNIADPEELFTK	2	2733.3432199999997	1367.6788800000002	HeLa_Trp_2	11644	101050.0	69.94	25	104.92	548.2987
_(ac)AHSPVAVQVPGMQNNIADPEELFTK_	AHSPVAVQVPGMQNNIADPEELFTK	3	2733.3432199999997	912.1216820000001	HeLa_Trypsin_1	24168	347110.0	157.58	25	5114.2	601.513438
_(ac)AHSPVQSGLPGM(ox)QNLK_	AHSPVQSGLPGMQNLK	2	1720.85665	861.4356029999999	HeLa_LysC	3473	732310.0	82.43700000000001	16	50.38399999999999	432.9296755555556
_(ac)AHSPVQSGLPGM(ox)QNL_	AHSPVQSGLPGMQNL	2	1592.76169	797.388122	HeLa_LysN	3471	119260.0	81.79899999999999	15	66.241	420.77814000000006
_(ac)AHSPVQSGLPGMQNLK_	AHSPVQSGLPGMQNLK	2	1704.8617399999998	853.4381460000001	HeLa_Trypsin_1	24184	107800.0	126.32	16	3337.4	436.63232
_(ac)AHTHLGRAV_	AHTHLGRAV	2	1002.53591	502.275232	Drosophila_LysN	10774	29328.0	85.81299999999999	9	12.545	339.50317
_(ac)AIELGLSRITK_	AIELGLSRITK	2	1241.73434	621.874445	Yeast_LysC	8007	960380.0	141.29	11	85.374	384.83428799999996
_(ac)AIILQEAQK_	AIILQEAQK	2	1054.60226	528.308406	Drosophila_Trp	11724	18653.0	85.81299999999999	9	60.365	354.20215
_(ac)AINQAHVHPHYTLPGVM(ox)HYLQTEFT_	AINQAHVHPHYTLPGVMHYLQTEFT	3	2961.4232	988.148342	Yeast_LysN	9049	146740.0	43.903999999999996	25	79.756	643.5839
_(ac)AIPITVLDCDLLLYGR_	AIPITVLDCDLLLYGR	2	1873.00192	937.5082369999999	HeLa_Trp_2	12921	20680.0	95.13799999999999	16	107.49	480.40054000000003
_(ac)AISSSSCELPLVAVCQVTSTPDK_	AISSSSCELPLVAVCQVTSTPDK	2	2490.19819	1246.10637	HeLa_Trypsin_1	27295	906650.0	188.85	23	5216.9	536.3785766666666
_(ac)AISSSSCELPLVAVCQVTSTPDK_	AISSSSCELPLVAVCQVTSTPDK	3	2490.19819	831.07334	HeLa_Trypsin_1	27296	941220.0	133.93	23	5216.9	645.12401
_(ac)AIVQTLPVPLEPAPEAATAPQAPVM(ox)GSVSSLISGR_	AIVQTLPVPLEPAPEAATAPQAPVMGSVSSLISGR	3	3511.85962	1171.62715	HeLa_Trypsin_1	28192	61683.0	46.636	35	6029.4	722.7479
_(ac)AKDILGEAGLHFDELN_	AKDILGEAGLHFDELN	2	1782.87883	892.446691	HeLa_LysN	3875	370340.0	78.888	16	99.25	444.673225
_(ac)AKNGSEADIDEGLYSRQLYVLGHEAM(ox)_	AKNGSEADIDEGLYSRQLYVLGHEAM	3	2923.3658	975.462543	HeLa_LysN	3877	122050.0	54.143	26	78.207	642.2373
_(ac)AKPLTDSEKR_	AKPLTDSEKR	2	1185.63535	593.8249519999999	HeLa_LysN	3878	25088.0	52.591	10	13.242	373.9935
_(ac)AKREDSPGPEVQPM(ox)D_	AKREDSPGPEVQPMD	2	1712.7675600000002	857.391058	HeLa_LysN	3882	15978.0	48.821999999999996	15	25.171999999999997	416.04007
_(ac)AKSDQELPEGFRQL_	AKSDQELPEGFRQL	2	1658.8264	830.420476	Drosophila_LysN	12653	88238.0	40.224000000000004	14	60.301	428.38895
_(ac)AKVEQVLSLEPQHEL_	AKVEQVLSLEPQHEL	2	1760.9308600000002	881.472709	HeLa_LysN	3886	1120500.0	158.02	15	85.73899999999999	443.70933
_(ac)ALAEEDVHM(ox)IIK_	ALAEEDVHMIIK	2	1425.7173699999998	713.86596	CElegans_Tryp	5244	194360.0	81.09899999999999	12	54.148	409.6631
_(ac)ALAGAPAGGPCAPALEALLGAGALR_	ALAGAPAGGPCAPALEALLGAGALR	3	2286.21544	763.079088	HeLa_Trypsin_1	28601	27044.0	45.586999999999996	25	6118.8	650.28197
_(ac)ALAGCPDSFLHHPYYQDK_	ALAGCPDSFLHHPYYQDK	3	2159.97347	720.998435	HeLa_Trypsin_1	28667	81535.0	83.47399999999999	18	3600.7	609.6984
_(ac)ALAISHEDTQILLKDKNILQESVLNK_	ALAISHEDTQILLKDKNILQESVLNK	3	2974.6339	992.5519099999999	Yeast_LysC	9867	27495.0	44.853	26	98.365	675.0666
_(ac)ALAISHEDTQILLK_	ALAISHEDTQILLK	2	1592.87737	797.445963	Yeast_LysC	9861	7787200.0	200.76	14	88.493	449.392571875
_(ac)ALAISHEDTQILL_	ALAISHEDTQILL	2	1464.78241	733.398481	Yeast_LysN	9844	185650.0	126.82	13	104.6	425.810845
_(ac)ALALAALAAVEPACGSR_	ALALAALAAVEPACGSR	2	1681.88214	841.9483460000001	HeLa_Trp_2	13733	1015300.0	189.56	17	107.53	472.51389099999994
_(ac)ALASSNATSM(ox)EELFGNPFRPK_	ALASSNATSMEELFGNPFRPK	2	2324.1107	1163.06262	CElegans_Tryp	5322	164700.0	57.042	21	66.808	532.1614
_(ac)ALASVLERPLPVNQR_	ALASVLERPLPVNQR	2	1703.96825	852.9914029999999	HeLa_Trp_2	13852	137830.0	83.775	15	104.45	468.46143
_(ac)ALCEAAGCGSALLWPR_	ALCEAAGCGSALLWPR	2	1772.83381	887.4241810000001	HeLa_Trypsin_1	29186	27125.0	91.245	16	5159.9	492.423
_(ac)ALDGPEQM(ox)ELEEGK_	ALDGPEQMELEEGK	2	1602.70832	802.3614349999999	HeLa_Trypsin_1	29397	4074500.0	126.48	14	2992.0	421.34338249999996
_(ac)ALDGPEQMELEEGK_	ALDGPEQMELEEGK	2	1586.7134	794.363978	HeLa_Trypsin_1	29408	1019000.0	192.95	14	3622.1	422.21409400000005
_(ac)ALDPADQHLRHVE_	ALDPADQHLRHVE	2	1541.75865	771.886604	HeLa_LysN	3992	796050.0	100.07	13	41.151	426.47692500000005
_(ac)ALDPADQHLR_	ALDPADQHLR	2	1176.5887400000001	589.301644	HeLa_Trypsin_1	29590	2407000.0	111.39	10	2403.7	371.2265671428571
_(ac)ALDVKSRA_	ALDVKSRA	2	900.5028800000001	451.258717	HeLa_LysN	4000	125570.0	67.903	8	27.31	331.610675
_(ac)ALEPIDYTTHSREIDAEYLK_	ALEPIDYTTHSREIDAEYLK	2	2405.17507	1203.59481	Yeast_LysC	10587	5457600.0	127.07	20	85.306	523.67939
_(ac)ALEPIDYTTHSREIDAEYLK_	ALEPIDYTTHSREIDAEYLK	3	2405.17507	802.7323	Yeast_LysC	10593	4279600.0	101.52	20	82.35	625.4649
_(ac)ALEPIDYTTHSREIDAEYL_	ALEPIDYTTHSREIDAEYL	2	2277.0801100000003	1139.54733	Yeast_LysN	10577	8580400.0	221.62	19	92.448	513.71865
_(ac)ALEPIDYTTHSREIDAEYL_	ALEPIDYTTHSREIDAEYL	3	2277.0801100000003	760.033979	Yeast_LysN	10579	3798100.0	77.431	19	91.839	587.780475
_(ac)ALEPIDYTTHSR_	ALEPIDYTTHSR	2	1443.69941	722.85698	Yeast_Trypsin	10567	1477500.0	174.8	12	57.526	414.6445375
_(ac)ALERELLVATQAVRK_	ALERELLVATQAVRK	2	1738.01012	870.012335	Yeast_LysC	10643	12053.0	55.578	15	91.03299999999999	486.10077
_(ac)ALERELLVATQAVRK_	ALERELLVATQAVRK	3	1738.01012	580.343982	Yeast_LysC	10642	14228.0	71.219	15	91.072	520.5633
_(ac)ALERELLVATQAVR_	ALERELLVATQAVR	2	1609.91515	805.9648540000001	Yeast_LysN	10634	89974.0	51.568999999999996	14	102.95	432.70482999999996
_(ac)ALFPAFAGLSEAPDGGSSRK_	ALFPAFAGLSEAPDGGSSRK	2	2019.00615	1010.51035	HeLa_LysC	4154	21862.0	53.051	20	105.01	513.341
_(ac)ALFPAFAGLSEAPDGGSSR_	ALFPAFAGLSEAPDGGSSR	2	1890.9111899999998	946.4628720000001	HeLa_Trp_2	14670	309970.0	126.17	19	106.65	487.047631
_(ac)ALHSAIK_	ALHSAIK	2	780.449388	391.231971	Drosophila_Trp	13976	145640.0	49.058	7	16.242	303.49734
_(ac)ALHVPKAPGFAQM(ox)L_	ALHVPKAPGFAQML	2	1536.81227	769.413411	HeLa_LysN	4199	135670.0	63.397	14	83.374	429.72607000000005
_(ac)ALLAEHLLK_	ALLAEHLLK	2	1048.6280800000002	525.321317	HeLa_Trypsin_1	31885	748960.0	101.41	9	4726.7	364.14608833333335
_(ac)ALLCLDGVFLSSAENDFVHR_	ALLCLDGVFLSSAENDFVHR	2	2304.1208699999997	1153.06771	HeLa_Trp_2	15180	48986.0	85.081	20	106.74	554.7040400000001
_(ac)ALLDFFLSRK_	ALLDFFLSRK	2	1250.70231	626.358431	Ecoli_LysC	13996	32835.0	130.31	10	106.35	388.17545
_(ac)ALLLQSETDFGLGLLR_	ALLLQSETDFGLGLLR	2	1786.9829	894.498726	CElegans_Tryp	6073	63911.0	136.06	16	107.64	479.71448
_(ac)ALLQISEPGLSAAPHQR_	ALLQISEPGLSAAPHQR	2	1828.97955	915.4970490000001	Ecoli_trypsin	14196	823120.0	149.02	17	95.42299999999999	471.25249333333335
_(ac)ALLQISEPGLSAAPHQR_	ALLQISEPGLSAAPHQR	3	1828.97955	610.667125	Ecoli_trypsin	14195	36322.0	46.068000000000005	17	95.443	552.5428
_(ac)ALLRGVFVVAA_	ALLRGVFVVAA	2	1156.69683	579.355691	HeLa_LysN	4292	55877.0	53.878	11	106.53	372.15862999999996
_(ac)ALLSEGLDEVPAACLSPCGPPNPTELFSESR_	ALLSEGLDEVPAACLSPCGPPNPTELFSESR	3	3354.57481	1119.1988800000001	HeLa_Trp_2	15359	888770.0	58.691	31	106.59	689.78687
_(ac)ALM(ox)QELYSTPASR_	ALMQELYSTPASR	2	1523.72899	762.8717730000001	HeLa_Trp_2	15513	8628.9	61.577	13	75.486	417.6628
_(ac)ALMQELYSTPASR_	ALMQELYSTPASR	2	1507.7340800000002	754.874316	HeLa_Trypsin_1	32683	29715.0	53.028	13	4679.1	412.01328
_(ac)ALNGAEVDDFSWEPPTEAETK_	ALNGAEVDDFSWEPPTEAETK	2	2347.0492	1174.53188	HeLa_Trp_2	15559	398690.0	171.14	21	105.03	521.75127
_(ac)ALNGFLEFFQK_	ALNGFLEFFQK	2	1354.69214	678.353345	Drosophila_Trp	14496	12430.0	61.48	11	104.88	403.955
_(ac)ALNVAPVRDTK_	ALNVAPVRDTK	2	1224.68264	613.348594	HeLa_LysC	4345	205710.0	92.73200000000001	11	50.048	384.37933499999997
_(ac)ALPAGPAEAACALCQR_	ALPAGPAEAACALCQR	2	1696.8025100000002	849.408531	HeLa_Trp_2	15644	102790.0	43.613	16	93.77600000000001	472.90588249999996
_(ac)ALPQISTADQAK_	ALPQISTADQAK	2	1283.6721300000002	642.843342	Drosophila_Trp	14771	30881.0	47.56100000000001	12	48.521	396.84827
_(ac)ALPQSEDAM(ox)TGDTDK_	ALPQSEDAMTGDTDK	2	1635.6934	818.853974	HeLa_Trypsin_1	33148	16991.0	59.67	15	2030.5	425.61984
_(ac)ALQTLQSSWVTFR_	ALQTLQSSWVTFR	2	1577.8201900000001	789.917372	HeLa_Trp_2	15993	78271.0	169.81	13	106.06	440.9902
_(ac)ALRVQFENNDDIGVFTK_	ALRVQFENNDDIGVFTK	2	2007.00615	1004.51035	Drosophila_LysC	15157	293040.0	137.4	17	80.342	480.12964000000005
_(ac)ALRVQFENNDDIGVFT_	ALRVQFENNDDIGVFT	2	1878.9111899999998	940.4628720000001	Drosophila_LysN	15155	68272.0	97.594	16	104.07	469.02457000000004
_(ac)ALSAETESHIYR_	ALSAETESHIYR	2	1417.68376	709.849155	HeLa_Trp_2	16025	825640.0	62.271	12	59.769	415.662842
_(ac)ALSALASFDDLRR_	ALSALASFDDLRR	2	1475.77324	738.8938969999999	Drosophila_Trp	15158	31381.0	129.28	13	77.063	428.12143
_(ac)ALSDADVQK_	ALSDADVQK	2	987.48729	494.750921	HeLa_Trypsin_1	33770	166840.0	69.905	9	2047.5	342.11826
_(ac)ALSDEPAAGGPEEEAEDETLAFGAALEAFGESAETR_	ALSDEPAAGGPEEEAEDETLAFGAALEAFGESAETR	3	3678.6333	1227.21838	HeLa_Trp_2	16068	19782.0	47.243	36	106.77	821.07263
_(ac)ALSM(ox)PLNGLKEEDKEPLIELFV_	ALSMPLNGLKEEDKEPLIELFV	3	2542.32404	848.448624	HeLa_LysN	4495	275280.0	59.997	22	105.73	634.64107
_(ac)ALSM(ox)PLNGLK_	ALSMPLNGLK	2	1100.58998	551.302267	HeLa_Trypsin_1	34052	262380.0	51.864	10	3667.4	362.544175
_(ac)ALSMPLNGLKEEDK_	ALSMPLNGLKEEDK	2	1585.80216	793.9083559999999	HeLa_Trp_2	16196	26943.0	64.266	14	90.14200000000001	456.09515
_(ac)ALSMPLNGLK_	ALSMPLNGLK	2	1084.5950699999999	543.30481	HeLa_Trypsin_1	34054	21326.0	65.313	10	4597.5	365.431685
_(ac)ALSVPGYSPGFR_	ALSVPGYSPGFR	2	1291.65609	646.83532	HeLa_Trypsin_1	34352	26174.0	90.76100000000001	12	4272.2	406.39166
_(ac)ALTGASDPSAEAEANGEK_	ALTGASDPSAEAEANGEK	2	1758.7908	880.4026769999999	HeLa_Trypsin_1	34400	101740.0	162.52	18	2408.1	455.68575999999996
_(ac)ALTLFDTDEYRPPVWK_	ALTLFDTDEYRPPVWK	2	1991.99928	997.006916	HeLa_Trypsin_1	34448	15855.0	83.214	16	5579.5	484.8863
_(ac)ALTSFLPAPTQLSQDQLEAEEK_	ALTSFLPAPTQLSQDQLEAEEK	2	2457.2275	1229.62103	HeLa_Trypsin_1	34640	2008200.0	228.55	22	5807.0	524.3176175
_(ac)ALTSFLPAPTQLSQDQLEAEEK_	ALTSFLPAPTQLSQDQLEAEEK	3	2457.2275	820.0831099999999	HeLa_Trypsin_1	34639	2550400.0	226.09	22	5807.1	596.4686300000001
_(ac)ALTSFLPAPTQLSQDQLEAEE_	ALTSFLPAPTQLSQDQLEAEE	2	2329.13254	1165.57354	HeLa_LysN	4582	90913.0	183.7	21	107.86	507.41780499999993
_(ac)ALVCALTNEVPETPVVSPHSGAVFEK_	ALVCALTNEVPETPVVSPHSGAVFEK	2	2792.40548	1397.21002	Drosophila_LysC	15788	92720.0	76.04899999999999	26	99.725	581.1244866666667
_(ac)ALVCALTNEVPETPVVSPHSGAVFEK_	ALVCALTNEVPETPVVSPHSGAVFEK	3	2792.40548	931.8091029999999	Drosophila_LysC	15786	77599.0	53.782	26	99.725	637.86955
_(ac)ALVGVDFQAPLR_	ALVGVDFQAPLR	2	1326.7295900000001	664.372069	CElegans_Tryp	6604	11031.0	69.71600000000001	12	84.36399999999999	404.69492
_(ac)ALVPYEETTEFGLQK_	ALVPYEETTEFGLQK	2	1765.87743	883.945992	HeLa_Trypsin_1	35470	548280.0	92.445	15	4891.5	460.935235
_(ac)ALVTSSGQQLVSSGFPQQTAQR_	ALVTSSGQQLVSSGFPQQTAQR	2	2331.18189	1166.5982199999999	CElegans_Tryp	6644	43053.0	168.78	22	67.831	557.545325
_(ac)ALYELVDIGANLGHPSYQK_	ALYELVDIGANLGHPSYQK	2	2129.07932	1065.54694	CElegans_Tryp	6653	75073.0	80.128	19	92.598	532.19507
_(ac)ALYHTEERGQPCSQNYRLFF_	ALYHTEERGQPCSQNYRLFF	3	2557.18084	853.40089	HeLa_LysN	4637	62233.0	73.305	20	81.194	588.1815
_(ac)ALYHTEER_	ALYHTEER	2	1059.4985199999999	530.756538	HeLa_Trypsin_1	35638	501150.0	157.9	8	1531.5	353.22555
_(ac)AM(ox)AM(ox)SDSGASR_	AMAMSDSGASR	2	1156.44887	579.231713	HeLa_Trypsin_1	36046	30401.0	49.16	11	600.28	356.22130000000004
_(ac)AM(ox)DQVNALCEQLVK_	AMDQVNALCEQLVK	2	1675.79094	838.9027470000001	HeLa_Trypsin_1	36175	434370.0	156.14	14	3939.4	445.8488806250001
_(ac)AM(ox)DSSLQAR_	AMDSSLQAR	2	1035.46551	518.7400309999999	HeLa_Trypsin_1	36192	14151.0	53.878	9	1351.6	354.36737
_(ac)AM(ox)ESTATAAVAAELVSADK_	AMESTATAAVAAELVSADK	2	1892.90372	947.459138	HeLa_Trypsin_1	36392	1683500.0	301.95	19	4583.7	507.9166237142858
_(ac)AM(ox)ESTATAAVAAELVSAD_	AMESTATAAVAAELVSAD	2	1764.8087600000001	883.4116560000001	HeLa_LysN	4671	100880.0	88.24	18	105.43	488.90845
_(ac)AM(ox)FEQM(ox)RANVGKLL_	AMFEQMRANVGKLL	2	1680.83275	841.42365	HeLa_LysN	4695	271080.0	105.94	14	72.567	439.5424
_(ac)AM(ox)FEQM(ox)RANVG_	AMFEQMRANVG	2	1326.5696599999999	664.292104	HeLa_LysN	4691	813120.0	69.915	11	45.333	380.87637333333333
_(ac)AM(ox)M(ox)VFPREE_	AMMVFPREE	2	1182.50493	592.259742	HeLa_LysN	4730	110050.0	65.313	9	55.18600000000001	365.390835
_(ac)AM(ox)QREAGVQDFVLLDQVSM(ox)EK_	AMQREAGVQDFVLLDQVSMEK	3	2467.17231	823.398046	Drosophila_LysC	16584	39714.0	82.725	21	79.432	625.5756
_(ac)AM(ox)QREAGVQDFVLLDQVSM(ox)E_	AMQREAGVQDFVLLDQVSME	2	2339.07735	1170.54595	Drosophila_LysN	16583	78603.0	202.93	20	99.15	511.29095499999994
_(ac)AM(ox)RELVEAECGGANPLM(ox)_	AMRELVEAECGGANPLM	2	1920.8379699999998	961.426261	HeLa_LysN	4745	72776.0	86.135	17	72.15899999999999	463.45932
_(ac)AM(ox)SSGGSGGGVPEQEDSVLFR_	AMSSGGSGGGVPEQEDSVLFR	2	2123.9429600000003	1062.97876	HeLa_Trypsin_1	38080	1356500.0	296.91	21	3753.3	492.828314117647
_(ac)AM(ox)TAGTTTTFPM(ox)SNHTR_	AMTAGTTTTFPMSNHTR	2	1897.82985	949.9222	HeLa_Trp_2	17726	155630.0	82.43700000000001	17	44.942	480.41644
_(ac)AM(ox)TGSTPCSSM(ox)SNHTK_	AMTGSTPCSSMSNHTK	2	1769.7018699999999	885.858211	HeLa_Trypsin_1	38115	108230.0	114.93	16	713.5	441.6396050000001
_(ac)AM(ox)TGSTPCSSMSNHTK_	AMTGSTPCSSMSNHTK	2	1753.70695	877.8607539999999	HeLa_Trp_2	17740	133990.0	51.45399999999999	16	28.125	441.64031499999993
_(ac)AMDQVNALCEQLVK_	AMDQVNALCEQLVK	2	1659.79603	830.90529	HeLa_Trp_2	17034	889130.0	102.03	14	104.22	446.990005
_(ac)AMESTATAAVAAELVSADKIEDVPAPSTSADK_	AMESTATAAVAAELVSADKIEDVPAPSTSADK	3	3187.5442199999998	1063.5220199999999	HeLa_Trp_2	17120	457090.0	54.143	32	105.32	774.3268
_(ac)AMESTATAAVAAELVSADK_	AMESTATAAVAAELVSADK	2	1876.9088100000001	939.461681	HeLa_Trypsin_1	36304	284260.0	278.06	19	5207.7	500.7596011111111
_(ac)AMSFEWPWQYR_	AMSFEWPWQYR	2	1541.67617	771.845361	HeLa_Trp_2	17678	22205.0	122.44	11	106.62	417.1403
_(ac)AMSSGGSGGGVPEQEDSVLFR_	AMSSGGSGGGVPEQEDSVLFR	2	2107.94805	1054.9813	HeLa_Trp_2	17708	2475300.0	187.49	21	90.83	492.11385200000007
_(ac)AMSSGGSGGGVPEQEDSVLFR_	AMSSGGSGGGVPEQEDSVLFR	3	2107.94805	703.656626	HeLa_Trp_2	17709	124440.0	97.084	21	90.869	592.96643
_(ac)AMTAGTTTTFPM(ox)SNHTR_	AMTAGTTTTFPMSNHTR	2	1881.83493	941.924742	HeLa_Trp_2	17724	65505.0	80.815	17	56.727	480.71681
_(ac)AMTAGTTTTFPMSNHTR_	AMTAGTTTTFPMSNHTR	2	1865.8400199999999	933.927285	HeLa_Trp_2	17723	357200.0	63.908	17	70.817	480.7473
_(ac)AMTGSTPCSSM(ox)SNHTK_	AMTGSTPCSSMSNHTK	2	1753.70695	877.8607539999999	HeLa_Trp_2	17739	134260.0	56.938	16	27.72	444.19669999999996
_(ac)AMTGSTPCSSMSNHTK_	AMTGSTPCSSMSNHTK	2	1737.71204	869.8632960000001	HeLa_Trp_2	17744	672240.0	128.46	16	39.154	438.65599
_(ac)AMVTGGWGGPGGDTNGVDK_	AMVTGGWGGPGGDTNGVDK	2	1816.80501	909.4097820000001	HeLa_Trp_2	17831	51652.0	57.278999999999996	19	83.071	456.51068
_(ac)ANAEVSVPVGDVVVVPTEGNEGENPEDTK_	ANAEVSVPVGDVVVVPTEGNEGENPEDTK	2	2992.4149199999997	1497.2147400000001	HeLa_Trypsin_1	38315	8329.3	53.073	29	4792.7	560.8369
_(ac)ANAEVSVPVGDVVVVPTEGNEGENPEDTK_	ANAEVSVPVGDVVVVPTEGNEGENPEDTK	3	2992.4149199999997	998.478916	HeLa_Trypsin_1	38316	131010.0	78.359	29	4792.9	614.9497
_(ac)ANAVVVLDNGAHTAK_	ANAVVVLDNGAHTAK	2	1520.79471	761.404629	Drosophila_Trp	17013	26787.0	112.73	15	43.21	446.42908
_(ac)ANDSGGPGGPSPSERDR_	ANDSGGPGGPSPSERDR	2	1696.7401	849.3773279999999	HeLa_Trp_2	17958	1035900.0	59.77	17	22.787	418.79105
_(ac)ANDSGGPGGPSPSER_	ANDSGGPGGPSPSER	2	1425.61205	713.813301	HeLa_Trypsin_1	38465	97368.0	104.49	15	1099.0	384.243165
_(ac)ANEAYPCPCDIGHRLEYGGLGREVQVEHI_	ANEAYPCPCDIGHRLEYGGLGREVQVEHI	4	3380.56664	846.1489369999999	HeLa_LysN	4797	204010.0	48.037	29	80.169	810.4068
_(ac)ANEAYPCPCDIGHR_	ANEAYPCPCDIGHR	2	1700.70352	851.359038	HeLa_Trp_2	17985	26980000.0	88.734	14	57.213	432.8648716666668
_(ac)ANEEDDPVVQEIDVYLAK_	ANEEDDPVVQEIDVYLAK	2	2087.9899	1045.0022199999999	HeLa_Trypsin_1	38530	10622.0	97.949	18	5680.8	485.3227
_(ac)ANENHGSPR_	ANENHGSPR	2	1022.4529699999999	512.2337610000001	HeLa_Trp_2	18012	35414.0	102.55	9	9.8443	338.1871
_(ac)ANETLEHVLIYFLEK_	ANETLEHVLIYFLEK	2	1859.9669199999998	930.990734	CElegans_Tryp	6976	11150.0	76.563	15	104.76	464.84432999999996
_(ac)ANILENQLFTAAK_	ANILENQLFTAAK	2	1473.78274	737.8986480000001	Drosophila_Trp	17234	7380.9	40.861	13	85.20299999999999	411.30505
_(ac)ANIPLLLSLADDLGR_	ANIPLLLSLADDLGR	2	1621.90392	811.959237	Drosophila_Trp	17245	777560.0	187.51	15	108.16	451.5540244444444
_(ac)ANLEESFPRGGTR_	ANLEESFPRGGTR	2	1474.71645	738.365504	HeLa_LysN	4844	640110.0	90.306	13	50.833	404.3709
_(ac)ANLEESFPR_	ANLEESFPR	2	1103.52474	552.769645	HeLa_Trypsin_1	38875	423110.0	96.311	9	3497.2	348.46809333333334
_(ac)ANLERTFIAI_	ANLERTFIAI	2	1188.6502699999999	595.332413	HeLa_LysN	4846	353040.0	99.855	10	105.28	375.86178666666666
_(ac)ANLILYGTESSPPVR_	ANLILYGTESSPPVR	2	1657.86754	829.941044	Drosophila_Trp	17476	78884.0	91.245	15	77.32300000000001	443.9064
_(ac)ANLRTQK_	ANLRTQK	2	871.487565	436.751059	Yeast_LysC	13572	83636.0	67.903	7	15.128	322.83096
_(ac)ANNSPALTGNSQPQHQAAAAAAQQQQQCGGGGATK_	ANNSPALTGNSQPQHQAAAAAAQQQQQCGGGGATK	3	3459.5934	1154.2050800000002	HeLa_Trp_2	18271	13152.0	61.528999999999996	35	46.63399999999999	659.61816
_(ac)ANQVNGNAVQLK_	ANQVNGNAVQLK	2	1296.67861	649.346583	HeLa_Trypsin_1	39247	1426900.0	90.76100000000001	12	2441.8	398.30538700000005
_(ac)ANRGEPDPK_	ANRGEPDPK	2	1024.4937699999998	513.254163	Yeast_LysC	13765	143620.0	58.286	9	12.338	331.84284
_(ac)ANSAGFLGDLTTEGINK_	ANSAGFLGDLTTEGINK	2	1748.85809	875.436323	HeLa_Trypsin_1	39257	14903.0	93.649	17	4776.2	471.67282
_(ac)ANSANTNTVPK_	ANSANTNTVPK	2	1157.56767	579.791109	HeLa_Trypsin_1	39259	263420.0	144.47	11	1303.3	365.085035
_(ac)ANSLDRLREHL_	ANSLDRLREHL	2	1364.71606	683.365307	Yeast_LysN	13826	124820.0	74.42399999999999	11	58.785	398.41888
_(ac)ANTPATSSAGPVLR_	ANTPATSSAGPVLR	2	1382.71539	692.3649730000001	Drosophila_Trp	17717	398730.0	207.67	14	39.342	396.02947500000005
_(ac)ANTSSTGVVVPRNFRLLEELDQGQ_	ANTSSTGVVVPRNFRLLEELDQGQ	3	2671.35656	891.4594619999999	Drosophila_LysN	17723	262360.0	76.23	24	99.56200000000001	664.6333
_(ac)ANTSSTGVVVPR_	ANTSSTGVVVPR	2	1228.64116	615.327859	Drosophila_Trp	17721	77941.0	62.271	12	36.541	390.0867
_(ac)ANTYFDEYENLEIHELM(ox)LK_	ANTYFDEYENLEIHELMLK	2	2429.10969	1215.5621199999998	Drosophila_LysC	17731	160630.0	142.32	19	95.169	565.2351883333333
_(ac)ANVADTKLYDILGVPPGASENELK_	ANVADTKLYDILGVPPGASENELK	2	2555.3119	1278.66323	HeLa_LysN	4893	400990.0	104.3	24	104.36	552.9775400000001
_(ac)ANVADTKLYDILGVPPGASENELK_	ANVADTKLYDILGVPPGASENELK	3	2555.3119	852.777909	HeLa_LysN	4892	61188.0	51.542	24	104.38	591.33685
_(ac)ANVEAIPGYLTATFPTLPIEIK_	ANVEAIPGYLTATFPTLPIEIK	2	2399.2988100000002	1200.65668	CElegans_Tryp	7112	22077.0	65.72399999999999	22	106.47	582.2051
_(ac)AQAAGPAGGGEPR_	AQAAGPAGGGEPR	2	1179.56325	590.788901	HeLa_Trypsin_1	42810	39669.0	73.655	13	1296.9	390.48373000000004
_(ac)AQAGVVGEVTQVLCAAGGALELPELR_	AQAGVVGEVTQVLCAAGGALELPELR	3	2649.3796	884.1338099999999	HeLa_Trp_2	20215	158500.0	66.553	26	107.52	708.5744599999999
_(ac)AQALSEEEFQRM(ox)QAQLLELRTNNYQLSDELR_	AQALSEEEFQRMQAQLLELRTNNYQLSDELR	4	3780.8377200000004	946.216705	HeLa_LysN	5397	208190.0	119.26	31	96.13	845.79155
_(ac)AQALSEEEFQR_	AQALSEEEFQR	2	1348.62591	675.3202309999999	HeLa_Trypsin_1	42961	661620.0	183.27	11	3195.6	397.10396249999997
_(ac)AQASLLACEGLAGVSLVPTAASK_	AQASLLACEGLAGVSLVPTAASK	2	2255.18313	1128.59884	HeLa_Trypsin_1	43005	94131.0	108.39	23	5672.6	543.3652999999999
_(ac)AQASLLACEGLAGVSLVPTAASK_	AQASLLACEGLAGVSLVPTAASK	3	2255.18313	752.734987	HeLa_Trypsin_1	43006	99066.0	67.661	23	5672.8	623.5846799999999
_(ac)AQEEEDVRDYNLTEEQKAI_	AQEEEDVRDYNLTEEQKAI	3	2321.0659100000003	774.695914	HeLa_LysN	5432	2047.7	62.494	19	64.003	584.618
_(ac)AQEEEDVRDYNLTEEQK_	AQEEEDVRDYNLTEEQK	2	2136.94474	1069.47964	HeLa_Trp_2	20493	2298000.0	69.20100000000001	17	56.422	485.96869499999997
_(ac)AQEEEDVRDYNLTEEQK_	AQEEEDVRDYNLTEEQK	3	2136.94474	713.322189	HeLa_LysC	5430	33896.0	56.938	17	53.443000000000005	551.607615
_(ac)AQEEEDVRDYNLTEEQ_	AQEEEDVRDYNLTEEQ	2	2008.84977	1005.43216	HeLa_LysN	5428	103090.0	70.598	16	58.628	472.63006
_(ac)AQEEEDVR_	AQEEEDVR	2	1016.44107	509.22781	HeLa_Trypsin_1	43469	8932.7	49.325	8	1065.7	326.54532
_(ac)AQEGQDIPTFK_	AQEGQDIPTFK	2	1274.61428	638.314417	Drosophila_Trp	19763	119880.0	136.84	11	45.213	376.36766
_(ac)AQEITHPTIVDGWFR_	AQEITHPTIVDGWFR	2	1810.90023	906.457393	Yeast_Trypsin	15480	5087200.0	161.23	15	95.73200000000001	454.9554633333333
_(ac)AQEITHPTIVDGWFR_	AQEITHPTIVDGWFR	3	1810.90023	604.640687	Yeast_Trypsin	15479	105710.0	105.94	15	95.69200000000001	538.1772
_(ac)AQETNHSQVPM(ox)LCSTGCGFYGNPR_	AQETNHSQVPMLCSTGCGFYGNPR	2	2768.17412	1385.09434	HeLa_Trp_2	20628	111420.0	60.324	24	70.79899999999999	529.46155
_(ac)AQETNHSQVPM(ox)LCSTGCGFYGNPR_	AQETNHSQVPMLCSTGCGFYGNPR	3	2768.17412	923.731982	HeLa_Trypsin_1	43646	117100.0	124.69	24	3189.8	593.8855599999999
_(ac)AQETNHSQVPMLCSTGCGFYGNPR_	AQETNHSQVPMLCSTGCGFYGNPR	2	2752.1792	1377.09688	HeLa_Trp_2	20627	191110.0	62.711000000000006	24	79.583	529.4771
_(ac)AQETNQTPGPM(ox)LCSTGCGFYGNPR_	AQETNQTPGPMLCSTGCGFYGNPR	2	2700.13667	1351.0756099999999	HeLa_Trypsin_1	43648	85050.0	115.29	24	3364.9	522.48188
_(ac)AQETNQTPGPMLCSTGCGFYGNPR_	AQETNQTPGPMLCSTGCGFYGNPR	2	2684.14175	1343.07815	HeLa_Trp_2	20631	149640.0	95.677	24	86.265	526.1111533333333
_(ac)AQETNQTPGPMLCSTGCGFYGNPR_	AQETNQTPGPMLCSTGCGFYGNPR	3	2684.14175	895.721195	HeLa_Trp_2	20630	136590.0	56.473	24	86.323	583.7842400000001
_(ac)AQEVSEYLSQNPR_	AQEVSEYLSQNPR	2	1561.73725	781.875901	HeLa_Trypsin_1	43660	144420.0	244.74	13	3841.9	425.8934685714286
_(ac)AQEYTVEQLNHGRK_	AQEYTVEQLNHGRK	2	1713.84345	857.929	Ecoli_LysC	18682	473190.0	115.04	14	45.114	444.8771633333333
_(ac)AQEYTVEQLNHGR_	AQEYTVEQLNHGR	2	1585.74848	793.8815179999999	Ecoli_LysN	18661	319290.0	136.94	13	55.361999999999995	420.6970885714286
_(ac)AQFDTEYQR_	AQFDTEYQR	2	1198.5254699999998	600.27001	HeLa_Trypsin_1	43713	15977.0	75.243	9	2467.2	368.32047
_(ac)AQFVYTM(ox)HRVG_	AQFVYTMHRVG	2	1365.64996	683.832254	Ecoli_LysN	18767	113080.0	57.888000000000005	11	65.34100000000001	402.9617
_(ac)AQGLIEVERK_	AQGLIEVERK	2	1183.65609	592.83532	HeLa_Trp_2	20728	46873.0	123.5	10	65.258	365.517
_(ac)AQGLIEVER_	AQGLIEVER	2	1055.5611199999998	528.787838	HeLa_Trypsin_1	43971	87621.0	137.84	9	3511.6	356.14246
_(ac)AQGSHQIDFQVLHDLRQ_	AQGSHQIDFQVLHDLRQ	2	2033.0078899999999	1017.51122	HeLa_LysN	5523	282140.0	66.66	17	74.235	474.58734000000004
_(ac)AQGSHQIDFQVLHDLRQ_	AQGSHQIDFQVLHDLRQ	3	2033.0078899999999	678.676572	HeLa_LysN	5522	246620.0	181.08	17	74.294	565.553175
_(ac)AQGSHQIDFQVLHDLR_	AQGSHQIDFQVLHDLR	2	1904.9493100000002	953.481931	HeLa_Trp_2	20807	83039.0	105.78	16	86.999	501.88922
_(ac)AQGSHQIDFQVLHDLR_	AQGSHQIDFQVLHDLR	3	1904.9493100000002	635.990379	HeLa_Trp_2	20806	647150.0	109.47	16	87.01799999999999	549.19548
_(ac)AQHDFVPAWLNFSTPQSAK_	AQHDFVPAWLNFSTPQSAK	2	2185.05925	1093.5369	HeLa_Trp_2	20818	63515.0	42.218	19	105.12	499.66754000000003
_(ac)AQHFSLAACDVVGFDLDHTLCR_	AQHFSLAACDVVGFDLDHTLCR	3	2573.17913	858.733652	HeLa_Trp_2	20842	241600.0	117.9	22	104.68	658.73776
_(ac)AQIIDFFAAFR_	AQIIDFFAAFR	2	1339.69247	670.853512	CElegans_Tryp	7593	12483.0	57.032	11	108.88	404.77297999999996
_(ac)AQNISPEQSGGAGGGGSK_	AQNISPEQSGGAGGGGSK	2	1642.75469	822.3846219999999	Drosophila_Trp	20434	9341.8	59.77	18	21.358	417.98514
_(ac)AQNTADTLIHLIAGGSAGTVGAVVTCPLEVVK_	AQNTADTLIHLIAGGSAGTVGAVVTCPLEVVK	3	3203.6860100000004	1068.9026099999999	Drosophila_Trp	20441	116010.0	128.49	32	104.36	792.134685
_(ac)AQPGTLNLNNEVVK_	AQPGTLNLNNEVVK	2	1537.81002	769.912287	HeLa_Trypsin_1	44942	615810.0	105.94	14	3461.0	430.78802400000006
_(ac)AQPPPDVEGDDCLPAYR_	AQPPPDVEGDDCLPAYR	2	1940.8574399999998	971.435997	HeLa_Trypsin_1	44982	1323900.0	83.47399999999999	17	3483.8	455.09521666666666
_(ac)AQPQLLQIK_	AQPQLLQIK	2	1079.63389	540.8242240000001	Drosophila_Trp	20551	46251.0	51.43	9	55.772	358.44424
_(ac)AQQANVGELLAM(ox)LDSPM(ox)LGVR_	AQQANVGELLAMLDSPMLGVR	2	2286.1348	1144.0746800000002	HeLa_Trp_2	21378	23257.0	73.305	21	106.15	552.6773250000001
_(ac)AQRAFPNPYADYN_	AQRAFPNPYADYN	2	1567.7055599999999	784.860054	HeLa_LysN	5657	56695.0	77.358	13	70.14699999999999	415.6156
_(ac)AQRHSDSSLEE_	AQRHSDSSLEE	2	1299.5691199999999	650.791837	HeLa_LysN	5659	351630.0	65.404	11	14.125	379.83478
_(ac)AQSINITELNLPQLEM(ox)LK_	AQSINITELNLPQLEMLK	2	2112.11366	1057.0641	HeLa_Trypsin_1	45285	1209800.0	274.44	18	5865.8	525.4841426666666
_(ac)AQSINITELNLPQLEM(ox)LK_	AQSINITELNLPQLEMLK	3	2112.11366	705.045162	HeLa_Trypsin_1	45277	21167.0	53.363	18	5866.5	586.07074
_(ac)AQSINITELNLPQLEM(ox)L_	AQSINITELNLPQLEML	2	1984.0186899999999	993.0166230000001	HeLa_LysN	5678	112560.0	140.01	17	107.78	501.04209999999995
_(ac)AQSINITELNLPQLEMLK_	AQSINITELNLPQLEMLK	2	2096.11874	1049.06665	HeLa_Trp_2	21555	492500.0	215.61	18	106.35	510.2385166666667
_(ac)AQSSAQLLFDESGQPFIVM(ox)R_	AQSSAQLLFDESGQPFIVMR	2	2281.10488	1141.55972	CElegans_Tryp	7727	333990.0	150.93	20	85.111	541.04224
_(ac)AQSSPQLDIQVLHDLR_	AQSSPQLDIQVLHDLR	2	1860.96938	931.491964	HeLa_Trp_2	21608	381190.0	133.13	16	100.94	495.917324
_(ac)AQVAM(ox)STLPVEDEESSESR_	AQVAMSTLPVEDEESSESR	2	2121.93721	1061.97588	HeLa_Trypsin_1	45584	3626200.0	223.26	19	3294.1	478.92474863636374
_(ac)AQVAMSTLPVEDEESSESR_	AQVAMSTLPVEDEESSESR	2	2105.94229	1053.97842	HeLa_Trp_2	21709	3040000.0	164.56	19	90.181	481.6626018181818
_(ac)AQVAVSTLPVEEESSSETR_	AQVAVSTLPVEEESSSETR	2	2059.99096	1031.0027599999999	HeLa_Trypsin_1	45595	14292.0	59.997	19	4093.1	482.74907
_(ac)AQVLHVPAPFPGTPGPASPPAFPAK_	AQVLHVPAPFPGTPGPASPPAFPAK	3	2492.3216199999997	831.781148	HeLa_Trypsin_1	45665	139730.0	57.476000000000006	25	5323.5	583.03959
_(ac)AQVLRGTVTDFPGFDERADAETLR_	AQVLRGTVTDFPGFDERADAETLR	2	2705.3409100000003	1353.67773	HeLa_LysN	5730	1459700.0	55.86600000000001	24	93.046	548.1079
_(ac)AQVLRGTVTDFPGFDERADAETLR_	AQVLRGTVTDFPGFDERADAETLR	3	2705.3409100000003	902.7875789999999	HeLa_LysN	5728	25595000.0	152.59	24	93.046	623.207475
_(ac)AQVLRGTVTDFPGFDERADAETLR_	AQVLRGTVTDFPGFDERADAETLR	4	2705.3409100000003	677.3425030000001	HeLa_LysN	5737	37667.0	44.583999999999996	24	93.146	768.38525
_(ac)AQVPLAIVSHK_	AQVPLAIVSHK	2	1203.69756	602.856055	Drosophila_LysC	21014	1484500.0	135.63	11	61.946000000000005	382.5966213043479
_(ac)AQVSINNDYSEWDLSTDAGER_	AQVSINNDYSEWDLSTDAGER	2	2411.0513300000002	1206.53294	HeLa_Trp_2	21784	120500.0	66.913	21	96.074	511.99725
_(ac)AQWNQLQQLDTR_	AQWNQLQQLDTR	2	1541.75865	771.886604	HeLa_Trp_2	21834	599810.0	133.76	12	88.77	419.85933399999993
_(ac)ARDLIGPALPPGF_	ARDLIGPALPPGF	2	1364.74524	683.379894	HeLa_LysN	5757	49835.0	54.583999999999996	13	105.56	392.86914
_(ac)AREITDIK_	AREITDIK	2	986.5396599999999	494.27710599999995	Yeast_LysC	16601	136710.0	56.013999999999996	8	41.11	335.37604
_(ac)ARHVFLTGPPGVG_	ARHVFLTGPPGVG	2	1348.72517	675.369861	HeLa_LysN	5802	293010.0	107.08	13	67.008	382.62469500000003
_(ac)ARLADYFIVVGYDHEKPGSGEGLG_	ARLADYFIVVGYDHEKPGSGEGLG	3	2591.26562	864.762482	HeLa_LysN	5816	179600.0	70.337	24	101.6	644.3142
_(ac)ARPDDEEGAAVAPGHPLAK_	ARPDDEEGAAVAPGHPLAK	3	1941.95445	648.325428	HeLa_Trp_2	21964	821270.0	69.22399999999999	19	46.906000000000006	587.1632814285714
_(ac)ARPDDEEGAAVAPGHPLA_	ARPDDEEGAAVAPGHPLA	2	1813.8594899999998	907.9370220000001	HeLa_LysN	5847	665020.0	82.43700000000001	18	48.758	439.892
_(ac)ARPDDEEGAAVAPGHPLA_	ARPDDEEGAAVAPGHPLA	3	1813.8594899999998	605.627107	HeLa_LysN	5848	69714.0	82.43700000000001	18	48.778	560.5048
_(ac)ARTFFVGGNFK_	ARTFFVGGNFK	2	1284.66151	643.33803	Yeast_LysC	16857	246330.0	133.76	11	75.197	374.50244
_(ac)ARTFFVGGNF_	ARTFFVGGNF	2	1156.56654	579.2905480000001	Yeast_LysN	16849	310360.0	50.833999999999996	10	94.77799999999999	360.81796
_(ac)ARTITFDIPSQYK_	ARTITFDIPSQYK	2	1580.81986	791.417205	Yeast_LysC	16861	201900.0	145.95	13	80.28699999999999	420.54895
_(ac)ARYEEVSVSGFEEFHRAVEQHNG_	ARYEEVSVSGFEEFHRAVEQHNG	3	2718.24226	907.0880279999999	HeLa_LysN	5925	463730.0	78.673	23	73.77	663.81912
_(ac)ARYEEVSVSGFEEFHRAVEQHNG_	ARYEEVSVSGFEEFHRAVEQHNG	4	2718.24226	680.56784	HeLa_LysN	5921	559910.0	131.57	23	73.199	711.8498866666665
_(ac)ARYGATSTNPAK_	ARYGATSTNPAK	2	1277.63641	639.825483	Yeast_LysC	16936	313890.0	87.895	12	21.743000000000002	371.269115
_(ac)ASAAVESFVTK_	ASAAVESFVTK	2	1150.587	576.300778	HeLa_Trypsin_1	46038	61995.0	53.516999999999996	11	3834.7	369.90867000000003
_(ac)ASACGAPGPGGALGSQAPSWYHR_	ASACGAPGPGGALGSQAPSWYHR	2	2296.04435	1149.02945	HeLa_Trp_2	22068	200810.0	69.369	23	76.905	500.00134
_(ac)ASAGDSILALTGKR_	ASAGDSILALTGKR	2	1400.76234	701.388448	CElegans_Tryp	7907	15891.0	58.476000000000006	14	54.3	417.98175
_(ac)ASAGDTQAGPRDAADQNFDYM(ox)F_	ASAGDTQAGPRDAADQNFDYMF	2	2404.98662	1203.50059	HeLa_LysN	5948	18246.0	45.17	22	79.595	492.3006
_(ac)ASAGGEDCESPAPEADRPHQR_	ASAGGEDCESPAPEADRPHQR	3	2277.9668899999997	760.329572	HeLa_Trypsin_1	46146	30399.0	54.912	21	1106.8	550.6484033333334
_(ac)ASALEQFVNSVR_	ASALEQFVNSVR	2	1361.6939300000001	681.854241	HeLa_Trypsin_1	46210	1383200.0	215.84	12	5745.0	403.82015199999995
_(ac)ASASSGPSSSVGFSSFDPAVPSCTLSSAASGIK_	ASASSGPSSSVGFSSFDPAVPSCTLSSAASGIK	3	3144.45574	1049.15919	HeLa_Trypsin_1	46301	139550.0	121.93	33	4977.7	695.7694299999999
_(ac)ASASSGPSSSVGFSSFDPAVPSCTLSSASGIK_	ASASSGPSSSVGFSSFDPAVPSCTLSSASGIK	3	3073.41862	1025.48015	HeLa_Trypsin_1	46304	231110.0	95.052	32	4865.8	681.37612
_(ac)ASASTQPAALSAEQAK_	ASASTQPAALSAEQAK	2	1571.77911	786.896834	HeLa_Trypsin_1	46306	766790.0	196.38	16	2281.1	429.7874
_(ac)ASASYHISNLLEK_	ASASYHISNLLEK	2	1473.7463599999999	737.880456	HeLa_Trp_2	22240	13479000.0	152.23	13	77.898	432.2742840425533
_(ac)ASASYHISNLLE_	ASASYHISNLLE	2	1345.6514	673.832974	HeLa_LysN	5966	1111400.0	86.205	12	86.366	399.85009
_(ac)ASATAPAAAVPTLASPLEQLR_	ASATAPAAAVPTLASPLEQLR	2	2076.12152	1039.06804	HeLa_Trypsin_1	46345	873670.0	162.0	21	5329.4	529.13719
_(ac)ASATAPAAAVPTLASPLEQLR_	ASATAPAAAVPTLASPLEQLR	3	2076.12152	693.047783	HeLa_Trypsin_1	46347	12059.0	65.12	21	5333.8	611.3862
_(ac)ASATEDPVLER_	ASATEDPVLER	2	1228.59355	615.3040490000001	HeLa_Trypsin_1	46352	90469.0	70.389	11	2687.9	373.83167000000003
_(ac)ASATVPLLDDDTIPFGEEDEM(ox)RDPSR_	ASATVPLLDDDTIPFGEEDEMRDPSR	3	2933.32366	978.7818300000001	Drosophila_Trp	21563	81234.0	44.667	26	79.678	624.4844
_(ac)ASAVFEGTSLVNM(ox)FVR_	ASAVFEGTSLVNMFVR	2	1784.87672	893.4456369999999	HeLa_Trp_2	22259	34978.0	61.193999999999996	16	106.52	465.12015
_(ac)ASAVFEGTSLVNMFVR_	ASAVFEGTSLVNMFVR	2	1768.88181	885.4481789999999	HeLa_Trp_2	22258	1978.6	68.548	16	107.22	471.28055
_(ac)ASAVSPANLPAVLLQPRW_	ASAVSPANLPAVLLQPRW	2	1931.0628800000002	966.538717	HeLa_LysN	5983	18680.0	46.768	18	106.43	467.66607999999997
_(ac)ASAVSPANLPAVLLQPR_	ASAVSPANLPAVLLQPR	2	1744.9835699999999	873.499061	HeLa_Trypsin_1	46366	2981100.0	193.94	17	5729.4	462.9627755555556
_(ac)ASAVSPANLPAVLLQPR_	ASAVSPANLPAVLLQPR	3	1744.9835699999999	582.668466	HeLa_Trypsin_1	46365	211530.0	84.309	17	5729.4	539.30258
_(ac)ASAVYFCDHNGK_	ASAVYFCDHNGK	2	1409.6034	705.808976	Yeast_LysC	17120	90921.0	69.915	12	49.708	401.732265
_(ac)ASCASIDIEDATQHLRDILK_	ASCASIDIEDATQHLRDILK	3	2297.13216	766.717996	HeLa_LysC	5987	29952.0	61.503	20	104.76	616.1816
_(ac)ASCASIDIEDATQHLRDIL_	ASCASIDIEDATQHLRDIL	2	2169.0372	1085.52587	HeLa_LysN	5985	32869.0	77.431	19	105.23	524.9748500000001
_(ac)ASCASIDIEDATQHLR_	ASCASIDIEDATQHLR	2	1827.84213	914.928339	HeLa_Trp_2	22280	5859100.0	135.5	16	85.773	475.2336233333333
_(ac)ASDAVQSEPR_	ASDAVQSEPR	2	1100.50982	551.2621849999999	HeLa_Trypsin_1	46486	326630.0	206.38	10	1299.6	355.6760033333333
_(ac)ASDCEPALNQAEGR_	ASDCEPALNQAEGR	2	1558.6681800000001	780.341369	HeLa_Trypsin_1	46489	299980.0	134.2	14	2165.4	404.35838
_(ac)ASDEGKLFVGGLSFDTNEQSLEQVFS_	ASDEGKLFVGGLSFDTNEQSLEQVFS	2	2845.3294	1423.67198	HeLa_LysN	5993	46744.0	224.45	26	105.9	564.75653
_(ac)ASDEGKLFVGGLSFDTNEQSLEQVFS_	ASDEGKLFVGGLSFDTNEQSLEQVFS	3	2845.3294	949.450409	HeLa_LysN	5992	46643.0	90.89	26	105.9	640.3201
_(ac)ASDLDFSPPEVPEPTFLENLLR_	ASDLDFSPPEVPEPTFLENLLR	2	2527.24824	1264.63139	HeLa_Trp_2	22349	3887.8	53.363	22	107.25	536.5925
_(ac)ASEDIAKLAETLA_	ASEDIAKLAETLA	2	1372.70858	687.3615639999999	HeLa_LysN	6005	174230.0	96.95700000000001	13	105.74	405.93387
_(ac)ASEELQKDLEEVKVLLE_	ASEELQKDLEEVKVLLE	2	2013.05177	1007.53316	HeLa_LysN	6012	2219700.0	257.55	17	104.15	480.76529
_(ac)ASEELQKDLEEVK_	ASEELQKDLEEVK	2	1558.7726300000002	780.393593	HeLa_LysC	6007	116450.0	108.24	13	69.563	426.58491
_(ac)ASEELYEVERIVDKR_	ASEELYEVERIVDKR	3	1876.95306	626.6582950000001	HeLa_LysN	6016	60197.0	51.45399999999999	15	79.44	508.03528
_(ac)ASEELYEVERIVDK_	ASEELYEVERIVDK	2	1720.85195	861.433249	HeLa_LysC	6014	354570.0	106.11	14	99.867	449.31618
_(ac)ASEELYEVER_	ASEELYEVER	2	1265.57756	633.796057	HeLa_Trypsin_1	46635	398000.0	150.17	10	3155.8	376.5901825
_(ac)ASEGLAGALASVLAGQGSSVHSCDSAPAGEPPAPVR_	ASEGLAGALASVLAGQGSSVHSCDSAPAGEPPAPVR	3	3414.6474	1139.22308	HeLa_Trypsin_1	46648	161540.0	149.04	36	5725.8	730.1791166666667
_(ac)ASEGPREPESEGIK_	ASEGPREPESEGIK	2	1526.72127	764.3679089999999	HeLa_Trp_2	22442	340830.0	100.07	14	35.124	406.84862
_(ac)ASELEPEVQAIDR_	ASELEPEVQAIDR	2	1497.7311	749.8728269999999	HeLa_Trypsin_1	46679	1269200.0	151.66	13	3952.5	407.19752
_(ac)ASELGARDDGGCTELAK_	ASELGARDDGGCTELAK	2	1790.8104899999998	896.4125220000001	HeLa_LysC	6019	110850.0	41.87	17	47.532	448.51895
_(ac)ASENM(ox)TPQDYIGHHLNNLQLDLR_	ASENMTPQDYIGHHLNNLQLDLR	3	2736.2925800000003	913.104802	Ecoli_trypsin	20779	208440.0	45.826	23	92.90700000000001	600.7589499999999
_(ac)ASESDTEEFYDAPEDVHLGGGYPVGSPGK_	ASESDTEEFYDAPEDVHLGGGYPVGSPGK	3	3051.32577	1018.11587	HeLa_LysC	6031	118580.0	74.561	29	88.771	631.7642
_(ac)ASESETLNPSAR_	ASESETLNPSAR	2	1302.6051699999998	652.309863	HeLa_Trypsin_1	46773	66307.0	120.65	12	2003.0	389.73502
_(ac)ASETPRVDPTEISNVNAPVFRIIAQIK_	ASETPRVDPTEISNVNAPVFRIIAQIK	3	3006.6138300000002	1003.21189	Yeast_LysC	17288	44777.0	46.353	27	104.7	658.1460000000001
_(ac)ASEVAQIPAEETPAVAAAEK_	ASEVAQIPAEETPAVAAAEK	2	2023.0109699999998	1012.51276	Drosophila_LysC	21835	441170.0	166.65	20	70.22800000000001	474.49199
_(ac)ASEVAQIPAEETPAVAAAEK_	ASEVAQIPAEETPAVAAAEK	3	2023.0109699999998	675.3442650000001	Drosophila_Trp	21832	50127.0	66.509	20	59.238	580.46155
_(ac)ASFFNVGALGNVFSTPVGQR_	ASFFNVGALGNVFSTPVGQR	2	2109.06434	1055.53945	Drosophila_Trp	21852	83917.0	137.89	20	104.14	523.0306433333334
_(ac)ASFFNVGALGNVFSTPVGQR_	ASFFNVGALGNVFSTPVGQR	3	2109.06434	704.028723	Drosophila_Trp	21851	16882.0	42.495	20	104.14	567.9573
_(ac)ASFQIPVINLEVREVK_	ASFQIPVINLEVREVK	2	1883.05165	942.533101	Drosophila_LysC	21870	1065500.0	196.42	16	99.479	483.7726375
_(ac)ASFVTEVLAHSGRLEK_	ASFVTEVLAHSGRLEK	2	1784.9421	893.478325	HeLa_LysC	6065	247950.0	126.32	16	102.97	471.757035
_(ac)ASFVTEVLAHSGRLEK_	ASFVTEVLAHSGRLEK	3	1784.9421	595.987976	HeLa_LysC	6064	932930.0	128.57	16	102.99	525.4626466666667
_(ac)ASFVTEVLAHSGRLE_	ASFVTEVLAHSGRLE	2	1656.84713	829.4308440000001	HeLa_LysN	6062	190800.0	240.52	15	105.33	459.65531999999996
_(ac)ASFVTEVLAHSGR_	ASFVTEVLAHSGR	2	1414.7204800000002	708.367515	HeLa_Trypsin_1	46953	1459200.0	199.59	13	5244.3	414.9796033333334
_(ac)ASGADSKGDDLSTAILK_	ASGADSKGDDLSTAILK	2	1689.84211	845.9283310000001	HeLa_Trp_2	22640	2748700.0	169.05	17	70.304	451.95898
_(ac)ASGADSKGDDLSTAIL_	ASGADSKGDDLSTAIL	2	1561.74715	781.880849	HeLa_LysN	6070	2589700.0	65.87899999999999	16	79.847	432.8132
_(ac)ASGAGGVGGGGGGK_	ASGAGGVGGGGGGK	2	1029.48394	515.7492440000001	HeLa_Trypsin_1	46958	43164.0	70.389	14	723.36	350.59302
_(ac)ASGAYNPYIEIIEQPR_	ASGAYNPYIEIIEQPR	2	1861.92103	931.96779	HeLa_Trypsin_1	46974	275230.0	97.084	16	4984.2	461.90757
_(ac)ASGDFCSPGEGM(ox)EILQQVCSK_	ASGDFCSPGEGMEILQQVCSK	2	2356.9973800000002	1179.50597	HeLa_Trypsin_1	46982	79699.0	120.37	21	4119.1	504.00755
_(ac)ASGDLYEVERIVDK_	ASGDLYEVERIVDK	2	1634.8151699999999	818.414859	HeLa_LysC	6074	144550.0	114.93	14	90.00399999999999	442.9547
_(ac)ASGDLYEVERIVD_	ASGDLYEVERIVD	2	1506.7202	754.367378	HeLa_LysN	6073	45176.0	57.293	13	98.045	417.60114
_(ac)ASGDLYEVER_	ASGDLYEVER	2	1179.54078	590.777667	HeLa_Trypsin_1	46987	83767.0	90.76100000000001	10	2847.4	374.90468
_(ac)ASGEHSPGSGAAR_	ASGEHSPGSGAAR	2	1224.54833	613.2814400000001	HeLa_Trypsin_1	47001	3543500.0	167.76	13	531.13	363.39664777777773
_(ac)ASGGGGCSASER_	ASGGGGCSASER	2	1136.45165	569.233101	HeLa_Trypsin_1	47030	94615.0	207.88	12	512.52	360.5804
_(ac)ASGGSGGVSVPALWSEVNR_	ASGGSGGVSVPALWSEVNR	2	1870.9173399999997	936.4659460000001	HeLa_Trypsin_1	47040	88994.0	162.52	19	4865.4	488.463075
_(ac)ASGNARIGKPAPDF_	ASGNARIGKPAPDF	2	1441.7313800000002	721.872965	HeLa_LysN	6075	2254700.0	121.71	14	46.715	407.66342
_(ac)ASGRPEELWEAVVGAAER_	ASGRPEELWEAVVGAAER	2	1967.9701	984.9923279999999	HeLa_Trp_2	22820	45318.0	46.206	18	105.21	463.84317000000004
_(ac)ASGRPEELWEAVVGAAER_	ASGRPEELWEAVVGAAER	3	1967.9701	656.9973110000001	HeLa_Trypsin_1	47340	71602.0	57.62	18	5304.8	567.87787
_(ac)ASGVAVSDGVIKVFNDM(ox)KVR_	ASGVAVSDGVIKVFNDMKVR	2	2149.12014	1075.56735	HeLa_LysN	6148	4196000.0	164.22	20	79.843	540.3378771428571
_(ac)ASGVAVSDGVIKVFNDM(ox)KVR_	ASGVAVSDGVIKVFNDMKVR	3	2149.12014	717.3806559999999	HeLa_LysN	6147	6692200.0	124.62	20	79.863	591.8054590909092
_(ac)ASGVAVSDGVIKVFNDM(ox)K_	ASGVAVSDGVIKVFNDMK	2	1893.95061	947.982583	HeLa_LysC	6113	74979.0	57.278999999999996	18	89.883	492.09354
_(ac)ASGVAVSDGVIKVFNDM(ox)_	ASGVAVSDGVIKVFNDM	2	1765.85565	883.9351019999999	HeLa_LysN	6110	6081100.0	165.02	17	100.97	476.1919633333334
_(ac)ASGVAVSDGVIK_	ASGVAVSDGVIK	2	1143.61355	572.8140530000001	HeLa_Trypsin_1	47380	5511200.0	118.91	12	3138.3	371.6745794117647
_(ac)ASGVGAAFEELPHDGTCDECEPDEAPGAEEVCR_	ASGVGAAFEELPHDGTCDECEPDEAPGAEEVCR	3	3602.4508100000003	1201.82421	HeLa_Trp_2	22846	259470.0	47.965	33	90.41	693.71072
_(ac)ASGVQVADEVCRIFYDM(ox)KVR_	ASGVQVADEVCRIFYDMKVR	3	2400.1566	801.0594769999999	HeLa_LysN	6152	14504.0	43.518	20	98.288	614.0535
_(ac)ASGVQVADEVCRIFYDM(ox)_	ASGVQVADEVCRIFYDM	2	2016.8921100000002	1009.45333	HeLa_LysN	6150	475870.0	223.03	17	105.62	500.89393999999993
_(ac)ASGVQVADEVCR_	ASGVQVADEVCR	2	1331.61396	666.814258	HeLa_Trypsin_1	47414	3331400.0	220.17	12	2755.5	396.0384742105263
_(ac)ASGVTVNDEVIKVFNDM(ox)KVR_	ASGVTVNDEVIKVFNDMKVR	3	2278.16273	760.394854	HeLa_LysN	6157	1291100.0	133.13	20	81.468	606.98256
_(ac)ASGVTVNDEVIKVFNDM(ox)_	ASGVTVNDEVIKVFNDM	2	1894.8982399999998	948.456398	HeLa_LysN	6153	89340.0	72.327	17	102.39	482.81253
_(ac)ASGVTVNDEVIK_	ASGVTVNDEVIK	2	1272.65615	637.33535	HeLa_Trypsin_1	47428	3639000.0	126.29	12	3085.6	391.346886
_(ac)ASGVTVSDVCK_	ASGVTVSDVCK	2	1163.54924	582.781896	Drosophila_Trp	21996	37987.0	63.397	11	34.086	367.1211
_(ac)ASHQYHQIANLLEK_	ASHQYHQIANLLEK	2	1692.85837	847.4364609999999	Drosophila_LysC	22019	468640.0	212.78	14	45.53	448.27743200000003
_(ac)ASHQYHQIANLLEK_	ASHQYHQIANLLEK	3	1692.85837	565.293399	Drosophila_LysC	22015	86608.0	91.245	14	45.633	514.0901
_(ac)ASHQYHQIANLLE_	ASHQYHQIANLLE	2	1564.76341	783.388979	Drosophila_LysN	22008	864090.0	86.838	13	60.012	420.8040233333333
_(ac)ASIDAFSDLERRM(ox)DGFQK_	ASIDAFSDLERRMDGFQK	3	2143.00042	715.3407490000001	Yeast_LysC	17769	304600.0	65.173	18	77.911	551.43165
_(ac)ASIDAFSDLER_	ASIDAFSDLER	2	1264.59355	633.3040490000001	Yeast_Trypsin	17768	22887.0	74.42399999999999	11	85.04799999999999	390.8267
_(ac)ASIGKLTDNQEMLK_	ASIGKLTDNQEMLK	2	1588.81306	795.413805	CElegans_Tryp	8289	15298.0	63.211999999999996	14	23.218000000000004	429.81827000000004
_(ac)ASIGSQVRK_	ASIGSQVRK	2	986.550893	494.28272300000003	Yeast_LysC	17779	2603400.0	72.492	9	26.686	336.34044
_(ac)ASILDEYENSLSR_	ASILDEYENSLSR	2	1537.7260199999998	769.870285	HeLa_Trypsin_1	47495	128220.0	112.93	13	4987.4	420.69264599999997
_(ac)ASITFRTPLSSQEQAFYNQK_	ASITFRTPLSSQEQAFYNQK	2	2357.1651699999998	1179.58986	Yeast_LysC	17822	3006400.0	249.71	20	87.723	534.4988000000001
_(ac)ASITFRTPLSSQEQAFYNQK_	ASITFRTPLSSQEQAFYNQK	3	2357.1651699999998	786.7290009999999	Yeast_LysC	17823	1183600.0	209.84	20	87.723	587.5243666666667
_(ac)ASITFRTPLSSQEQAFYNQ_	ASITFRTPLSSQEQAFYNQ	2	2229.0702100000003	1115.54238	Yeast_LysN	17821	988250.0	206.14	19	95.846	507.0342
_(ac)ASIWVGHRGTVRDYPDFSPSVDAEAIQ_	ASIWVGHRGTVRDYPDFSPSVDAEAIQ	3	3014.45225	1005.82469	HeLa_LysN	6187	413700.0	55.416000000000004	27	86.991	663.6886599999999
_(ac)ASIWVGHR_	ASIWVGHR	2	966.503549	484.259051	HeLa_Trp_2	22968	2140500.0	81.32	8	64.759	330.86735999999996
_(ac)ASLDDPGEVR_	ASLDDPGEVR	2	1099.5145699999998	550.76456	HeLa_Trypsin_1	47602	23932.0	72.042	10	2436.6	347.13116
_(ac)ASLDRVKVLVLGDSGVG_	ASLDRVKVLVLGDSGVG	2	1725.9625	863.988526	HeLa_LysN	6196	951870.0	79.235	17	99.306	458.956456
_(ac)ASLEDLIPTVNK_	ASLEDLIPTVNK	2	1340.71875	671.36665	Yeast_LysC	17861	44480.0	104.39	12	105.17	392.0632
_(ac)ASLFRPPESAK_	ASLFRPPESAK	2	1243.65609	622.83532	Yeast_LysC	17871	314710.0	103.87	11	65.434	370.24755
_(ac)ASLGGQHGNISTNPEVENTAK_	ASLGGQHGNISTNPEVENTAK	2	2165.03489	1083.52472	Drosophila_Trp	22126	465000.0	195.49	21	30.736	500.099382
_(ac)ASLGGQHGNISTNPEVENTA_	ASLGGQHGNISTNPEVENTA	2	2036.93993	1019.47724	Drosophila_LysN	22121	8856.3	57.278999999999996	20	55.301	479.51865
_(ac)ASLGISFHPFPDQPDER_	ASLGISFHPFPDQPDER	2	1953.9220899999998	977.9683220000001	Drosophila_Trp	22130	333470.0	191.95	17	70.005	483.95584
_(ac)ASLLQSDRVLYLVQGEK_	ASLLQSDRVLYLVQGEK	2	1960.0629399999998	981.0387470000001	HeLa_LysN	6215	264750.0	112.68	17	103.98	489.36829
_(ac)ASLLQSDRVLYLVQGEK_	ASLLQSDRVLYLVQGEK	3	1960.0629399999998	654.3615900000001	HeLa_LysN	6216	30428.0	76.196	17	103.98	555.7988
_(ac)ASLLQSDRVLYLVQGE_	ASLLQSDRVLYLVQGE	2	1831.9679800000001	916.991266	HeLa_LysN	6214	48633.0	123.99	16	105.73	467.38892000000004
_(ac)ASLPGIDEHTTSEELITGDNEWHK_	ASLPGIDEHTTSEELITGDNEWHK	3	2720.25657	907.759466	Yeast_LysC	18043	180990.0	48.476000000000006	24	84.56200000000001	678.2814
_(ac)ASLSLAPVNIFK_	ASLSLAPVNIFK	2	1300.73909	651.3768200000001	HeLa_Trypsin_1	47981	7035400.0	139.02	12	5873.2	409.9354208108108
_(ac)ASLYVGDLPQDVNESGLFDK_	ASLYVGDLPQDVNESGLFDK	2	2208.0586399999997	1105.0366	Drosophila_Trp	22188	216670.0	178.03	20	86.16	517.6732325
_(ac)ASLYVGDLPQDVNESGLFD_	ASLYVGDLPQDVNESGLFD	2	2079.9636800000003	1040.98912	Drosophila_LysN	22187	9225.7	61.042	19	106.09	506.2535
_(ac)ASM(ox)GTLAFDEYGRPFLIIKDQDRKSRLM(ox)GLEAL_	ASMGTLAFDEYGRPFLIIKDQDRKSRLMGLEAL	4	3814.9386200000004	954.74193	HeLa_LysN	6299	46566.0	82.185	33	96.78399999999999	866.1408
_(ac)ASM(ox)GTLAFDEYGRPFLIIKDQDR_	ASMGTLAFDEYGRPFLIIKDQDR	3	2700.32175	901.114527	HeLa_LysN	6275	11740000.0	151.55	23	95.79	632.2758309090908
_(ac)ASM(ox)GTLAFDEYGRPFLIIK_	ASMGTLAFDEYGRPFLIIK	2	2186.10818	1094.06136	HeLa_LysC	6268	6227100.0	294.48	19	104.83	530.1861365217392
_(ac)ASM(ox)GTLAFDEYGRPFLIIK_	ASMGTLAFDEYGRPFLIIK	3	2186.10818	729.7100019999999	HeLa_LysC	6267	640930.0	119.79	19	104.83	592.51503
_(ac)ASM(ox)GTLAFDEYGRPFLII_	ASMGTLAFDEYGRPFLII	2	2058.01321	1030.01388	HeLa_LysN	6264	21763.0	58.476000000000006	18	106.62	514.6273
_(ac)ASM(ox)GTLAFDEYGR_	ASMGTLAFDEYGR	2	1474.63984	738.3271990000001	HeLa_Trypsin_1	48080	210460.0	117.99	13	3487.6	414.44265200000007
_(ac)ASMGTLAFDEYGRPFLIIK_	ASMGTLAFDEYGRPFLIIK	2	2170.11326	1086.0639099999999	HeLa_Trp_2	23231	3042600.0	98.865	19	105.79	535.8492866666667
_(ac)ASMGTLAFDEYGR_	ASMGTLAFDEYGR	2	1458.6449300000002	730.329741	HeLa_Trypsin_1	48083	73871.0	156.57	13	4283.6	415.2114066666666
_(ac)ASNAARVVATAK_	ASNAARVVATAK	2	1199.6622300000001	600.838394	Yeast_LysC	18147	1349500.0	140.57	12	40.082	385.5180642857143
_(ac)ASNEVLVLR_	ASNEVLVLR	2	1041.58186	521.7982059999999	Yeast_Trypsin	18184	229730.0	79.809	9	69.105	356.31864666666667
_(ac)ASNLTVNVHPGVYM(ox)NVVDTHM(ox)R_	ASNLTVNVHPGVYMNVVDTHMR	2	2527.1947800000003	1264.60466	CElegans_Tryp	8397	1900700.0	42.977	22	49.391999999999996	549.7501824999999
_(ac)ASNLTVNVHPGVYM(ox)NVVDTHM(ox)R_	ASNLTVNVHPGVYMNVVDTHMR	3	2527.1947800000003	843.405535	CElegans_Tryp	8393	282410.0	41.188	22	48.795	596.28735
_(ac)ASNPERGEILLTELQGDSR_	ASNPERGEILLTELQGDSR	3	2126.06038	709.694068	HeLa_Trp_2	23360	334540.0	96.27	19	92.397	604.0673433333333
_(ac)ASNQELACVYAALILQDDEVAITGEK_	ASNQELACVYAALILQDDEVAITGEK	3	2862.3957	955.1391779999999	CElegans_Tryp	8399	31827.0	62.327	26	104.32	691.3885
_(ac)ASNYEGYKSPLSTRYAS_	ASNYEGYKSPLSTRYAS	2	1934.90102	968.4577869999999	Drosophila_LysN	22243	280990.0	107.6	17	60.091	462.72174
_(ac)ASPFSGALQLTDLDDFIGPSQECIK_	ASPFSGALQLTDLDDFIGPSQECIK	2	2750.31091	1376.16273	HeLa_Trp_2	23421	44983.0	119.55	25	106.64	580.22687
_(ac)ASPGHSDLGEVAPEIK_	ASPGHSDLGEVAPEIK	2	1647.81041	824.912484	HeLa_Trypsin_1	48325	64829.0	126.17	16	3407.2	429.69055
_(ac)ASPGIEVELLGK_	ASPGIEVELLGK	2	1253.68672	627.850635	HeLa_Trypsin_1	48326	21891.0	40.533	12	4605.8	386.5563
_(ac)ASPPACPSEEDESLK_	ASPPACPSEEDESLK	2	1657.71413	829.864342	HeLa_Trypsin_1	48373	220620.0	128.57	15	2355.6	423.402745
_(ac)ASPSLERPEK_	ASPSLERPEK	2	1154.59315	578.303852	HeLa_Trp_2	23479	1942300.0	98.009	10	35.249	356.28481571428574
_(ac)ASPVELLSLSNPVFK_	ASPVELLSLSNPVFK	2	1641.89777	821.956163	Drosophila_Trp	22290	5011.5	86.243	15	104.53	435.158
_(ac)ASQEFRVESDTFGELK_	ASQEFRVESDTFGELK	2	1883.89012	942.9523369999999	Drosophila_LysC	22337	834180.0	133.47	16	71.844	472.01144250000004
_(ac)ASQEFRVESDTFGEL_	ASQEFRVESDTFGEL	2	1755.7951600000001	878.9048560000001	Drosophila_LysN	22309	168190.0	72.327	15	94.913	440.16694
_(ac)ASQGFSVYVGNVPYQGTEEEIGNYFAAVGHVNNVR_	ASQGFSVYVGNVPYQGTEEEIGNYFAAVGHVNNVR	3	3813.8023200000002	1272.27472	CElegans_Tryp	8419	97881.0	91.708	35	89.712	732.9982
_(ac)ASQNSFRIEYDTFGEL_	ASQNSFRIEYDTFGEL	2	1917.87447	959.9445119999999	HeLa_LysN	6367	90524.0	72.846	16	104.81	465.710205
_(ac)ASQSQGIQQLLQAEK_	ASQSQGIQQLLQAEK	2	1669.86351	835.939033	HeLa_Trypsin_1	48528	3455800.0	273.34	15	4066.6	455.935165
_(ac)ASQSQGIQQLLQAE_	ASQSQGIQQLLQAE	2	1541.76855	771.8915519999999	HeLa_LysN	6376	34397.0	79.889	14	102.21	424.41900000000004
_(ac)ASQTQGIQQLLAAEK_	ASQTQGIQQLLAAEK	2	1626.8577	814.436126	Drosophila_Trp	22383	964970.0	264.98	15	66.507	443.37213933333334
_(ac)ASQTQGIQQLLAAE_	ASQTQGIQQLLAAE	2	1498.7627400000001	750.388645	Drosophila_LysN	22377	95145.0	108.4	14	104.71	426.34924
_(ac)ASREEVLALQAEVAQREEELNSLK_	ASREEVLALQAEVAQREEELNSLK	3	2753.41955	918.8137939999999	HeLa_LysC	6380	354820.0	42.888000000000005	24	97.898	691.149965
_(ac)ASREEVLALQAEVAQREEELNSL_	ASREEVLALQAEVAQREEELNSL	3	2625.3245899999997	876.1154730000001	HeLa_LysN	6379	44723.0	117.33	23	104.14	651.88983
_(ac)ASSAASSEHFEK_	ASSAASSEHFEK	2	1291.56806	646.791306	HeLa_Trp_2	23610	1644200.0	130.79	12	30.991999999999997	392.73077545454544
_(ac)ASSAEGDEGTVVALAGVLQSGFQELSLNK_	ASSAEGDEGTVVALAGVLQSGFQELSLNK	3	2918.45091	973.824247	HeLa_Trp_2	23612	145240.0	97.551	29	107.17	734.7038600000001
_(ac)ASSAQSGGSSGGPAVPTVQR_	ASSAQSGGSSGGPAVPTVQR	2	1841.8867699999998	921.95066	HeLa_Trp_2	23620	1023300.0	198.44	20	53.501000000000005	469.03011
_(ac)ASSDLEQLCSHVNEK_	ASSDLEQLCSHVNEK	2	1757.7890300000001	879.90179	HeLa_Trp_2	23623	877200.0	172.09	15	67.441	450.9642383333333
_(ac)ASSEQAEQPSQPSSTPGSENVLPREPLIATAV_	ASSEQAEQPSQPSSTPGSENVLPREPLIATAV	3	3318.62156	1107.21446	HeLa_LysN	6408	360140.0	98.889	32	99.213	660.3716
_(ac)ASSEQAEQPSQPSSTPGSENVLPR_	ASSEQAEQPSQPSSTPGSENVLPR	2	2524.16775	1263.09115	HeLa_Trypsin_1	48644	412000.0	236.82	24	2831.6	516.2470666666667
_(ac)ASSEQAEQPSQPSSTPGSENVLPR_	ASSEQAEQPSQPSSTPGSENVLPR	3	2524.16775	842.396528	HeLa_Trypsin_1	48645	731540.0	207.0	24	2832.4	582.68542
_(ac)ASSEVARHLLFQSHM(ox)AT_	ASSEVARHLLFQSHMAT	2	1941.9366899999998	971.975624	HeLa_LysN	6411	718160.0	153.05	17	64.611	468.74136
_(ac)ASSEVARHLLFQSHM(ox)AT_	ASSEVARHLLFQSHMAT	3	1941.9366899999998	648.319508	HeLa_LysN	6410	2781800.0	109.47	17	64.611	509.7225633333334
_(ac)ASSEVARHL_	ASSEVARHL	2	1010.51451	506.26453	HeLa_LysN	6409	218570.0	93.561	9	35.063	345.93588
_(ac)ASSGAGDPLDSKR_	ASSGAGDPLDSKR	2	1301.62116	651.817855	HeLa_Trp_2	23662	53395.0	108.4	13	36.024	395.59747000000004
_(ac)ASSGAGDPLDSK_	ASSGAGDPLDSK	2	1145.52005	573.7673	HeLa_Trypsin_1	48658	1682100.0	87.94200000000001	12	1906.7	364.982904
_(ac)ASSGGELGSLFDHHVQR_	ASSGGELGSLFDHHVQR	2	1837.87072	919.9426380000001	HeLa_Trp_2	23663	46497.0	95.13799999999999	17	73.265	483.34862
_(ac)ASSGGELGSLFDHHVQR_	ASSGGELGSLFDHHVQR	3	1837.87072	613.630851	HeLa_Trypsin_1	48663	135570.0	142.51	17	3375.2	532.61252
_(ac)ASSHSSSPVPQGSSSDVFFK_	ASSHSSSPVPQGSSSDVFFK	2	2078.95451	1040.4845300000002	HeLa_Trp_2	23678	137930.0	51.07	20	74.48100000000001	488.889955
_(ac)ASSIICQEHCQISGQAK_	ASSIICQEHCQISGQAK	2	1957.8985899999998	979.956574	HeLa_Trp_2	23680	80675.0	80.815	17	61.964	475.39775000000003
_(ac)ASSLNEDPEGSRITYVK_	ASSLNEDPEGSRITYVK	2	1906.9272399999998	954.4708939999999	HeLa_LysC	6416	99220.0	90.156	17	57.743	464.18175999999994
_(ac)ASSLNEDPEGSR_	ASSLNEDPEGSR	2	1302.56879	652.2916700000001	HeLa_Trypsin_1	48713	660440.0	138.23	12	1807.1	374.887835
_(ac)ASSLNELNLVQVLEQASNPQHIRSDVQ_	ASSLNELNLVQVLEQASNPQHIRSDVQ	2	3030.5370399999997	1516.2758	Yeast_LysN	18452	34885.0	40.363	27	105.57	578.8986
_(ac)ASSLNELNLVQVLEQASNPQHIRSDVQ_	ASSLNELNLVQVLEQASNPQHIRSDVQ	3	3030.5370399999997	1011.18629	Yeast_LysN	18451	91949.0	157.58	27	105.57	673.97135
_(ac)ASSLNELNLVQVLEQASNPQHIR_	ASSLNELNLVQVLEQASNPQHIR	2	2601.35108	1301.68282	Yeast_Trypsin	18448	280090.0	175.38	23	105.42	589.7104
_(ac)ASSLNELNLVQVLEQASNPQHIR_	ASSLNELNLVQVLEQASNPQHIR	3	2601.35108	868.124302	Yeast_Trypsin	18449	59527.0	86.79799999999999	23	105.46	636.5046
_(ac)ASSPITDFYAGR_	ASSPITDFYAGR	2	1325.62518	663.819867	Drosophila_Trp	22448	24249.0	61.48	12	61.607	397.543
_(ac)ASSPQVHPYK_	ASSPQVHPYK	2	1154.5720199999998	578.293288	Yeast_LysC	18477	165390.0	55.235	10	28.38	358.229385
_(ac)ASSSGAGAAAAAAAANLNAVR_	ASSSGAGAAAAAAAANLNAVR	2	1812.9078399999999	907.461195	HeLa_Trp_2	23732	539510.0	137.39	21	82.051	513.619788
_(ac)ASSSGNDDDLTIPRAAIN_	ASSSGNDDDLTIPRAAIN	2	1857.87045	929.942501	HeLa_LysN	6426	333320.0	126.32	18	74.806	458.58935999999994
_(ac)ASSSGNDDDLTIPR_	ASSSGNDDDLTIPR	2	1488.66923	745.341891	HeLa_Trypsin_1	48786	1537300.0	162.23	14	2938.0	409.990775
_(ac)ASSSGSKAEFIVGGKY_	ASSSGSKAEFIVGGKY	2	1628.8046	815.4095769999999	HeLa_LysN	6427	119490.0	70.806	16	55.574	437.798175
_(ac)ASSSHNPVILLK_	ASSSHNPVILLK	2	1306.7245	654.369527	Yeast_LysC	18492	658300.0	133.76	12	63.013000000000005	390.85672375
_(ac)ASSSSTLPLHM(ox)YIRPLIIEDLK_	ASSSSTLPLHMYIRPLIIEDLK	2	2541.3512600000004	1271.68291	Yeast_LysC	18510	6560600.0	99.90899999999999	22	103.46	560.70963
_(ac)ASSSSTLPLHM(ox)YIRPLIIEDLK_	ASSSSTLPLHMYIRPLIIEDLK	3	2541.3512600000004	848.1243630000001	Yeast_LysC	18511	6845100.0	218.39	22	103.46	618.9958033333334
_(ac)ASSSSTLPLHM(ox)YIRPLIIEDL_	ASSSSTLPLHMYIRPLIIEDL	2	2413.2563	1207.63543	Yeast_LysN	18509	175510.0	94.119	21	105.01	544.9176749999999
_(ac)ASSSSTLPLHM(ox)YIRPLIIEDL_	ASSSSTLPLHMYIRPLIIEDL	3	2413.2563	805.4260419999999	Yeast_LysN	18507	72198.0	92.59299999999999	21	105.08	588.0793
_(ac)ASSSSTLPLHM(ox)YIR_	ASSSSTLPLHMYIR	2	1619.79774	810.9061469999999	Yeast_Trypsin	18504	631340.0	150.21	14	67.995	454.9592799999999
_(ac)ASSSTVPLGFHYETK_	ASSSTVPLGFHYETK	2	1664.8046	833.4095769999999	HeLa_Trypsin_1	48811	475170.0	128.57	15	3406.6	452.0151125
_(ac)ASSSVPPATVSAATAGPGPGFGFASK_	ASSSVPPATVSAATAGPGPGFGFASK	2	2360.16484	1181.0897	HeLa_Trypsin_1	48815	189950.0	161.93	26	4403.0	583.4189566666668
_(ac)ASSTGLLVVSNIKHLG_	ASSTGLLVVSNIKHLG	2	1636.91482	819.464687	Drosophila_LysN	22463	34730.0	91.245	16	86.825	458.69422333333335
_(ac)ASSTSVIPTTVNPDLQK_	ASSTSVIPTTVNPDLQK	2	1798.93126	900.4729060000001	Drosophila_Trp	22465	27446.0	72.846	17	57.645	479.4498
_(ac)ASSTVPVSAAGSANETPEIPDNVGDWLR_	ASSTVPVSAAGSANETPEIPDNVGDWLR	3	2881.37299	961.4649410000001	HeLa_Trypsin_1	48846	701390.0	129.02	28	5315.7	665.9999166666666
_(ac)ASSVGNVADSTEPTKR_	ASSVGNVADSTEPTKR	2	1659.80639	830.910473	HeLa_Trp_2	23782	3184300.0	119.52	16	42.95399999999999	444.8134466666667
_(ac)ASSVGNVADSTEPTK_	ASSVGNVADSTEPTK	2	1503.7052800000001	752.859917	HeLa_Trypsin_1	48855	1534700.0	166.71	15	2203.4	418.3579433333333
_(ac)ASSVGNVADSTGLAELAHR_	ASSVGNVADSTGLAELAHR	2	1895.93372	948.9741349999999	HeLa_Trypsin_1	48859	410410.0	255.71	19	3854.4	492.30613
_(ac)ASSVILAGLSVAAVGFAGK_	ASSVILAGLSVAAVGFAGK	2	1758.9879899999999	880.501269	Drosophila_Trp	22466	18152.0	106.97	19	107.49	495.35054750000006
_(ac)ASSVPGPIDLPESR_	ASSVPGPIDLPESR	2	1465.74127	733.877913	Yeast_Trypsin	18531	242530.0	47.361000000000004	14	76.96	400.1408
_(ac)ASTANM(ox)ISQLKKLSIAEPAVAK_	ASTANMISQLKKLSIAEPAVAK	3	2328.27228	777.098037	Yeast_LysC	18540	49947.0	45.826	22	78.99	614.2791
_(ac)ASTANM(ox)ISQLK_	ASTANMISQLK	2	1220.60709	611.31082	Yeast_LysC	18537	393240.0	94.804	11	55.504	377.78827
_(ac)ASTAVM(ox)M(ox)DVDSSGVNDLHHSEK_	ASTAVMMDVDSSGVNDLHHSEK	2	2403.03185	1202.5232	Yeast_LysC	18620	2660400.0	111.03	22	48.027	527.8372777777778
_(ac)ASTAVM(ox)M(ox)DVDSSGVNDLHHSEK_	ASTAVMMDVDSSGVNDLHHSEK	3	2403.03185	802.0178940000001	Yeast_LysC	18621	3443300.0	200.96	22	48.027	580.16540625
_(ac)ASTAVM(ox)M(ox)DVDSSGVNDLHHSE_	ASTAVMMDVDSSGVNDLHHSE	2	2274.93689	1138.47572	Yeast_LysN	18581	4540100.0	177.74	21	52.516999999999996	504.92091000000005
_(ac)ASTAVM(ox)M(ox)DVDSSGVNDLHHSE_	ASTAVMMDVDSSGVNDLHHSE	3	2274.93689	759.319573	Yeast_LysN	18575	1525600.0	150.85	21	52.516999999999996	603.60195
_(ac)ASTDFSKIETLKQLNASLADK_	ASTDFSKIETLKQLNASLADK	3	2321.21146	774.744428	Yeast_LysC	18646	338510.0	82.725	21	85.634	608.8479299999999
_(ac)ASTDFSKIETLK_	ASTDFSKIETLK	2	1380.71366	691.364107	Yeast_LysC	18644	508250.0	108.2	12	69.48899999999999	408.30629
_(ac)ASTDFSKIETL_	ASTDFSKIETL	2	1252.6187	627.316625	Yeast_LysN	18641	94182.0	55.235	11	77.027	393.260035
_(ac)ASTGSQASDIDEIFGFFNDGEPPTK_	ASTGSQASDIDEIFGFFNDGEPPTK	2	2671.1925699999997	1336.60356	HeLa_Trp_2	23817	80782.0	173.63	25	106.2	555.1924
_(ac)ASTITGSQDCIVNHR_	ASTITGSQDCIVNHR	2	1699.7947800000002	850.904667	HeLa_Trp_2	23826	206990.0	90.689	15	57.062	450.17947000000004
_(ac)ASTRSIELEHFEERD_	ASTRSIELEHFEERD	3	1859.8649699999999	620.962266	HeLa_LysN	6450	79701.0	62.45399999999999	15	51.69	513.80443
_(ac)ASTSYDYCRVPM(ox)EDGDK_	ASTSYDYCRVPMEDGDK	2	2050.82482	1026.41969	HeLa_LysC	6454	152680.0	67.887	17	46.793	469.6472
_(ac)ASTTGSAPSLGPPQSGSGGSGTLEGTLSK_	ASTTGSAPSLGPPQSGSGGSGTLEGTLSK	2	2630.26713	1316.14084	Drosophila_Trp	22596	12161.0	47.266999999999996	29	55.66	535.0906
_(ac)ASTVEGGDTALLPEFPR_	ASTVEGGDTALLPEFPR	2	1800.8893899999998	901.4519730000001	HeLa_Trypsin_1	48998	325670.0	211.52	17	4889.8	466.33745666666664
_(ac)ASTVVAVGLTIAAAGFAGR_	ASTVVAVGLTIAAAGFAGR	2	1772.97848	887.4965179999999	HeLa_Trp_2	23879	25711.0	102.57	19	108.08	492.14737
_(ac)ASTWAIQAHMDQDEPLEVK_	ASTWAIQAHMDQDEPLEVK	2	2210.03138	1106.02297	HeLa_Trp_2	23880	16713.0	48.891999999999996	19	95.448	509.80147999999997
_(ac)ASVAVDPQPSVVTR_	ASVAVDPQPSVVTR	2	1466.77291	734.39373	HeLa_Trypsin_1	49025	432070.0	173.07	14	3346.6	407.92758
_(ac)ASVGECPAPVPVKDK_	ASVGECPAPVPVKDK	2	1594.80249	798.4085230000001	HeLa_LysN	6462	421640.0	140.01	15	46.511	424.63793333333336
_(ac)ASVGECPAPVPVK_	ASVGECPAPVPVK	2	1351.68059	676.84757	HeLa_Trypsin_1	49054	2124300.0	159.93	13	3419.6	389.118146
_(ac)ASVPALQLTPANPPPPEVSNPK_	ASVPALQLTPANPPPPEVSNPK	2	2265.2005	1133.60753	HeLa_Trypsin_1	49151	24709.0	76.04899999999999	22	4568.8	513.256
_(ac)ASVSELACIYSALILHDDEVTVTEDK_	ASVSELACIYSALILHDDEVTVTEDK	2	2919.40593	1460.71024	HeLa_Trp_2	24019	863790.0	120.52	26	106.7	581.8379533333333
_(ac)ASVSELACIYSALILHDDEVTVTEDK_	ASVSELACIYSALILHDDEVTVTEDK	3	2919.40593	974.142588	HeLa_Trp_2	24018	1361000.0	71.11399999999999	26	106.7	679.093742
_(ac)ASVSELACIYSALILHDDEVTVTED_	ASVSELACIYSALILHDDEVTVTED	2	2791.31097	1396.66276	HeLa_LysN	6482	11750.0	130.78	25	107.38	586.25
_(ac)ASVSSATFSGHGAR_	ASVSSATFSGHGAR	2	1375.64804	688.831297	HeLa_Trp_2	24030	1385800.0	159.93	14	45.685	412.42823999999996
_(ac)ASVTLSEAEK_	ASVTLSEAEK	2	1075.53972	538.777136	HeLa_Trypsin_1	49185	732630.0	83.62299999999999	10	2534.3	349.395395
_(ac)ASVVPVKDK_	ASVVPVKDK	2	983.5651460000001	492.78985	HeLa_LysN	6487	60052.0	62.88	9	34.552	348.2457
_(ac)ASWLPETLFETVGQGPPPSK_	ASWLPETLFETVGQGPPPSK	2	2182.09464	1092.05459	HeLa_Trp_2	24048	51979.0	69.22399999999999	20	106.79	523.5852
_(ac)ASYFDEHDCEPSDPEQETR_	ASYFDEHDCEPSDPEQETR	2	2352.9077	1177.4611300000001	HeLa_Trp_2	24071	2701700.0	51.07	19	62.508	497.58573333333334
_(ac)ASYFDEHDCEPSDPEQETR_	ASYFDEHDCEPSDPEQETR	3	2352.9077	785.309843	HeLa_Trypsin_1	49239	120340.0	137.58	19	2857.8	560.309175
_(ac)ASYYEILDVPR_	ASYYEILDVPR	2	1366.67688	684.345717	HeLa_Trypsin_1	49304	59674.0	85.62200000000001	11	4892.9	405.48672
_(ac)ATAAETSASEPEAESK_	ATAAETSASEPEAESK	2	1619.71624	810.865396	HeLa_Trypsin_1	49315	3641100.0	191.95	16	1608.9	449.96514062499995
_(ac)ATAANTATAAGAAK_	ATAANTATAAGAAK	2	1230.6204300000002	616.317491	Drosophila_Trp	22686	56715.0	120.65	14	22.726	395.4673
_(ac)ATAATEEPFPFHGLLPK_	ATAATEEPFPFHGLLPK	2	1866.9516	934.483076	HeLa_Trypsin_1	49410	3681500.0	240.52	17	5088.4	473.0769871428571
_(ac)ATAATEEPFPFHGLLP_	ATAATEEPFPFHGLLP	2	1738.8566399999997	870.4355949999999	HeLa_LysN	6524	710750.0	147.78	16	106.27	457.3870533333333
_(ac)ATADTPAPASSGLSPK_	ATADTPAPASSGLSPK	2	1511.74675	756.8806519999999	HeLa_Trypsin_1	49452	76058.0	97.594	16	2522.2	425.40297
_(ac)ATAEAQIGVNRNLQK_	ATAEAQIGVNRNLQK	2	1653.87983	827.947192	Drosophila_LysC	22720	193030.0	240.33	15	33.87	447.34146
_(ac)ATAEAQIGVNRNLQ_	ATAEAQIGVNRNLQ	2	1525.78487	763.899711	Drosophila_LysN	22715	524900.0	187.85	14	56.698	430.4244071428571
_(ac)ATAEAQIGVNR_	ATAEAQIGVNR	2	1170.5993	586.306926	Drosophila_Trp	22712	148230.0	162.59	11	32.181	371.22694
_(ac)ATAEASGSDGKGQEVETSVTYYRLEEVA_	ATAEASGSDGKGQEVETSVTYYRLEEVA	3	2988.38362	997.13515	HeLa_LysN	6543	609720.0	206.72	28	76.22	666.8964249999999
_(ac)ATAEASGSDGK_	ATAEASGSDGK	2	1034.45163	518.2330929999999	HeLa_Trypsin_1	49462	226080.0	112.8	11	679.62	338.38054999999997
_(ac)ATAEVLNIGKK_	ATAEVLNIGKK	2	1184.67649	593.34552	HeLa_Trp_2	24188	2384500.0	142.04	11	68.90899999999999	379.84485
_(ac)ATAEVLNIGK_	ATAEVLNIGK	2	1056.58152	529.298039	HeLa_Trypsin_1	49495	1257800.0	146.03	10	3789.9	355.111524
_(ac)ATALELSPTEIR_	ATALELSPTEIR	2	1341.714	671.864274	Drosophila_Trp	22765	27429.0	111.61	12	65.251	387.63903999999997
_(ac)ATALSEEELDNEDYYSLLNVRREASSEEL_	ATALSEEELDNEDYYSLLNVRREASSEEL	3	3386.56377	1129.86187	HeLa_LysN	6633	170100.0	125.25	29	104.27	680.7103
_(ac)ATALSEEELDNEDYYSLLNVR_	ATALSEEELDNEDYYSLLNVR	2	2485.1496399999996	1243.5821	HeLa_Trp_2	24238	93633.0	206.7	21	105.74	548.89621
_(ac)ATALYTANDFILISLPQNAQPVTAPGSK_	ATALYTANDFILISLPQNAQPVTAPGSK	2	2942.53894	1472.27675	Yeast_Trypsin	18993	27439.0	140.15	28	106.14	600.9768
_(ac)ATALYTANDFILISLPQNAQPVTAPGSK_	ATALYTANDFILISLPQNAQPVTAPGSK	3	2942.53894	981.853589	Yeast_Trypsin	18992	206410.0	142.02	28	106.14	679.3483
_(ac)ATALYTANDFILISLPQNAQPVTAPGS_	ATALYTANDFILISLPQNAQPVTAPGS	2	2814.44398	1408.22926	Yeast_LysN	18991	14590.0	113.66	27	108.16	588.7111
_(ac)ATAPYNYSYIFK_	ATAPYNYSYIFK	2	1478.70818	740.361367	HeLa_Trypsin_1	49719	804730.0	106.35	12	4665.2	426.78443
_(ac)ATATGVAEER_	ATATGVAEER	2	1045.504	523.759278	HeLa_Trypsin_1	49740	30661.0	90.76100000000001	10	1502.0	357.00473
_(ac)ATATIALGTDSIKM(ox)ENGQSTAA_	ATATIALGTDSIKMENGQSTAA	2	2208.05799	1105.0362699999998	HeLa_LysN	6648	35453.0	45.17	22	77.181	524.12447
_(ac)ATATIALGTDSIK_	ATATIALGTDSIK	2	1302.7031	652.358825	HeLa_Trypsin_1	49748	537100.0	142.71	13	3839.1	402.3667977777777
_(ac)ATATIALQVNGQQGGGSEPAAAAAVVAAGDK_	ATATIALQVNGQQGGGSEPAAAAAVVAAGDK	3	2835.43626	946.1526980000001	HeLa_Trp_2	24296	521950.0	52.195	31	103.76	756.51649
_(ac)ATATIALVNGQQGGGSEPAAAAAVVAAGDK_	ATATIALVNGQQGGGSEPAAAAAVVAAGDK	3	2707.37769	903.4665050000001	HeLa_Trypsin_1	49756	185460.0	120.49	30	4698.8	734.0584866666668
_(ac)ATATSGSGLHLEAIDRIGSIPLVESSVK_	ATATSGSGLHLEAIDRIGSIPLVESSVK	2	2849.51345	1425.764	Drosophila_LysC	22815	138980.0	111.27	28	90.61200000000001	578.190155
_(ac)ATATSGSGLHLEAIDRIGSIPLVESSVK_	ATATSGSGLHLEAIDRIGSIPLVESSVK	3	2849.51345	950.8450939999999	Drosophila_LysC	22814	1867100.0	356.56	28	90.61200000000001	671.65119375
_(ac)ATATSGSGLHLEAIDRIGSIPLVESSV_	ATATSGSGLHLEAIDRIGSIPLVESSV	2	2721.41849	1361.71652	Drosophila_LysN	22803	222400.0	182.81	27	103.95	567.498595
_(ac)ATATSGSGLHLEAIDRIGSIPLVESSV_	ATATSGSGLHLEAIDRIGSIPLVESSV	3	2721.41849	908.146773	Drosophila_LysN	22802	417710.0	297.23	27	103.95	654.67125
_(ac)ATATSGSGLHLEAIDR_	ATATSGSGLHLEAIDR	2	1639.81656	820.915558	Drosophila_Trp	22795	2981700.0	340.53	16	45.646	445.90740090909094
_(ac)ATAVETEACQPTDASWESGGGGDDEMK_	ATAVETEACQPTDASWESGGGGDDEMK	3	2840.1389	947.720242	HeLa_Trp_2	24311	37625.0	50.818999999999996	27	75.73899999999999	623.9261
_(ac)ATAVPHCPPKQDLPPPGGYK_	ATAVPHCPPKQDLPPPGGYK	3	2171.08336	724.701729	Drosophila_LysN	22828	298890.0	46.206	20	42.078	543.69147
_(ac)ATAVPHCPPKQDLPPPGGY_	ATAVPHCPPKQDLPPPGGY	2	2042.9884	1022.5014699999999	Drosophila_LysN	22825	834630.0	80.815	19	57.222	470.5586866666667
_(ac)ATAVPHCPPK_	ATAVPHCPPK	2	1118.5542599999999	560.284408	Drosophila_Trp	22821	403580.0	99.305	10	19.191	364.80890800000003
_(ac)ATCAEILR_	ATCAEILR	2	974.485516	488.25003399999997	HeLa_Trypsin_1	49853	31281.0	60.708999999999996	8	2990.5	337.2367
_(ac)ATCAVEVFGLLEDEENSR_	ATCAVEVFGLLEDEENSR	2	2079.9419	1040.9782300000002	HeLa_Trypsin_1	49876	33803.0	70.598	18	5968.7	520.0283
_(ac)ATDNLTAVLHGIEDLR_	ATDNLTAVLHGIEDLR	2	1778.9162800000001	890.465415	Drosophila_Trp	22901	2065500.0	215.61	16	86.6	459.7874699999999
_(ac)ATDSWALAVDEQEAAAESLSNLHLK_	ATDSWALAVDEQEAAAESLSNLHLK	3	2710.3086	904.4434779999999	HeLa_Trp_2	24461	402430.0	112.67	25	105.51	699.6525200000001
_(ac)ATDSWALAVDEQEAAVK_	ATDSWALAVDEQEAAVK	2	1844.87922	923.4468880000001	HeLa_Trp_2	24465	1706900.0	130.65	17	100.07	478.2910783333334
_(ac)ATDTSQGELVHPK_	ATDTSQGELVHPK	2	1423.6943199999998	712.854438	HeLa_Trp_2	24481	4759400.0	173.07	13	41.232	414.46611588235294
_(ac)ATDTSQGELVHP_	ATDTSQGELVHP	2	1295.59936	648.806956	HeLa_LysN	6691	103340.0	57.032	12	50.847	389.18282999999997
_(ac)ATDWLGSIVSINCGDSLGVYQGR_	ATDWLGSIVSINCGDSLGVYQGR	2	2509.19074	1255.60265	HeLa_Trp_2	24485	105640.0	104.86	23	106.49	571.75995
_(ac)ATDWLGSIVSINCGDSLGVYQGR_	ATDWLGSIVSINCGDSLGVYQGR	3	2509.19074	837.404189	HeLa_Trp_2	24486	45375.0	128.68	23	106.49	667.4567
_(ac)ATEAQSEGEVPAR_	ATEAQSEGEVPAR	2	1385.64229	693.82842	HeLa_Trypsin_1	50163	126040.0	159.12	13	1644.8	390.42186666666663
_(ac)ATEEFIIRIPPYHYIHVLDQNSNVSRVEVGP_	ATEEFIIRIPPYHYIHVLDQNSNVSRVEVGP	4	3633.8579799999998	909.4717720000001	HeLa_LysN	6699	417120.0	350.09	31	104.08	774.2992825
_(ac)ATEEFIIR_	ATEEFIIR	2	1019.5287599999999	510.771657	HeLa_Trypsin_1	50215	13111.0	60.708999999999996	8	3883.3	344.38525
_(ac)ATEGLHENETLASLK_	ATEGLHENETLASLK	2	1653.82098	827.917766	HeLa_Trypsin_1	50230	189370.0	187.47	15	3080.0	439.36865
_(ac)ATEGM(ox)ILTNHDHQIR_	ATEGMILTNHDHQIR	2	1792.85263	897.433592	HeLa_Trypsin_1	50234	14433.0	81.48	15	2162.1	456.9217
_(ac)ATEGM(ox)ILTNHDHQIR_	ATEGMILTNHDHQIR	3	1792.85263	598.62482	HeLa_Trypsin_1	50233	97053.0	127.03	15	2148.5	516.8755333333334
_(ac)ATEGMILTNHDHQIR_	ATEGMILTNHDHQIR	2	1776.85772	889.4361349999999	HeLa_Trp_2	24554	121560.0	44.82	15	60.59	461.97586
_(ac)ATEHPEPPKAELQLPPPPPPGHYGAWAAQELQA_	ATEHPEPPKAELQLPPPPPPGHYGAWAAQELQA	3	3565.7630200000003	1189.59495	HeLa_LysN	6711	557880.0	51.336999999999996	33	90.45700000000001	687.8387
_(ac)ATEHPEPPKAELQLPPPPPPGHYGAWAAQELQA_	ATEHPEPPKAELQLPPPPPPGHYGAWAAQELQA	4	3565.7630200000003	892.448031	HeLa_LysN	6710	263320.0	63.358999999999995	33	90.516	742.26117
_(ac)ATEHPEPPK_	ATEHPEPPK	2	1046.50327	524.258914	HeLa_Trp_2	24561	5345400.0	118.06	9	26.074	333.80923
_(ac)ATEHVNGNGTEEPM(ox)DTTSAVIHSENFQTLLDAGLPQK_	ATEHVNGNGTEEPMDTTSAVIHSENFQTLLDAGLPQK	3	4008.8647200000005	1337.29552	HeLa_Trypsin_1	50245	1245300.0	45.419	37	4671.4	730.6597
_(ac)ATEHVNGNGTEEPM(ox)DTTSAVIHSENFQTLLDAGLPQK_	ATEHVNGNGTEEPMDTTSAVIHSENFQTLLDAGLPQK	4	4008.8647200000005	1003.2234599999999	HeLa_Trp_2	24566	4934900.0	48.928000000000004	37	102.38	940.7995325
_(ac)ATEHVNGNGTEEPMDTTSAVIHSENFQTLLDAGLPQK_	ATEHVNGNGTEEPMDTTSAVIHSENFQTLLDAGLPQK	4	3992.8698	999.2247269999999	HeLa_Trp_2	24568	163780.0	43.493	37	104.55	967.349925
_(ac)ATEHVNGNGTEEPMDTTSAVIHSENFQTLLDAGLPQ_	ATEHVNGNGTEEPMDTTSAVIHSENFQTLLDAGLPQ	3	3864.77484	1289.26556	HeLa_LysN	6712	43334.0	43.493	36	104.65	693.4056
_(ac)ATELEYESVLCVKPDVSVYR_	ATELEYESVLCVKPDVSVYR	2	2398.17263	1200.09359	HeLa_Trp_2	24571	51677.0	83.47399999999999	20	104.79	535.0516250000001
_(ac)ATELEYESVLCVK_	ATELEYESVLCVK	2	1581.7596199999998	791.887089	HeLa_Trp_2	24569	43401.0	83.43799999999999	13	104.44	440.7872566666667
_(ac)ATEPEAAEPVVPSLVDR_	ATEPEAAEPVVPSLVDR	2	1820.9156100000002	911.465081	HeLa_Trypsin_1	50502	339310.0	78.157	17	4385.6	455.67153666666667
_(ac)ATERYSFSLTTFSPSGK_	ATERYSFSLTTFSPSGK	2	1919.9265100000002	960.97053	Drosophila_LysC	23108	684620.0	196.47	17	72.509	464.5601125
_(ac)ATERYSFSLTTFSPSG_	ATERYSFSLTTFSPSG	2	1791.83154	896.923049	Drosophila_LysN	23103	350610.0	65.408	16	97.837	452.02999
_(ac)ATESTPSEIIER_	ATESTPSEIIER	2	1373.66744	687.840996	HeLa_Trypsin_1	50611	170710.0	94.804	12	3027.0	392.51653999999996
_(ac)ATETVELHK_	ATETVELHK	2	1068.54514	535.279846	HeLa_Trp_2	24690	4536900.0	125.5	9	41.271	335.960996
_(ac)ATFISVQLK_	ATFISVQLK	2	1047.59645	524.8055	HeLa_Trypsin_1	50668	117470.0	72.492	9	4661.0	352.92678
_(ac)ATFNPQNEM(ox)ENQARVQEYK_	ATFNPQNEMENQARVQEYK	2	2354.0597199999997	1178.0371400000001	Yeast_LysC	19298	1286700.0	81.578	19	51.967	503.35693
_(ac)ATFNPQNEM(ox)ENQARVQEY_	ATFNPQNEMENQARVQEY	2	2225.9647600000003	1113.98966	Yeast_LysN	19297	229370.0	77.696	18	57.398	479.50842
_(ac)ATFNPQNEM(ox)ENQAR_	ATFNPQNEMENQAR	2	1706.73185	854.3732	Yeast_Trypsin	19295	176940.0	86.243	14	38.194	426.15097000000003
_(ac)ATFSGPAGPILSLNPQEDVEFQK_	ATFSGPAGPILSLNPQEDVEFQK	2	2486.23292	1244.12374	HeLa_Trypsin_1	50695	929870.0	242.35	23	5641.8	530.02843875
_(ac)ATFSGPAGPILSLNPQEDVEFQK_	ATFSGPAGPILSLNPQEDVEFQK	3	2486.23292	829.751583	HeLa_Trypsin_1	50694	302810.0	182.22	23	5641.2	589.3012249999999
_(ac)ATFSGPAGPILSLNPQEDVEFQ_	ATFSGPAGPILSLNPQEDVEFQ	2	2358.13796	1180.07625	HeLa_LysN	6752	39290.0	105.78	22	107.52	512.4971350000001
_(ac)ATFVSELEAAKK_	ATFVSELEAAKK	2	1334.70818	668.361367	HeLa_Trp_2	24748	191500.0	111.61	12	94.881	404.790385
_(ac)ATFVSELEAAK_	ATFVSELEAAK	2	1206.61322	604.313886	HeLa_Trp_2	24746	45910.0	117.3	11	105.24	371.1225
_(ac)ATGADVRDILELGGPEGDAASGTISK_	ATGADVRDILELGGPEGDAASGTISK	2	2541.25584	1271.6352	HeLa_LysC	6760	1004500.0	60.32899999999999	26	99.14299999999999	548.75683
_(ac)ATGADVRDILELGGPEGDAASGTISK_	ATGADVRDILELGGPEGDAASGTISK	3	2541.25584	848.0925560000001	HeLa_LysN	6765	1214600.0	157.58	26	94.98700000000001	660.3797633333334
_(ac)ATGADVRDILELGGPEGDAASGTIS_	ATGADVRDILELGGPEGDAASGTIS	2	2413.16088	1207.58771	HeLa_LysN	6758	34077.0	66.913	25	105.06	520.4313
_(ac)ATGANATPLDFPSKK_	ATGANATPLDFPSKK	2	1558.79912	780.406837	HeLa_Trp_2	24771	312790.0	100.07	15	67.568	435.086405
_(ac)ATGANATPLDFPSK_	ATGANATPLDFPSK	2	1430.70416	716.3593559999999	HeLa_Trypsin_1	50741	1296200.0	197.3	14	3537.9	407.1579264705882
_(ac)ATGGGAEEERK_	ATGGGAEEERK	2	1145.5312800000002	573.772916	HeLa_Trypsin_1	50801	108880.0	174.92	11	482.59	359.893245
_(ac)ATGGGPFEDGM(ox)NDQDLPNWSNENVDDR_	ATGGGPFEDGMNDQDLPNWSNENVDDR	3	3007.2162399999997	1003.41269	HeLa_Trp_2	24853	36502.0	40.363	27	91.42	671.7018400000001
_(ac)ATGLGEPVYGLSEDEGESR_	ATGLGEPVYGLSEDEGESR	2	2006.9068899999997	1004.4607199999999	HeLa_Trypsin_1	50827	639890.0	212.69	19	4014.0	483.12257666666665
_(ac)ATGSAQGNFTGHTK_	ATGSAQGNFTGHTK	2	1417.65861	709.836579	HeLa_Trp_2	24926	33069.0	99.589	14	30.166	416.8663466666667
_(ac)ATHGQTCAR_	ATHGQTCAR	2	1042.46143	522.2379900000001	HeLa_Trp_2	24979	6259500.0	138.26	9	10.617	336.2009536363637
_(ac)ATIAPTAPITPPM(ox)ESTGDRLVTLELK_	ATIAPTAPITPPMESTGDRLVTLELK	2	2779.46775	1390.74115	Yeast_LysC	19511	2353300.0	105.94	26	104.14	573.78982
_(ac)ATIAPTAPITPPM(ox)ESTGDRLVTLELK_	ATIAPTAPITPPMESTGDRLVTLELK	3	2779.46775	927.496525	Yeast_LysC	19510	8047100.0	124.77	26	104.08	610.74578
_(ac)ATIAPTAPITPPM(ox)ESTGDRLVTLEL_	ATIAPTAPITPPMESTGDRLVTLEL	2	2651.37278	1326.6936699999999	Yeast_LysN	19508	15310.0	50.519	25	105.51	560.54083
_(ac)ATIAPTAPITPPM(ox)ESTGDR_	ATIAPTAPITPPMESTGDR	2	1982.9619100000002	992.48823	Yeast_Trypsin	19507	554680.0	122.2	19	76.48100000000001	476.3064
_(ac)ATIDGRPAQYGISLK_	ATIDGRPAQYGISLK	2	1630.86787	816.4412120000001	Drosophila_LysC	23332	2036500.0	158.59	15	55.013000000000005	441.36608916666665
_(ac)ATIDGRPAQYGISL_	ATIDGRPAQYGISL	2	1502.77291	752.39373	Drosophila_LysN	23314	341720.0	61.193999999999996	14	87.62700000000001	423.67839
_(ac)ATIEDIKETALIPFQ_	ATIEDIKETALIPFQ	2	1729.91382	865.9641849999999	Yeast_LysN	19539	64078.0	94.66	15	105.74	457.29974000000004
_(ac)ATIEEIAHQIIEQQM(ox)GEIVTEQQTGQ_	ATIEEIAHQIIEQQMGEIVTEQQTGQ	3	2981.4288	994.816875	HeLa_LysN	6828	60972.0	68.42	26	106.26	630.8697
_(ac)ATIVPTLFSFVR_	ATIVPTLFSFVR	2	1391.7812900000001	696.89792	CElegans_Tryp	8864	140850.0	99.855	12	107.04	416.67589999999996
_(ac)ATLEELDAQTLPGDDELDQEILNLSTQELQTRA_	ATLEELDAQTLPGDDELDQEILNLSTQELQTRA	3	3710.80104	1237.94096	Yeast_LysN	19637	27892.0	47.148999999999994	33	106.04	688.2494
_(ac)ATLHFVPQHEEEQVYSISGK_	ATLHFVPQHEEEQVYSISGK	2	2340.13863	1171.0765900000001	Yeast_LysC	19665	3900200.0	180.12	20	72.089	517.28194
_(ac)ATLHFVPQHEEEQVYSISGK_	ATLHFVPQHEEEQVYSISGK	3	2340.13863	781.0534849999999	Yeast_LysC	19664	7550500.0	316.72	20	72.089	566.4042781818181
_(ac)ATLHFVPQHEEEQVYSISG_	ATLHFVPQHEEEQVYSISG	2	2212.0436600000003	1107.02911	Yeast_LysN	19650	4949900.0	164.28	19	77.208	499.03643600000004
_(ac)ATLHFVPQHEEEQVYSISG_	ATLHFVPQHEEEQVYSISG	3	2212.0436600000003	738.355164	Yeast_LysN	19649	166560.0	87.727	19	77.208	557.1532599999999
_(ac)ATLIYVDKENGEPGTRVVA_	ATLIYVDKENGEPGTRVVA	2	2073.07423	1037.54439	HeLa_LysN	6843	181350.0	59.17100000000001	19	77.594	494.78725999999995
_(ac)ATLKDQLIYNLL_	ATLKDQLIYNLL	2	1445.8129800000002	723.913767	HeLa_LysN	6846	173340.0	99.855	12	106.11	414.36447666666663
_(ac)ATLKEKLIAPVAEEEATVPNN_	ATLKEKLIAPVAEEEATVPNN	2	2278.2056399999997	1140.1101	HeLa_LysN	6850	53923.0	61.503	21	75.877	515.6151
_(ac)ATLLHDAVM(ox)NPAEVVK_	ATLLHDAVMNPAEVVK	2	1764.9080199999999	883.461287	HeLa_Trypsin_1	51199	252580.0	50.11600000000001	16	4788.2	435.53955
_(ac)ATLSLTVNSGDPPLGALLAVEHVK_	ATLSLTVNSGDPPLGALLAVEHVK	2	2443.3322399999997	1222.6734	HeLa_Trp_2	25174	845260.0	131.57	24	105.89	565.906198888889
_(ac)ATLSLTVNSGDPPLGALLAVEHVK_	ATLSLTVNSGDPPLGALLAVEHVK	3	2443.3322399999997	815.4513559999999	HeLa_Trp_2	25178	70277.0	63.025	24	106.05	678.4398000000001
_(ac)ATNFLAHEK_	ATNFLAHEK	2	1071.5349099999999	536.774731	HeLa_Trp_2	25255	9986700.0	85.71600000000001	9	59.494	349.62111
_(ac)ATNIEQIFRSFVVS_	ATNIEQIFRSFVVS	2	1651.8569699999998	826.9357620000001	HeLa_LysN	6876	652210.0	117.21	14	107.02	441.0029966666666
_(ac)ATNIEQIFR_	ATNIEQIFR	2	1132.58767	567.301113	HeLa_Trypsin_1	51419	748580.0	163.2	9	4651.6	365.2256657142857
_(ac)ATNITWHPNLTYDERK_	ATNITWHPNLTYDERK	2	1999.9751899999999	1000.9948699999999	Yeast_LysC	19868	230120.0	91.993	16	67.809	477.6242
_(ac)ATNITWHPNLTYDERK_	ATNITWHPNLTYDERK	3	1999.9751899999999	667.6656730000001	Yeast_LysC	19867	212910.0	97.594	16	67.243	536.92538
_(ac)ATNITWHPNLTYDER_	ATNITWHPNLTYDER	2	1871.88023	936.947389	Yeast_LysN	19866	42235.0	41.317	15	73.9	460.75167999999996
_(ac)ATNLTSLKPPFK_	ATNLTSLKPPFK	2	1357.76055	679.8875519999999	Yeast_LysC	19872	611100.0	106.35	12	80.85300000000001	402.34126666666674
_(ac)ATNWGSLLQDK_	ATNWGSLLQDK	2	1273.6302699999999	637.822409	HeLa_Trypsin_1	51447	87837.0	94.66	11	4426.0	385.375715
_(ac)ATPDAGLPGAEGVEPAPWAQLEAPAR_	ATPDAGLPGAEGVEPAPWAQLEAPAR	2	2612.28708	1307.1508199999998	HeLa_Trypsin_1	51451	14681.0	56.43600000000001	26	5288.5	520.1247599999999
_(ac)ATPDVSVHM(ox)EEVVVVTTPDTAVDGSGVEGVK_	ATPDVSVHMEEVVVVTTPDTAVDGSGVEGVK	3	3181.53365	1061.51849	HeLa_LysC	6885	51513.0	56.748000000000005	31	88.639	785.9112
_(ac)ATPGNLGSSVLASK_	ATPGNLGSSVLASK	2	1342.7092400000001	672.361899	HeLa_Trypsin_1	51460	33025.0	62.705	14	3508.8	406.13254
_(ac)ATPGPVIPEVPFEPSKPPVIEGLSPTVYR_	ATPGPVIPEVPFEPSKPPVIEGLSPTVYR	3	3114.66414	1039.22866	HeLa_Trypsin_1	51462	4977300.0	145.34	29	5858.4	656.2987499999999
_(ac)ATPGPVIPEVPFEPSK_	ATPGPVIPEVPFEPSK	2	1705.89269	853.9536199999999	HeLa_Trypsin_1	51461	69568.0	68.108	16	5205.6	432.24994000000004
_(ac)ATPLAVNSAASLWGPYKDIWH_	ATPLAVNSAASLWGPYKDIWH	2	2338.17462	1170.0945800000002	HeLa_LysN	6886	12825.0	41.498999999999995	21	105.36	536.524
_(ac)ATPLAVNSAASLWGPYK_	ATPLAVNSAASLWGPYK	2	1786.9253899999999	894.469969	HeLa_Trypsin_1	51475	118250.0	88.42	17	5344.8	481.727758
_(ac)ATPSFGNSSPQLTFTHVANFM(ox)NDAAADVSAVDAK_	ATPSFGNSSPQLTFTHVANFMNDAAADVSAVDAK	3	3538.6310799999997	1180.55097	Yeast_LysC	19968	1661.3	50.521	34	103.81	684.89264
_(ac)ATPTESELASPIPQTNPGSYEELHR_	ATPTESELASPIPQTNPGSYEELHR	2	2765.3144199999997	1383.6644900000001	CElegans_Tryp	8933	201790.0	44.853	25	57.852	578.6451400000001
_(ac)ATPYVTDETGGK_	ATPYVTDETGGK	2	1279.59321	640.803882	HeLa_Trypsin_1	51511	50691.0	117.3	12	2324.6	376.03912
_(ac)ATQADLM(ox)ELDM(ox)AM(ox)EPDRK_	ATQADLMELDMAMEPDRK	2	2153.9279100000003	1077.97123	HeLa_Trypsin_1	51512	48386.0	52.662	18	3129.1	492.58493
_(ac)ATQADLM(ox)ELDMAMEPDRK_	ATQADLMELDMAMEPDRK	2	2121.93808	1061.97631	HeLa_Trp_2	25318	94216.0	74.733	18	95.876	489.7412
_(ac)ATQADLMELDM(ox)AMEPDRK_	ATQADLMELDMAMEPDRK	2	2121.93808	1061.97631	HeLa_Trp_2	25317	54511.0	54.912	18	98.118	500.77063
_(ac)ATQADLMELDMAMEPDRK_	ATQADLMELDMAMEPDRK	2	2105.9431600000003	1053.97886	HeLa_Trp_2	25316	93627.0	93.02600000000001	18	104.4	502.32813
_(ac)ATQAHSLSYAGCNFLR_	ATQAHSLSYAGCNFLR	2	1836.85772	919.4361349999999	HeLa_Trp_2	25320	2422100.0	175.68	16	77.021	457.0542079999999
_(ac)ATQDDAHLAELK_	ATQDDAHLAELK	2	1352.6572099999998	677.335881	CElegans_Tryp	8937	131960.0	92.70700000000001	12	31.164	398.79187
_(ac)ATQVEPLLPGGATLLQAEEHGGLVRK_	ATQVEPLLPGGATLLQAEEHGGLVRK	3	2725.47628	909.499369	HeLa_LysC	6917	4426300.0	182.47	26	100.22	621.36487
_(ac)ATQVEPLLPGGATLLQAEEHGGLVRK_	ATQVEPLLPGGATLLQAEEHGGLVRK	4	2725.47628	682.376346	HeLa_LysC	6915	276090.0	100.6	26	100.24	773.8292
_(ac)ATQVEPLLPGGATLLQAEEHGGLVR_	ATQVEPLLPGGATLLQAEEHGGLVR	2	2597.38132	1299.69793	HeLa_LysN	6910	1352500.0	132.61	25	104.7	557.7230042857143
_(ac)ATQVEPLLPGGATLLQAEEHGGLVR_	ATQVEPLLPGGATLLQAEEHGGLVR	3	2597.38132	866.801048	HeLa_Trypsin_1	51688	2983700.0	167.19	25	5422.0	649.073735
_(ac)ATRTQFENSNEIGVFSK_	ATRTQFENSNEIGVFSK	2	1968.9541199999999	985.484336	Yeast_LysC	20091	7307700.0	125.14	17	66.64699999999999	464.58299999999997
_(ac)ATRTQFENSNEIGVFSK_	ATRTQFENSNEIGVFSK	3	1968.9541199999999	657.325316	Yeast_LysC	20088	18013.0	56.08	17	67.587	528.40753
_(ac)ATSAEM(ox)SGTVQQIESIIQTIESK_	ATSAEMSGTVQQIESIIQTIESK	2	2508.22651	1255.1205300000001	CElegans_Tryp	8961	21945.0	94.63	23	105.31	530.1481
_(ac)ATSATSPHAPGFPAEGR_	ATSATSPHAPGFPAEGR	2	1694.80125	848.4079	HeLa_Trypsin_1	51716	522010.0	177.41	17	2592.1	451.92389749999995
_(ac)ATSGGEEAAAAAPAPGTPATGADTTPGWEVAVR_	ATSGGEEAAAAAPAPGTPATGADTTPGWEVAVR	3	3078.45304	1027.15829	HeLa_Trypsin_1	51795	137330.0	205.21	33	4134.2	655.779
_(ac)ATSGIVESFPTGALVPK_	ATSGIVESFPTGALVPK	2	1714.91415	858.464352	Drosophila_LysC	23772	282640.0	158.59	17	97.12799999999999	460.6521
_(ac)ATSIGVSFSVGDGVPEAEK_	ATSIGVSFSVGDGVPEAEK	2	1890.9210899999998	946.46782	HeLa_Trp_2	25466	39491.0	55.782	19	102.7	498.12265
_(ac)ATSLHEGPTNQLDLLIR_	ATSLHEGPTNQLDLLIR	2	1919.0112399999998	960.5128960000001	HeLa_Trypsin_1	51831	124490.0	69.327	17	4510.5	463.36096
_(ac)ATSRYEPVAEIGVGAYGTVY_	ATSRYEPVAEIGVGAYGTVY	2	2144.0426	1073.0285800000001	HeLa_LysN	6931	208590.0	83.061	20	99.15799999999999	482.76705999999996
_(ac)ATSSEEVLLIVK_	ATSSEEVLLIVK	2	1329.73915	665.87685	HeLa_Trypsin_1	51890	35887.0	87.895	12	4747.1	404.29436499999997
_(ac)ATSSHLNWLIIR_	ATSSHLNWLIIR	2	1451.7885	726.901525	Drosophila_Trp	23855	111700.0	220.87	12	64.414	420.741575
_(ac)ATSTSTNPNTLLPLELIDK_	ATSTSTNPNTLLPLELIDK	2	2069.08922	1035.55188	CElegans_Tryp	8980	62386.0	59.997	19	93.9	495.5214
_(ac)ATTAAGIQQQQVIGLGAAYDR_	ATTAAGIQQQQVIGLGAAYDR	2	2173.11274	1087.56365	Drosophila_Trp	23905	42993.0	107.46	21	65.525	524.4927
_(ac)ATTAELFEEPFVADEYIER_	ATTAELFEEPFVADEYIER	2	2271.0583100000003	1136.53643	HeLa_Trp_2	25582	240290.0	197.79	19	106.36	510.05063500000006
_(ac)ATTAELFEEPFVADEYIER_	ATTAELFEEPFVADEYIER	3	2271.0583100000003	758.026713	HeLa_Trp_2	25581	17181.0	69.327	19	106.36	600.08093
_(ac)ATTATCTRFTDDYQLFEELG_	ATTATCTRFTDDYQLFEELG	2	2380.0529100000003	1191.03373	HeLa_LysN	6938	10135.0	42.941	20	105.11	520.0785
_(ac)ATTATM(ox)ATSGSARK_	ATTATMATSGSARK	2	1410.67729	706.3459230000001	HeLa_LysC	6942	39912.0	78.043	14	17.402	411.76002500000004
_(ac)ATTATM(ox)ATSGSAR_	ATTATMATSGSAR	2	1282.5823300000002	642.298441	HeLa_LysN	6940	591620.0	101.48	13	20.701999999999998	387.25085199999995
_(ac)ATTATMATSGSAR_	ATTATMATSGSAR	2	1266.5874099999999	634.300984	HeLa_Trp_2	25584	123810.0	163.43	13	40.805	400.091165
_(ac)ATTGTPTADRGDAAATDDPAARFQVQ_	ATTGTPTADRGDAAATDDPAARFQVQ	3	2645.23175	882.751193	HeLa_LysN	6943	615970.0	99.90899999999999	26	60.693999999999996	651.6877400000001
_(ac)ATTGTPTADRGDAAATDDPAAR_	ATTGTPTADRGDAAATDDPAAR	2	2142.97777	1072.49616	HeLa_Trypsin_1	51987	2041300.0	92.319	22	1741.2	479.1912666666667
_(ac)ATTGTPTADRGDAAATDDPAAR_	ATTGTPTADRGDAAATDDPAAR	3	2142.97777	715.333199	HeLa_Trypsin_1	51986	242320.0	70.55199999999999	22	1741.4	583.8389
_(ac)ATVAANPAAAAAAVAAAAAVTEDR_	ATVAANPAAAAAAVAAAAAVTEDR	2	2165.10766	1083.5611099999999	HeLa_Trypsin_1	52087	11780.0	149.62	24	5966.3	581.84766
_(ac)ATVAANPAAAAAAVAAAAAVTEDR_	ATVAANPAAAAAAVAAAAAVTEDR	3	2165.10766	722.70983	HeLa_Trypsin_1	52088	71912.0	70.831	24	5966.3	638.5388
_(ac)ATVEPETTPTPNPPTTEEEKTESNQEVANPEHYI_	ATVEPETTPTPNPPTTEEEKTESNQEVANPEHYI	3	3820.7439200000003	1274.58858	HeLa_LysN	6957	188340.0	77.229	34	76.008	692.4616
_(ac)ATVEPETTPTPNPPTTEEEK_	ATVEPETTPTPNPPTTEEEK	2	2209.0274	1105.52098	HeLa_Trypsin_1	52142	5384000.0	303.77	20	2846.3	495.1852663157894
_(ac)ATVEPETTPTPNPPTTEEEK_	ATVEPETTPTPNPPTTEEEK	3	2209.0274	737.349744	HeLa_Trypsin_1	52141	104280.0	111.38	20	2847.8	549.4665333333334
_(ac)ATVFLGTVVHTK_	ATVFLGTVVHTK	2	1313.73434	657.874445	Drosophila_LysC	24005	404140.0	113.46	12	77.065	402.1364725
_(ac)ATVM(ox)AATAAER_	ATVMAATAAER	2	1148.54957	575.282063	HeLa_Trypsin_1	52192	11703.0	41.79600000000001	11	1965.6	376.58386
_(ac)ATVWDEAEQDGIGEEVLK_	ATVWDEAEQDGIGEEVLK	2	2029.94803	1015.9812900000001	HeLa_Trypsin_1	52294	273040.0	187.47	18	5146.0	490.59096
_(ac)ATYEEVKDIPNHPEKYLFDVRNESEL_	ATYEEVKDIPNHPEKYLFDVRNESEL	3	3176.53022	1059.85068	Drosophila_LysN	24223	666440.0	47.113	26	85.28200000000001	656.1214
_(ac)ATYEEVKDIPNHPEKYLFDVRNESEL_	ATYEEVKDIPNHPEKYLFDVRNESEL	4	3176.53022	795.1398320000001	Drosophila_LysN	24222	820190.0	174.46	26	85.28200000000001	702.4880499999999
_(ac)ATYEEVKDIPNHPE_	ATYEEVKDIPNHPE	2	1682.77878	842.396667	Drosophila_LysN	24221	377410.0	145.08	14	48.308	444.3919166666667
_(ac)ATYLEFIQQNEERDGVR_	ATYLEFIQQNEERDGVR	2	2109.0127	1055.51362	HeLa_Trp_2	25766	308260.0	112.7	17	104.69	513.343665
_(ac)ATYLEFIQQNEER_	ATYLEFIQQNEER	2	1681.7947600000002	841.904659	HeLa_Trypsin_1	52329	2258300.0	228.13	13	5084.6	457.032517
_(ac)ATYQPYNEYSSVTGGGFENSESR_	ATYQPYNEYSSVTGGGFENSESR	2	2584.099	1293.0567800000001	Yeast_Trypsin	20410	377.62	49.872	23	72.295	517.4519700000001
_(ac)AVADLALIPDVDIDSDGVFK_	AVADLALIPDVDIDSDGVFK	2	2114.07832	1058.04643	HeLa_Trp_2	25809	1822200.0	101.43	20	106.93	510.69564249999996
_(ac)AVADLALIPDVDIDSDGVFK_	AVADLALIPDVDIDSDGVFK	3	2114.07832	705.700049	HeLa_Trp_2	25807	160130.0	53.363	20	106.93	545.682435
_(ac)AVAGAVSGEPLVHWCTQQLRK_	AVAGAVSGEPLVHWCTQQLRK	3	2348.20593	783.742588	HeLa_LysC	6981	22678.0	88.796	21	81.475	602.0916
_(ac)AVAGAVSGEPLVHWCTQQLR_	AVAGAVSGEPLVHWCTQQLR	2	2220.1109699999997	1111.06276	HeLa_Trp_2	25881	974750.0	80.815	20	101.41	525.7585399999999
_(ac)AVAGAVSGEPLVHWCTQQLR_	AVAGAVSGEPLVHWCTQQLR	3	2220.1109699999997	741.044267	HeLa_Trp_2	25882	123100.0	53.051	20	101.33	591.035525
_(ac)AVANSSPVNPVVFFDVSIGGQEVGRM(ox)_	AVANSSPVNPVVFFDVSIGGQEVGRM	2	2733.3432199999997	1367.6788800000002	HeLa_LysN	6992	1723.2	110.09	26	106.52	551.2386
_(ac)AVANSSPVNPVVFFDVSIGGQEVGRM(ox)_	AVANSSPVNPVVFFDVSIGGQEVGRM	3	2733.3432199999997	912.1216820000001	HeLa_LysN	6993	84184.0	92.15	26	106.52	675.5609
_(ac)AVANSSPVNPVVFFDVSIGGQEVGR_	AVANSSPVNPVVFFDVSIGGQEVGR	2	2586.30782	1294.16118	HeLa_Trp_2	25941	377080.0	138.44	25	106.84	545.6197199999999
_(ac)AVANSSPVNPVVFFDVSIGGQEVGR_	AVANSSPVNPVVFFDVSIGGQEVGR	3	2586.30782	863.1098820000001	HeLa_Trp_2	25942	444180.0	149.57	25	106.84	669.5423599999999
_(ac)AVASDFYLRYYVGHKG_	AVASDFYLRYYVGHKG	2	1886.93153	944.473043	HeLa_LysN	7013	128760.0	51.45399999999999	16	79.111	473.80652000000003
_(ac)AVASDFYLRYYVGH_	AVASDFYLRYYVGH	2	1701.8151100000002	851.91483	HeLa_LysN	7011	1906800.0	176.45	14	97.318	453.4323263636363
_(ac)AVASDFYLR_	AVASDFYLR	2	1082.53966	542.277106	HeLa_Trypsin_1	52701	39583.0	72.492	9	4132.5	362.3792
_(ac)AVAVAM(ox)AGALIGSEPGPAEELAK_	AVAVAMAGALIGSEPGPAEELAK	2	2209.1300300000003	1105.57229	HeLa_Trypsin_1	52767	102880.0	120.75	23	5380.9	544.3128
_(ac)AVAVAM(ox)AGALIGSEPGPAEELAK_	AVAVAMAGALIGSEPGPAEELAK	3	2209.1300300000003	737.383955	HeLa_Trypsin_1	52768	42144.0	51.07	23	5380.9	613.193845
_(ac)AVAVAM(ox)AGALIGSEPGPAEELA_	AVAVAMAGALIGSEPGPAEELA	2	2081.03507	1041.52481	HeLa_LysN	7030	53209.0	57.003	22	107.27	512.54877
_(ac)AVAVAMAGALIGSEPGPAEELAK_	AVAVAMAGALIGSEPGPAEELAK	2	2193.13512	1097.57484	HeLa_Trp_2	26014	2612800.0	217.2	23	107.15	552.170785
_(ac)AVAVAMAGALIGSEPGPAEELAK_	AVAVAMAGALIGSEPGPAEELAK	3	2193.13512	732.052316	HeLa_Trp_2	26013	478000.0	128.68	23	107.15	592.8817
_(ac)AVAVRTLQEQLE_	AVAVRTLQEQLE	2	1397.75144	699.882998	HeLa_LysN	7033	1576600.0	79.311	12	93.31	406.575195
_(ac)AVDCPGDLGTR_	AVDCPGDLGTR	2	1201.53974	601.777145	HeLa_Trypsin_1	52879	20677.0	57.032	11	2367.1	360.18484
_(ac)AVDSAM(ox)ELLFLDTFK_	AVDSAMELLFLDTFK	2	1756.8593399999997	879.436946	HeLa_LysC	7061	75317.0	124.06	15	106.32	466.18080000000003
_(ac)AVDSAMELLFLDTFK_	AVDSAMELLFLDTFK	2	1740.8644199999999	871.4394890000001	HeLa_Trp_2	26254	10529.0	73.891	15	108.08	461.83743
_(ac)AVDVPRAVINK_	AVDVPRAVINK	2	1222.70337	612.358962	Yeast_LysC	21118	57018.0	87.895	11	61.013999999999996	368.44903999999997
_(ac)AVEALHCGLNPR_	AVEALHCGLNPR	2	1377.68232	689.848435	HeLa_Trp_2	26282	49955.0	78.932	12	69.98899999999999	409.37936
_(ac)AVEDEGLRVFQSVKI_	AVEDEGLRVFQSVKI	2	1730.9203	866.4674259999999	HeLa_LysN	7074	85421.0	67.887	15	103.72	453.70325
_(ac)AVEDEGLRVFQSVK_	AVEDEGLRVFQSVK	2	1617.83624	809.9253940000001	HeLa_LysC	7073	209500.0	174.05	14	86.339	455.493915
_(ac)AVEEIASRK_	AVEEIASRK	2	1043.5611199999998	522.787838	Yeast_LysC	21152	9088.8	49.96	9	41.246	343.98306
_(ac)AVEELQSIIK_	AVEELQSIIK	2	1170.6496	586.332079	HeLa_Trypsin_1	53210	734640.0	56.378	10	5127.3	366.5548875
_(ac)AVESRVTQEEIK_	AVESRVTQEEIK	2	1429.74127	715.877913	HeLa_LysN	7143	8252900.0	157.77	12	40.041	405.87864833333333
_(ac)AVETLSPDWEFDRVDDGSQK_	AVETLSPDWEFDRVDDGSQK	2	2335.06043	1168.53749	HeLa_Trp_2	26518	848420.0	45.653999999999996	20	99.06200000000001	501.38585
_(ac)AVETLSPDWEFDRVDDGSQK_	AVETLSPDWEFDRVDDGSQK	3	2335.06043	779.3607549999999	HeLa_LysC	7154	157210.0	69.20100000000001	20	93.475	586.6406
_(ac)AVETLSPDWEFDR_	AVETLSPDWEFDR	2	1605.7311	803.8728269999999	HeLa_Trypsin_1	53762	28682.0	73.655	13	4789.5	418.501535
_(ac)AVFADLDLRAGSDLK_	AVFADLDLRAGSDLK	2	1631.8518900000001	816.933219	HeLa_LysC	7162	113020.0	117.21	15	102.76	454.40204000000006
_(ac)AVFADLDLRAGSDL_	AVFADLDLRAGSDL	2	1503.75692	752.885738	HeLa_LysN	7160	92309.0	108.4	14	106.05	423.56841999999995
_(ac)AVFADLDLR_	AVFADLDLR	2	1060.55531	531.2849309999999	HeLa_Trypsin_1	53859	68351.0	109.36	9	5297.7	352.50704333333334
_(ac)AVFDTPEEAFGVLR_	AVFDTPEEAFGVLR	2	1591.78822	796.901388	HeLa_Trypsin_1	53898	56451.0	77.358	14	5769.5	415.73825
_(ac)AVKTGIAIGLNKG_	AVKTGIAIGLNKG	2	1282.76089	642.3877190000001	Yeast_LysN	21811	14702.0	65.933	13	49.849	386.64856000000003
_(ac)AVLAPLIALVYSVPR_	AVLAPLIALVYSVPR	2	1622.97596	812.495259	HeLa_Trp_2	26922	4731.3	61.577	15	109.31	471.11642
_(ac)AVNVYSTNVTSENLSR_	AVNVYSTNVTSENLSR	2	1794.8748100000003	898.4446800000001	Drosophila_Trp	25943	154970.0	130.71	16	53.18899999999999	469.483975
_(ac)AVNVYSTSITQETM(ox)SR_	AVNVYSTSITQETMSR	2	1843.8621899999998	922.9383730000001	HeLa_Trypsin_1	55879	71329.0	47.915	16	3422.8	483.5522466666667
_(ac)AVNVYSTSVTSDNLSR_	AVNVYSTSVTSDNLSR	2	1753.8482600000002	877.931405	HeLa_Trp_2	27225	2189700.0	126.21	16	78.455	459.0656714285715
_(ac)AVNVYSTSVTSENLSR_	AVNVYSTSVTSENLSR	2	1767.8639100000003	884.9392300000001	HeLa_Trp_2	27231	53577.0	91.939	16	79.398	468.44815
_(ac)AVPAALILRESPSM(ox)_	AVPAALILRESPSM	2	1511.80176	756.908159	HeLa_LysN	7298	107700.0	135.28	14	105.07	429.55432
_(ac)AVPAALILR_	AVPAALILR	2	964.606951	483.310752	HeLa_Trypsin_1	55927	27480.0	56.091	9	5232.1	342.6156
_(ac)AVPETRPNHTIYINNLNEK_	AVPETRPNHTIYINNLNEK	2	2264.15494	1133.08475	HeLa_Trp_2	27247	3068900.0	69.20100000000001	19	65.264	509.9705983333333
_(ac)AVPETRPNHTIYINNLNEK_	AVPETRPNHTIYINNLNEK	3	2264.15494	755.725591	HeLa_Trp_2	27246	7174600.0	66.509	19	65.245	550.5836003225807
_(ac)AVPETRPNHTIYINNLNE_	AVPETRPNHTIYINNLNE	2	2136.05998	1069.03727	HeLa_LysN	7308	4271800.0	168.78	18	64.709	495.991765
_(ac)AVPETRPNHTIYINNLNE_	AVPETRPNHTIYINNLNE	3	2136.05998	713.02727	HeLa_LysN	7307	192090.0	70.806	18	64.689	538.18604
_(ac)AVPPTYADLGKSARDVFT_	AVPPTYADLGKSARDVFT	2	1948.9894399999998	975.5019970000001	HeLa_LysN	7319	6297000.0	128.68	18	87.788	482.7000785714286
_(ac)AVPPTYADLGK_	AVPPTYADLGK	2	1172.6077400000001	587.311146	HeLa_Trypsin_1	56055	3610300.0	57.032	11	3536.8	376.209765
_(ac)AVQESAAQLSM(ox)TLK_	AVQESAAQLSMTLK	2	1533.7708599999999	767.892706	HeLa_Trypsin_1	56143	94717.0	154.94	14	3796.3	448.32922799999994
_(ac)AVQESAAQLSMTLK_	AVQESAAQLSMTLK	2	1517.77594	759.895248	HeLa_Trp_2	27328	92394.0	95.13799999999999	14	93.825	438.89221499999996
_(ac)AVRYELAIGLNK_	AVRYELAIGLNK	2	1387.78235	694.898451	Drosophila_LysC	26278	111550.0	92.445	12	66.205	412.55938000000003
_(ac)AVSAGSARTSPSSDKVQ_	AVSAGSARTSPSSDKVQ	2	1688.8329399999998	845.423747	HeLa_LysN	7341	23815.0	49.097	17	23.129	445.10834000000006
_(ac)AVSDALLPSFSTFASGPAGR_	AVSDALLPSFSTFASGPAGR	2	1991.9952600000001	997.0049039999999	HeLa_Trypsin_1	56311	103790.0	144.2	20	5846.1	505.88524
_(ac)AVSTGVKVPRNFRLLEELEEGQ_	AVSTGVKVPRNFRLLEELEEGQ	3	2512.32855	838.450127	HeLa_LysN	7370	54056.0	134.49	22	92.4	589.1672
_(ac)AVSVTPIRDTK_	AVSVTPIRDTK	2	1227.6823	614.8484269999999	HeLa_Trp_2	27600	2321100.0	94.804	11	57.004	374.08182999999997
_(ac)AVTGDDTAATGDM(ox)PTYQIR_	AVTGDDTAATGDMPTYQIR	2	2039.9106	1020.9625800000001	HeLa_Trypsin_1	56678	368380.0	278.06	19	3073.0	485.983652
_(ac)AVTGDDTAATGDMPTYQIR_	AVTGDDTAATGDMPTYQIR	2	2023.91568	1012.96512	HeLa_Trypsin_1	56686	146300.0	157.67	19	3701.7	477.51026
_(ac)AVTNVAELNALVERVK_	AVTNVAELNALVERVK	2	1766.98905	884.5018	Ecoli_LysN	25296	8937.1	94.507	16	104.92	485.85
_(ac)AVVPASLSGQDVGSFAYLTIKDRIPQILT_	AVVPASLSGQDVGSFAYLTIKDRIPQILT	3	3100.68085	1034.56756	HeLa_LysN	7462	220250.0	111.27	29	105.68	762.7257500000001
_(ac)AVVPASLSGQDVGSFAYLTIK_	AVVPASLSGQDVGSFAYLTIK	2	2164.1415899999997	1083.07807	HeLa_Trypsin_1	56971	15673.0	65.421	21	5866.2	503.5601
_(ac)AVVPASLSGQDVGSFAYLTI_	AVVPASLSGQDVGSFAYLTI	2	2036.0466199999998	1019.0305900000001	HeLa_LysN	7460	10945.0	93.162	20	108.62	484.26205
_(ac)AYHSFLVEPISCHAWNK_	AYHSFLVEPISCHAWNK	2	2099.98873	1051.00164	HeLa_Trp_2	28539	1536000.0	119.43	17	91.75399999999999	492.58198250000004
_(ac)AYHSFLVEPISCHAWNK_	AYHSFLVEPISCHAWNK	3	2099.98873	701.00352	HeLa_Trp_2	28538	11060000.0	128.97	17	91.75399999999999	556.340545625
_(ac)AYHSFLVEPISCHAWN_	AYHSFLVEPISCHAWN	2	1971.89377	986.95416	HeLa_LysN	7562	77288.0	68.548	16	94.211	468.108075
_(ac)AYHSGYGAHGSK_	AYHSGYGAHGSK	2	1275.56325	638.788901	HeLa_Trp_2	28546	759680.0	145.75	12	16.71	376.78189214285715
_(ac)AYHSGYGAHGSK_	AYHSGYGAHGSK	3	1275.56325	426.195026	HeLa_Trp_2	28547	803250.0	57.293	12	16.71	444.245478
_(ac)AYHSGYGAHGS_	AYHSGYGAHGS	2	1147.46829	574.7414190000001	HeLa_LysN	7573	1367800.0	182.09	11	15.812999999999999	350.08693999999997
_(ac)AYVLTETSAGYALLKASDKK_	AYVLTETSAGYALLKASDKK	2	2170.15215	1086.08335	Yeast_LysC	23757	159540.0	94.119	20	95.21	548.8665766666667
_(ac)AYVLTETSAGYALLKASDKK_	AYVLTETSAGYALLKASDKK	3	2170.15215	724.3913269999999	Yeast_LysC	23758	137900.0	74.62	20	95.21	558.84758
_(ac)AYVLTETSAGYALLKASDK_	AYVLTETSAGYALLKASDK	2	2042.0571899999998	1022.0358699999999	Yeast_LysC	23756	46549.0	118.26	19	104.52	521.55365
_(ac)AYVLTETSAGYALLK_	AYVLTETSAGYALLK	2	1640.86614	821.440346	Yeast_LysC	23755	84310.0	110.88	15	105.46	474.1990675
_(ac)CAAQM(ox)PPLAHIFR_	CAAQMPPLAHIFR	2	1568.75919	785.386871	HeLa_Trp_2	28979	19122.0	49.16	13	91.194	426.95035
_(ac)CDESIENVEHQDHHVHFDTNTVK_	CDESIENVEHQDHHVHFDTNTVK	3	2831.22053	944.747454	Drosophila_Trp	27424	2439.8	42.977	23	33.183	609.61426
_(ac)CDFTEDQTAEFK_	CDFTEDQTAEFK	2	1531.6136900000001	766.814121	HeLa_Trypsin_1	58576	5184100.0	167.76	12	3167.7	417.6803952941177
_(ac)CDIEEATNQLLDVNLHENQK_	CDIEEATNQLLDVNLHENQK	2	2424.12272	1213.06864	HeLa_Trp_2	29192	452860.0	150.93	20	104.36	532.3922275
_(ac)CESVTPADQRNVEVK_	CESVTPADQRNVEVK	2	1772.8363100000001	887.425433	Drosophila_LysC	27443	48674.0	57.003	15	32.086	436.92699999999996
_(ac)CNTPTYCDLGK_	CNTPTYCDLGK	2	1369.56424	685.789395	HeLa_Trypsin_1	61328	623450.0	67.881	11	2481.5	381.58445
_(ac)CQVGEDYGEPAPEEPPPAPRPSR_	CQVGEDYGEPAPEEPPPAPRPSR	3	2576.16017	859.727332	HeLa_Trypsin_1	62024	86455.0	95.001	23	2772.3	583.091885
_(ac)CQVGEDYGEPAPEEPPPAPR_	CQVGEDYGEPAPEEPPPAPR	2	2235.97426	1118.99441	HeLa_Trypsin_1	62021	590520.0	210.62	20	3045.2	491.55990499999996
_(ac)CQVGEDYGEPAPEEPPPAPR_	CQVGEDYGEPAPEEPPPAPR	3	2235.97426	746.3320309999999	HeLa_Trypsin_1	62020	12739.0	48.891999999999996	20	3044.5	549.076
_(ac)CSLGLFPPPPPR_	CSLGLFPPPPPR	2	1378.70674	690.360647	HeLa_Trypsin_1	62224	1283000.0	115.86	12	4780.4	408.78340285714285
_(ac)CSSLEQALAVLVTTFHK_	CSSLEQALAVLVTTFHK	2	1944.9979	973.506226	HeLa_Trypsin_1	62319	5788.9	146.34	17	6208.8	514.3574
_(ac)CTTISFAEPEIVLGHGR_	CTTISFAEPEIVLGHGR	2	1927.9462	964.980375	Drosophila_Trp	27679	227970.0	179.98	17	71.093	478.76417999999995
_(ac)DDDIAALVVDNGSGM(ox)CK_	DDDIAALVVDNGSGMCK	2	1836.78698	919.400766	HeLa_Trypsin_1	67751	11391000.0	229.4	17	4431.9	477.3966640983605
_(ac)DDDIAALVVDNGSGM(ox)C_	DDDIAALVVDNGSGMC	2	1708.69202	855.353284	HeLa_LysN	8271	12759.0	76.255	16	105.13	462.62976
_(ac)DDDIAALVVDNGSGMCK_	DDDIAALVVDNGSGMCK	2	1820.7920600000002	911.403308	HeLa_Trp_2	33531	12005000.0	207.12	17	104.34	474.7696366666667
_(ac)DDREDLVYQAK_	DDREDLVYQAK	2	1392.65212	697.333338	HeLa_Trp_2	34124	96463.0	81.09899999999999	11	47.232	393.9702
_(ac)EALILEPSLYTVK_	EALILEPSLYTVK	2	1516.83886	759.4267070000001	HeLa_Trypsin_1	106135	7073.2	51.531000000000006	13	5598.3	434.59384000000006
_(ac)EDLELYLVDSLK_	EDLELYLVDSLK	2	1477.75519	739.884872	Drosophila_LysC	55227	60572.0	53.516999999999996	12	46.016000000000005	427.37094
_(ac)EDQDAAFIK_	EDQDAAFIK	2	1077.49785	539.756204	Yeast_Trypsin	47978	573980.0	47.349	9	30.748	355.65192
_(ac)EEEIAALVIDNGSGM(ox)CK_	EEEIAALVIDNGSGMCK	2	1892.84958	947.432066	HeLa_Trypsin_1	113470	13104000.0	46.358000000000004	17	5032.2	487.22537578947373
_(ac)EEEIAALVIDNGSGM(ox)C_	EEEIAALVIDNGSGMC	2	1764.75462	883.384584	HeLa_LysN	15604	74259.0	212.27	16	106.69	466.6886
_(ac)EEEIAALVIDNGSGMCK_	EEEIAALVIDNGSGMCK	2	1876.8546600000002	939.434609	HeLa_Trypsin_1	113169	813110.0	217.24	17	5330.9	485.7421574193547
_(ac)EEVPHDCPGADSAQAGR_	EEVPHDCPGADSAQAGR	2	1836.7696899999999	919.3921210000001	HeLa_Trypsin_1	117413	48888.0	42.06100000000001	17	1805.9	444.27133
_(ac)EFFISMSETIK_	EFFISMSETIK	2	1372.65845	687.336504	HeLa_Trypsin_1	118162	160330.0	42.075	11	1988.3	386.3272
_(ac)EHLEGVINK_	EHLEGVINK	2	1079.5611199999998	540.787838	HeLa_Trypsin_1	124431	135790.0	89.12299999999999	9	1118.5	349.3642
_(ac)EQCACVERELDK_	EQCACVERELDK	2	1577.68139	789.847972	HeLa_Trp_2	71594	795070.0	65.933	12	67.775	415.7373
_(ac)FAEAAKTTRPCGM(ox)AEFK_	FAEAAKTTRPCGMAEFK	2	1971.91827	986.96641	HeLa_Trp_2	79825	110730.0	43.306000000000004	17	88.992	470.39342999999997
_(ac)GAAAAEADRTLFVGNLETK_	GAAAAEADRTLFVGNLETK	2	1975.00107	988.507811	HeLa_LysC	25128	961060.0	159.75	19	83.09200000000001	492.81867
_(ac)GAAAAEADRTLFVGNLET_	GAAAAEADRTLFVGNLET	2	1846.9061100000001	924.4603300000001	HeLa_LysN	25126	756810.0	97.084	18	96.682	468.901245
_(ac)GAAHSASEEVRELEGK_	GAAHSASEEVRELEGK	2	1710.81729	856.415922	HeLa_Trp_2	93993	12117.0	44.571000000000005	16	53.593999999999994	456.1408
_(ac)GAAHSASEEVR_	GAAHSASEEVR	2	1154.53161	578.273084	HeLa_Trp_2	93991	149450.0	146.88	11	19.875	355.89162999999996
_(ac)GAPTLPPAWQPFLK_	GAPTLPPAWQPFLK	2	1563.84495	782.929751	HeLa_Trypsin_1	184745	17118.0	46.033	14	5810.0	422.53323
_(ac)GAQDRPQCHFDIEINR_	GAQDRPQCHFDIEINR	3	1996.9173600000001	666.646395	HeLa_Trypsin_1	184797	41195.0	55.782	16	2816.5	532.34424
_(ac)GAREDEYDYLFK_	GAREDEYDYLFK	2	1546.69399	774.354271	Drosophila_LysC	93450	942340.0	174.23	12	58.522	408.9361325
_(ac)GAVTDDEVIRK_	GAVTDDEVIRK	2	1243.64083	622.827692	HeLa_LysC	25402	2377300.0	150.53	11	41.391000000000005	371.39011
_(ac)GAVTDDEVIR_	GAVTDDEVIR	2	1115.54587	558.78021	HeLa_Trypsin_1	185428	277820.0	79.059	10	2713.7	359.4637566666667
_(ac)GDAPSPEEKLHLITRNLQEVLGEEKL_	GDAPSPEEKLHLITRNLQEVLGEEKL	4	2956.55057	740.144918	HeLa_LysN	25452	29331.0	43.766999999999996	26	104.49	753.3526
_(ac)GDDLDSLTDQLSSGFQVDPLALGEHPR_	GDDLDSLTDQLSSGFQVDPLALGEHPR	3	2923.38356	975.468463	CElegans_Tryp	38172	12907.0	41.18600000000001	27	95.38	618.53674
_(ac)GDEDDDESCAVELR_	GDEDDDESCAVELR	2	1650.63152	826.323038	HeLa_Trypsin_1	186480	53832.0	150.44	14	2442.3	424.1247599999999
_(ac)GDEKLSRHTSL_	GDEKLSRHTSL	2	1283.64698	642.830766	Yeast_LysN	88770	19352.0	66.664	11	21.65	379.01102000000003
_(ac)GDEM(ox)DAM(ox)IPEREM(ox)K_	GDEMDAMIPEREMK	2	1740.70047	871.3575119999999	HeLa_LysC	25512	1119200.0	126.48	14	32.801	424.48409
_(ac)GDEM(ox)DAM(ox)IPEREM(ox)_	GDEMDAMIPEREM	2	1612.6055099999999	807.310031	HeLa_LysN	25511	218970.0	81.79899999999999	13	37.701	402.30786
_(ac)GDEM(ox)DAM(ox)IPER_	GDEMDAMIPER	2	1336.5275199999999	669.271035	HeLa_Trypsin_1	186527	461770.0	121.8	11	1936.3	383.59825666666666
_(ac)GDEMDAM(ox)IPER_	GDEMDAMIPER	2	1320.5326	661.2735769999999	HeLa_Trypsin_1	186529	27868.0	78.932	11	2698.9	379.62377999999995
_(ac)GDFDLNVDSLIQR_	GDFDLNVDSLIQR	2	1532.74709	767.38082	Drosophila_Trp	94355	65094.0	164.31	13	84.97	424.5883733333333
_(ac)GDHYGFSLTTFSPSGK_	GDHYGFSLTTFSPSGK	2	1741.7947600000002	871.904659	CElegans_Tryp	38239	281150.0	126.17	16	60.538000000000004	436.71148999999997
_(ac)GDILAHESELLGLVK_	GDILAHESELLGLVK	2	1634.88794	818.451245	HeLa_Trypsin_1	187115	179780.0	145.08	15	5605.3	455.1907725
_(ac)GDILAHESELLGLV_	GDILAHESELLGLV	2	1506.79297	754.403763	HeLa_LysN	25567	5187.1	61.48	14	106.7	421.79922
_(ac)GDLQVDLNAALVAVK_	GDLQVDLNAALVAVK	2	1566.8617199999999	784.438138	CElegans_Tryp	38306	314780.0	54.27	15	50.681000000000004	423.8089
_(ac)GDM(ox)ANNSVAYSGVKNSL_	GDMANNSVAYSGVKNSL	2	1783.80468	892.909615	HeLa_LysN	25631	34058.0	62.494	17	58.151	449.39815999999996
_(ac)GDM(ox)ANNSVAYSGVK_	GDMANNSVAYSGVK	2	1469.64566	735.830105	HeLa_Trypsin_1	187499	182020.0	74.524	14	1960.2	399.72184999999996
_(ac)GDMANNSVAYSGVK_	GDMANNSVAYSGVK	2	1453.65074	727.8326480000001	HeLa_Trypsin_1	187500	45952.0	55.578	14	2581.7	398.01984
_(ac)GDPERPEAAGLDQDER_	GDPERPEAAGLDQDER	2	1795.79728	898.9059179999999	HeLa_Trypsin_1	187570	867990.0	79.235	16	1914.7	428.4536
_(ac)GDQQQLILATGGYDHTIK_	GDQQQLILATGGYDHTIK	2	1999.00107	1000.50781	Drosophila_Trp	94951	145860.0	150.81	18	53.306999999999995	513.3227175
_(ac)GDREQLLQR_	GDREQLLQR	2	1155.5996300000002	578.807094	HeLa_Trp_2	96731	6813800.0	100.84	9	38.609	358.4494216666667
_(ac)GDSDDEYDRR_	GDSDDEYDRR	2	1268.49054	635.252545	HeLa_Trypsin_1	187755	166860.0	98.009	10	806.34	370.062175
_(ac)GDTKEQRILNHVLQHAEPGNAQSVLEAIDTYCEQ_	GDTKEQRILNHVLQHAEPGNAQSVLEAIDTYCEQ	4	3904.86499	977.223525	HeLa_LysN	25699	114990.0	45.556000000000004	34	96.73899999999999	781.0114
_(ac)GDTSEDASIHR_	GDTSEDASIHR	2	1228.53201	615.273281	HeLa_Trp_2	96883	1245000.0	150.53	11	23.443	364.8086871428572
_(ac)GDVDKWIEDVK_	GDVDKWIEDVK	2	1344.65615	673.33535	Drosophila_LysN	95047	38870.0	83.43799999999999	11	72.413	395.89441999999997
_(ac)GDVLSTHLDDARRQHIAE_	GDVLSTHLDDARRQHIAE	3	2074.0191800000002	692.347003	HeLa_LysN	25749	91127.0	49.097	18	50.574	544.2675
_(ac)GDVLSTHLDDAR_	GDVLSTHLDDAR	2	1339.63681	670.82568	HeLa_Trypsin_1	188287	192440.0	133.76	12	2965.6	398.94803666666667
_(ac)GDVM(ox)NIDSIISR_	GDVMNIDSIISR	2	1376.66058	689.337566	Drosophila_Trp	95104	102400.0	117.99	12	61.589	389.78845
_(ac)GDVTGLSNAQADELCQKPDSSTK_	GDVTGLSNAQADELCQKPDSSTK	2	2462.12311	1232.0688300000002	Drosophila_Trp	95112	353130.0	118.64	23	40.851	517.72175
_(ac)GDVTGLSNAQADELCQKPDSSTK_	GDVTGLSNAQADELCQKPDSSTK	3	2462.12311	821.71498	Drosophila_Trp	95113	32626.0	151.55	23	39.443000000000005	587.61365
_(ac)GDVTGLSNAQADELCQK_	GDVTGLSNAQADELCQK	2	1846.83671	924.425629	Drosophila_Trp	95109	64120.0	196.38	17	46.331	466.03018999999995
_(ac)GDYGFGVLVQSNTGNK_	GDYGFGVLVQSNTGNK	2	1696.8056600000002	849.410108	HeLa_LysC	25808	36670.0	104.04	16	92.865	461.6754
_(ac)GEAEVGGGGAAGDK_	GEAEVGGGGAAGDK	2	1215.53676	608.7756559999999	HeLa_Trypsin_1	188575	85009.0	74.524	14	1145.5	373.31094
_(ac)GEAGAGAGASGGPEASPEAEVVK_	GEAGAGAGASGGPEASPEAEVVK	2	2038.9443399999998	1020.47945	HeLa_Trypsin_1	188590	1444900.0	355.33	23	2629.2	511.29175375
_(ac)GEAGAGAGASGGPEASPEAEVVK_	GEAGAGAGASGGPEASPEAEVVK	3	2038.9443399999998	680.655391	HeLa_Trypsin_1	188589	160500.0	159.82	23	2629.0	589.3173175
_(ac)GEEANDDKKPTT_	GEEANDDKKPTT	2	1345.59975	673.807153	HeLa_LysN	25893	196950.0	67.548	12	11.025	378.3728
_(ac)GEEGPPSLEYIQAK_	GEEGPPSLEYIQAK	2	1558.7515	780.3830280000001	HeLa_Trypsin_1	189174	10341.0	44.82	14	3754.7	416.79504
_(ac)GEEGSELPVCASCGQR_	GEEGSELPVCASCGQR	2	1776.7407	889.377625	HeLa_Trypsin_1	189177	83915.0	83.214	16	2701.4	439.135065
_(ac)GEFLFNIDHGYLEALTR_	GEFLFNIDHGYLEALTR	2	2036.0003399999998	1019.00745	CElegans_Tryp	38584	8730500.0	228.97	17	96.713	501.9635661538462
_(ac)GEFLFNIDHGYLEALTR_	GEFLFNIDHGYLEALTR	3	2036.0003399999998	679.6740570000001	CElegans_Tryp	38585	37345.0	50.641000000000005	17	96.75200000000001	548.3464
_(ac)GEGGLPPAFQLLLR_	GEGGLPPAFQLLLR	2	1508.83511	755.424833	HeLa_Trypsin_1	189768	78522.0	72.365	14	6129.7	419.76102000000003
_(ac)GEHGLELASM(ox)IPALR_	GEHGLELASMIPALR	2	1650.83994	826.427247	HeLa_Trypsin_1	189967	72523.0	64.266	15	4370.4	426.66897
_(ac)GEHGLELASMIPALR_	GEHGLELASMIPALR	2	1634.8450300000002	818.42979	HeLa_Trp_2	97607	251490.0	175.54	15	105.34	423.97317499999997
_(ac)GELPLDINIQEPR_	GELPLDINIQEPR	2	1534.79912	768.406837	HeLa_Trypsin_1	190261	156110.0	119.94	13	4954.6	429.54666000000003
_(ac)GEPAGVAGTM(ox)ESPFSPGLFHR_	GEPAGVAGTMESPFSPGLFHR	2	2201.02115	1101.51785	HeLa_Trp_2	98070	471920.0	57.278999999999996	21	93.60700000000001	523.28375
_(ac)GEPAGVAGTM(ox)ESPFSPGLFHR_	GEPAGVAGTMESPFSPGLFHR	3	2201.02115	734.680994	HeLa_Trypsin_1	190928	65747.0	62.494	21	4238.4	574.9563
_(ac)GEPAGVAGTMESPFSPGLFHR_	GEPAGVAGTMESPFSPGLFHR	2	2185.0262399999997	1093.5204	HeLa_Trp_2	98068	135170.0	76.009	21	104.16	535.53389
_(ac)GEPGFFVTGDR_	GEPGFFVTGDR	2	1222.56185	612.288202	HeLa_Trypsin_1	190985	24000.0	47.56100000000001	11	3838.8	369.7482
_(ac)GEPQQVSALPPPPM(ox)QYIK_	GEPQQVSALPPPPMQYIK	2	2037.02411	1019.5193300000001	HeLa_Trypsin_1	191025	79652.0	54.309	18	3956.3	476.9715
_(ac)GEPQQVSALPPPPMQYIK_	GEPQQVSALPPPPMQYIK	2	2021.0292	1011.5218800000001	HeLa_Trypsin_1	191026	89964.0	40.83	18	4699.4	471.54274
_(ac)GEQPIFSTRAHVFQIDPNTK_	GEQPIFSTRAHVFQIDPNTK	3	2326.1705899999997	776.397475	HeLa_LysN	26103	24619.0	65.421	20	75.4	576.8912
_(ac)GERYNIHSQLEHLQSK_	GERYNIHSQLEHLQSK	2	1979.9813399999998	990.997945	Drosophila_LysC	95935	128370.0	81.578	16	31.649	452.73917
_(ac)GERYNIHSQLEHLQS_	GERYNIHSQLEHLQS	2	1851.88637	926.9504630000001	Drosophila_LysN	95933	246690.0	72.031	15	44.818000000000005	446.0195
_(ac)GERYNIHSQLEHLQS_	GERYNIHSQLEHLQS	3	1851.88637	618.302734	Drosophila_LysN	95932	207280.0	93.772	15	44.818000000000005	501.71433
_(ac)GETENGDIEPR_	GETENGDIEPR	2	1257.54732	629.780938	Drosophila_Trp	95999	11870.0	65.933	11	22.295	370.79343
_(ac)GFATLWYSHPR_	GFATLWYSHPR	2	1375.66732	688.840936	Drosophila_LysN	96267	37384.0	88.181	11	91.939	405.5043
_(ac)GFGDLKSPAGLQVLNDYLAD_	GFGDLKSPAGLQVLNDYLAD	2	2134.05825	1068.0364	HeLa_LysN	26272	9672.9	104.86	20	105.88	493.012085
_(ac)GFLSPM(ox)HPCR_	GFLSPMHPCR	2	1258.5587	630.286625	HeLa_Trypsin_1	193559	356740.0	42.835	10	1486.2	370.690925
_(ac)GGLASGGDVEPGLPVEVR_	GGLASGGDVEPGLPVEVR	2	1749.88973	875.95214	HeLa_Trypsin_1	195407	30905.0	92.74700000000001	18	4330.3	455.2318
_(ac)GHQQLYWSHPR_	GHQQLYWSHPR	3	1449.69018	484.237337	HeLa_Trp_2	101773	54020.0	103.8	11	43.778999999999996	458.11729
_(ac)GHVDREDLLNVIR_	GHVDREDLLNVIR	2	1576.83215	789.423353	CElegans_Tryp	40875	176290.0	147.19	13	48.305	422.581415
_(ac)GKEKSHINVVVIGHVDSGK_	GKEKSHINVVVIGHVDSGK	3	2044.1065399999998	682.376122	Yeast_LysC	93944	81376.0	45.826	19	29.494	545.6717
_(ac)GKEKSHINVVVIGHVDSG_	GKEKSHINVVVIGHVDSG	3	1916.01157	639.6778009999999	Yeast_LysN	93943	107430.0	51.82899999999999	18	34.830999999999996	510.84380999999996
_(ac)GKEKTHINIVVIGHVDSG_	GKEKTHINIVVIGHVDSG	3	1944.04287	649.021568	HeLa_LysN	27697	18853.0	49.097	18	42.07	515.613
_(ac)GLTISSLFSR_	GLTISSLFSR	2	1121.60807	561.811313	HeLa_Trypsin_1	203712	425040.0	42.075	10	4168.7	357.65332
_(ac)GLYAAAAGVLAGVESR_	GLYAAAAGVLAGVESR	2	1545.81511	773.9148299999999	HeLa_Trp_2	105466	289960.0	185.18	16	106.57	462.66668000000004
_(ac)GNEASYPLEMCSHFDADEIK_	GNEASYPLEMCSHFDADEIK	2	2353.98311	1177.99883	HeLa_Trp_2	106125	69294.0	76.009	20	92.405	509.00726
_(ac)GNHSGRPEDPEPGAFTTT_	GNHSGRPEDPEPGAFTTT	2	1910.83948	956.427018	HeLa_LysN	28249	9150.5	49.486999999999995	18	40.296	445.54047
_(ac)GNIFANLFK_	GNIFANLFK	2	1064.56548	533.290017	HeLa_Trypsin_1	205297	46934.0	70.67	9	6022.8	352.0593
_(ac)GNPENIEDAYVAVIRPK_	GNPENIEDAYVAVIRPK	2	1925.9846899999998	963.999622	HeLa_Trp_2	106447	423090.0	75.012	17	98.646	494.14056000000005
_(ac)GNRGM(ox)EELIPLVNK_	GNRGMEELIPLVNK	2	1626.83994	814.427247	HeLa_LysC	28276	590070.0	60.0	14	71.569	431.38007000000005
_(ac)GNRGM(ox)EELIPLVN_	GNRGMEELIPLVN	2	1498.7449800000002	750.379765	HeLa_LysN	28275	748880.0	83.43799999999999	13	89.83	407.75293
_(ac)GNRSLTEADHALLSK_	GNRSLTEADHALLSK	2	1652.8482	827.431375	Yeast_LysC	96335	22756.0	49.486999999999995	15	49.235	435.88657
_(ac)GNRSLTEADHALLS_	GNRSLTEADHALLS	2	1524.75323	763.383894	Yeast_LysN	96331	83565.0	51.45399999999999	14	54.327	426.3928
_(ac)GQNDLM(ox)GTAEDFADQFLRVT_	GQNDLMGTAEDFADQFLRVT	2	2285.02703	1143.52079	HeLa_LysN	28771	35480.0	60.324	20	106.0	500.97382000000005
_(ac)GQNDLM(ox)GTAEDFADQFLR_	GQNDLMGTAEDFADQFLR	2	2084.91093	1043.46274	HeLa_Trypsin_1	210072	33070.0	157.67	18	5614.3	470.6505
_(ac)GSAGLSRLHGLFAVY_	GSAGLSRLHGLFAVY	2	1588.83618	795.425365	HeLa_LysN	29040	118560.0	62.705	15	97.70200000000001	443.67068500000005
_(ac)GSALENYVNQVR_	GSALENYVNQVR	2	1390.68409	696.349323	Drosophila_Trp	106037	27474.0	69.915	12	58.958999999999996	399.86203
_(ac)GSEAAQLLEAADFAARK_	GSEAAQLLEAADFAARK	2	1788.90063	895.45759	HeLa_LysC	29065	420460.0	212.78	17	102.78	478.34304
_(ac)GSEAAQLLEAADFAAR_	GSEAAQLLEAADFAAR	2	1660.80566	831.410108	HeLa_Trypsin_1	211149	640790.0	191.95	16	5502.8	457.73403999999994
_(ac)GSEDHGAQNPSCK_	GSEDHGAQNPSCK	2	1427.57356	714.794054	HeLa_Trypsin_1	211159	58298.0	108.24	13	502.75	387.84616
_(ac)GSELETAM(ox)ETLINVFHAHSGK_	GSELETAMETLINVFHAHSGK	2	2328.10561	1165.06008	HeLa_LysC	29082	42950.0	132.63	21	104.88	538.33234
_(ac)GSELETAM(ox)ETLINVFHAHSGK_	GSELETAMETLINVFHAHSGK	3	2328.10561	777.04248	HeLa_LysC	29083	66074.0	153.05	21	104.86	580.04908
_(ac)GSELETAM(ox)ETLINVFHAHSG_	GSELETAMETLINVFHAHSG	2	2200.01065	1101.0126	HeLa_LysN	29080	180790.0	127.07	20	105.38	507.84842000000003
_(ac)GSINNNFNTNNNSNTDLDRDWK_	GSINNNFNTNNNSNTDLDRDWK	3	2594.13818	865.7200050000001	Yeast_LysC	98947	90556.0	47.843999999999994	22	64.639	563.4265499999999
_(ac)GSINNNFNTNNNSNTDLDR_	GSINNNFNTNNNSNTDLDR	2	2164.9369699999997	1083.47576	Yeast_Trypsin	98946	33010.0	44.853	19	45.978	472.03972999999996
_(ac)GSQDLASLIGRFK_	GSQDLASLIGRFK	2	1432.76743	717.39099	Yeast_LysC	99271	13832.0	96.95700000000001	13	100.45	424.03647
_(ac)GSSAAAAAAAAAAADSAQWLSVK_	GSSAAAAAAAAAAADSAQWLSVK	2	2087.02835	1044.52145	HeLa_Trypsin_1	212495	18789.0	99.44200000000001	23	5655.7	550.5476
_(ac)GSSLDLVASFSHDSTR_	GSSLDLVASFSHDSTR	2	1719.8063899999997	860.910473	Yeast_Trypsin	99395	131480.0	66.485	16	84.694	456.93613
_(ac)GSSQSVEIPGGGTEGYHVLR_	GSSQSVEIPGGGTEGYHVLR	2	2070.99705	1036.5058	HeLa_Trp_2	110980	8962.3	53.051	20	75.444	476.92303
_(ac)GTAAAAAAAAAAAAAGEGAR_	GTAAAAAAAAAAAAAGEGAR	2	1611.7965	806.905525	HeLa_Trypsin_1	213226	82097.0	178.51	20	4374.7	472.85534666666666
_(ac)GTALVYHEDM(ox)TATR_	GTALVYHEDMTATR	2	1621.74062	811.8775870000001	HeLa_Trypsin_1	213286	16767.0	47.57	14	2355.8	437.98207
_(ac)GTALVYHEDMTATR_	GTALVYHEDMTATR	2	1605.74571	803.88013	HeLa_Trp_2	111413	81516.0	86.243	14	66.643	445.577115
_(ac)GTPPGLQTDCEALLSR_	GTPPGLQTDCEALLSR	2	1755.84615	878.930351	HeLa_Trypsin_1	214459	19289.0	73.502	16	4022.5	438.8011
_(ac)GTPQKDVIIKSDAPDTLLLE_	GTPQKDVIIKSDAPDTLLLE	2	2194.17328	1098.09392	HeLa_LysN	29517	8665500.0	215.11	20	88.514	513.984705
_(ac)GTPQKDVIIKSDAPDTLLLE_	GTPQKDVIIKSDAPDTLLLE	3	2194.17328	732.39837	HeLa_LysN	29515	973790.0	92.74700000000001	20	88.514	583.6230499999999
_(ac)GTRDDEYDYLFK_	GTRDDEYDYLFK	2	1562.6889	782.351728	HeLa_Trp_2	112153	12212000.0	93.162	12	80.058	411.83114375
_(ac)GTRDDEYDYLF_	GTRDDEYDYLF	2	1434.59394	718.304246	HeLa_LysN	29538	2403100.0	72.042	11	90.539	401.845125
_(ac)GTRLEVIGLK_	GTRLEVIGLK	2	1126.67101	564.342781	Drosophila_LysC	108356	77490.0	97.277	10	54.831	368.0707166666666
_(ac)GTTAPGPIHLLELCDQK_	GTTAPGPIHLLELCDQK	2	1890.95095	946.48275	HeLa_Trp_2	112221	1942600.0	62.398	17	102.17	460.14270285714287
_(ac)GTTAPGPIHLLELCDQK_	GTTAPGPIHLLELCDQK	3	1890.95095	631.324259	HeLa_LysC	29547	28137.0	51.568999999999996	17	93.956	527.43335
_(ac)GTTGLESLSLGDR_	GTTGLESLSLGDR	2	1346.66777	674.3411629999999	HeLa_Trypsin_1	214761	54349.0	120.65	13	3917.5	392.6655733333334
_(ac)GTVHARSLEPLPSSGPDFGGLGEEAEFVEVEPEA_	GTVHARSLEPLPSSGPDFGGLGEEAEFVEVEPEA	3	3550.67399	1184.5652699999998	HeLa_LysN	29575	101280.0	75.061	34	104.33	669.4666
_(ac)GVEIETISPGDGRTFPK_	GVEIETISPGDGRTFPK	2	1843.93159	922.973073	HeLa_LysC	29710	526000.0	85.81299999999999	17	54.214	471.86482
_(ac)GVEIETISPGDGRTFP_	GVEIETISPGDGRTFP	2	1715.83663	858.925591	HeLa_LysN	29706	1512000.0	126.48	16	66.506	428.009382
_(ac)GVEIETISPGDGR_	GVEIETISPGDGR	2	1370.66777	686.3411629999999	HeLa_Trp_2	112700	387510.0	99.34	13	48.783	381.72302
_(ac)GVQVETISPGDGR_	GVQVETISPGDGR	2	1355.66811	678.84133	HeLa_Trypsin_1	217142	84738.0	117.45	13	3223.6	394.20026
_(ac)GYFVPDSHIENLK_	GYFVPDSHIENLK	2	1559.76201	780.888281	Yeast_LysC	102959	43353.0	74.42399999999999	13	79.277	437.34835999999996
_(ac)HYVVLELQVAHLPDTPK_	HYVVLELQVAHLPDTPK	2	2000.07311	1001.0438300000001	Yeast_Trypsin	113901	18182000.0	42.06100000000001	17	103.89	506.409858
_(ac)IDIQTRM(ox)AGRALELLYLPEN_	IDIQTRMAGRALELLYLPEN	2	2373.23623	1187.62539	HeLa_LysN	33928	1553800.0	57.042	20	105.94	586.076415
_(ac)ISNKKSYAM(ox)K_	ISNKKSYAMK	2	1226.63291	614.323731	Drosophila_Trp	141722	54166.0	74.486	10	14.425999999999998	366.94186
_(ac)KIYKDIITGDEMFADTY_	KIYKDIITGDEMFADTY	2	2063.97616	1032.99536	Drosophila_LysN	192695	394140.0	46.068000000000005	17	86.125	481.28085
_(ac)KM(ox)AAPTANKAASLGCNNK_	KMAAPTANKAASLGCNNK	2	1903.9244199999998	952.969484	HeLa_LysC	115207	210970.0	44.82	18	56.821000000000005	499.73227
_(ac)M(ox)AAEDELQLPR_	MAAEDELQLPR	2	1329.62347	665.8190089999999	HeLa_Trp_2	201074	468860.0	45.489	11	45.309	371.85196
_(ac)M(ox)AAQSSLYNDDR_	MAAQSSLYNDDR	2	1427.59871	714.8066299999999	HeLa_Trypsin_1	368317	1382000.0	52.591	12	840.36	390.45996
_(ac)M(ox)ADEEEEVKPILQK_	MADEEEEVKPILQK	2	1715.8287699999998	858.92166	HeLa_Trypsin_1	368418	38850.0	96.95700000000001	14	2750.3	441.3817
_(ac)M(ox)ADEELEALRR_	MADEELEALRR	2	1389.6558300000002	695.835191	HeLa_Trp_2	201207	20474.0	54.43600000000001	11	65.127	400.52814
_(ac)M(ox)AEDGDPFAK_	MAEDGDPFAK	2	1137.46484	569.739696	HeLa_Trypsin_1	368541	19183.0	49.96	10	875.56	342.70062
_(ac)M(ox)ANLFIR_	MANLFIR	2	921.474223	461.744388	HeLa_Trp_2	201699	330460.0	56.89	7	85.98200000000001	318.77738
_(ac)M(ox)APAEILNGK_	MAPAEILNGK	2	1100.5536	551.284074	HeLa_Trypsin_1	369258	23054.0	58.426	10	3190.0	355.82587
_(ac)M(ox)APDPVAAETAAQGPTPR_	MAPDPVAAETAAQGPTPR	2	1836.8676100000002	919.441083	HeLa_Trypsin_1	369266	504220.0	165.02	18	3390.3	491.2617057142857
_(ac)M(ox)APDSDPFPEGPLLK_	MAPDSDPFPEGPLLK	2	1670.7861699999999	836.400363	HeLa_Trypsin_1	369272	206370.0	110.44	15	4629.5	429.3195025
_(ac)M(ox)APEEDAGGEALGGSFWEAGNYR_	MAPEEDAGGEALGGSFWEAGNYR	2	2471.03357	1236.52406	HeLa_Trp_2	201724	187280.0	59.17100000000001	23	100.1	521.5053
_(ac)M(ox)APEENAGTELLLQSFER_	MAPEENAGTELLLQSFER	2	2091.9782800000003	1046.99642	HeLa_Trypsin_1	369276	114180.0	109.16	18	5366.4	477.60329333333334
_(ac)M(ox)APGQLALFSVSDK_	MAPGQLALFSVSDK	2	1520.75448	761.384516	HeLa_Trypsin_1	369293	348680.0	148.76	14	4712.9	430.51882583333344
_(ac)M(ox)APPSVFAEVPQAQPVLVFK_	MAPPSVFAEVPQAQPVLVFK	2	2212.16021	1107.0873800000002	HeLa_Trypsin_1	369301	65981.0	139.7	20	5876.0	511.93661333333336
_(ac)M(ox)APQM(ox)YEFHLPLSPEELL_	MAPQMYEFHLPLSPEELL	2	2218.03263	1110.02359	HeLa_LysN	172344	29408.0	78.86399999999999	18	106.32	496.12847999999997
_(ac)M(ox)APSVPAAEPEYPK_	MAPSVPAAEPEYPK	2	1543.72285	772.868699	HeLa_Trypsin_1	369315	308330.0	58.476000000000006	14	3064.6	428.1750325
_(ac)M(ox)APVEHVVADAGAFLR_	MAPVEHVVADAGAFLR	2	1739.8664899999999	870.9405210000001	HeLa_Trypsin_1	369324	14537.0	50.31399999999999	16	4921.3	458.00162
_(ac)M(ox)ASAGSGMEEVR_	MASAGSGMEEVR	2	1281.53294	641.773745	HeLa_Trp_2	201849	18747.0	42.075	12	55.946000000000005	386.87766
_(ac)M(ox)ASWGGEKRGGAEGSPK_	MASWGGEKRGGAEGSPK	2	1761.81043	881.912492	HeLa_LysC	172367	565800.0	40.861	17	61.806999999999995	430.57114
_(ac)M(ox)ATANGAVENGQPDR_	MATANGAVENGQPDR	2	1587.6947300000002	794.854643	HeLa_Trp_2	201930	1801800.0	40.533	15	16.337	397.34104666666667
_(ac)M(ox)ATSKAGIISLLDEDEPQLK_	MATSKAGIISLLDEDEPQLK	2	2216.1246100000003	1109.06958	HeLa_LysC	172392	21262.0	61.503	20	105.33	550.5459
_(ac)M(ox)ATSKAGIISLLDEDEPQL_	MATSKAGIISLLDEDEPQL	2	2088.02965	1045.0221	HeLa_LysN	172390	152250.0	99.66799999999999	19	107.0	475.46127
_(ac)M(ox)DAAEVEFLAEK_	MDAAEVEFLAEK	2	1409.63845	705.8265	HeLa_Trypsin_1	370126	829740.0	112.93	12	4073.9	411.9561527272727
_(ac)M(ox)DAATLTYDTLR_	MDAATLTYDTLR	2	1427.66025	714.837399	HeLa_Trypsin_1	370136	203560.0	167.06	12	3672.9	420.771158
_(ac)M(ox)DADASTITPEELDFIR_	MDADASTITPEELDFIR	2	1980.89864	991.4565949999999	CElegans_Tryp	88987	72272.0	65.173	17	80.611	468.46387000000004
_(ac)M(ox)DADDSRAPK_	MDADDSRAPK	2	1162.49245	582.2535019999999	HeLa_LysC	172451	2417300.0	115.86	10	12.633	362.23515
_(ac)M(ox)DADELELKGHLK_	MDADELELKGHLK	2	1555.75521	778.884881	Yeast_LysN	289480	36631.0	81.79899999999999	13	42.868	432.16222999999997
_(ac)M(ox)DADELELKGHL_	MDADELELKGHL	2	1427.66025	714.837399	Yeast_LysN	289478	29784.0	41.79600000000001	12	61.225	416.640765
_(ac)M(ox)DAEDGFDPTLLK_	MDAEDGFDPTLLK	2	1508.67048	755.3425139999999	Drosophila_LysC	299754	74684.0	96.946	13	76.827	411.48334
_(ac)M(ox)DAELAEVR_	MDAELAEVR	2	1090.4964699999998	546.255514	HeLa_Trypsin_1	370167	16532.0	81.642	9	2571.3	361.86118999999997
_(ac)M(ox)DAELEFAIQPNTTGK_	MDAELEFAIQPNTTGK	2	1821.8454800000002	911.930016	HeLa_Trypsin_1	370168	18486.0	126.21	16	4238.3	467.96957000000003
_(ac)M(ox)DAFDPRSIINGGM(ox)LK_	MDAFDPRSIINGGMLK	2	1837.87025	919.9424039999999	Drosophila_LysC	299757	187290.0	73.891	16	80.751	491.62834
_(ac)M(ox)DAFDPRSIINGGM(ox)L_	MDAFDPRSIINGGML	2	1709.7752899999998	855.8949220000001	Drosophila_LysN	299755	18405.0	58.476000000000006	15	104.39	436.20474
_(ac)M(ox)DAGFFRGTSAEQDNRFSN_	MDAGFFRGTSAEQDNRFSN	2	2206.93379	1104.47417	HeLa_LysN	172471	887260.0	54.556000000000004	19	60.488	484.33427500000005
_(ac)M(ox)DAGFFRGTSAEQDNRFSN_	MDAGFFRGTSAEQDNRFSN	3	2206.93379	736.651875	HeLa_LysN	172473	32087.0	131.06	19	60.458999999999996	568.567015
_(ac)M(ox)DAGVTESGLNVTLTIRLLM(ox)HG_	MDAGVTESGLNVTLTIRLLMHG	2	2401.19813	1201.60634	HeLa_LysN	172475	421050.0	132.01	22	105.13	582.551874
_(ac)M(ox)DAGVTESGLNVTLTIRLLM(ox)HG_	MDAGVTESGLNVTLTIRLLMHG	3	2401.19813	801.406653	HeLa_LysN	172476	87155.0	78.888	22	105.13	650.4767666666667
_(ac)M(ox)DAGVTESGLNVTLTIR_	MDAGVTESGLNVTLTIR	2	1833.91423	917.9643900000001	HeLa_Trp_2	202327	3276000.0	206.7	17	102.27	496.9509300000001
_(ac)M(ox)DAILNYR_	MDAILNYR	2	1052.4960800000001	527.255317	HeLa_Trypsin_1	370217	30707.0	104.76	8	3331.4	353.06546000000003
_(ac)M(ox)DALQLANSAFAVDLFK_	MDALQLANSAFAVDLFK	2	1910.9448	956.4796759999999	HeLa_Trp_2	202345	1615200.0	90.376	17	106.71	504.6779371428573
_(ac)M(ox)DALQLANSAFAVDLFK_	MDALQLANSAFAVDLFK	3	1910.9448	637.988876	HeLa_Trp_2	202344	72632.0	73.502	17	106.71	548.9284700000001
_(ac)M(ox)DALQLANSAFAVDLF_	MDALQLANSAFAVDLF	2	1782.8498399999999	892.432195	HeLa_LysN	172484	186910.0	66.953	16	109.21	464.4077
_(ac)M(ox)DALVEDDICILNHEK_	MDALVEDDICILNHEK	2	1971.8917800000002	986.953165	HeLa_Trp_2	202352	27356.0	84.102	16	97.99700000000001	486.38239999999996
_(ac)M(ox)DAPAEGHVDPESCNEIEDEK_	MDAPAEGHVDPESCNEIEDEK	2	2428.9635	1215.4890300000002	Drosophila_Trp	299786	277070.0	115.29	21	28.943	497.6129
_(ac)M(ox)DAPGALAQTAAPGPGRK_	MDAPGALAQTAAPGPGRK	2	1765.8781199999999	883.946335	HeLa_LysC	172493	91858.0	111.98	18	48.724	490.98387
_(ac)M(ox)DAPGALAQTAAPGPGR_	MDAPGALAQTAAPGPGR	2	1637.78315	819.898854	HeLa_Trypsin_1	370281	380710.0	260.83	17	2900.5	462.5788926666668
_(ac)M(ox)DAPRQVVNFGPGPA_	MDAPRQVVNFGPGPA	2	1612.7667800000002	807.390664	HeLa_LysN	172495	744560.0	78.043	15	72.73899999999999	435.14182500000004
_(ac)M(ox)DAQVADIVFVSR_	MDAQVADIVFVSR	2	1507.7340800000002	754.874316	Drosophila_Trp	299789	39823.0	68.548	13	71.62899999999999	436.208625
_(ac)M(ox)DATNNGESADQVGIR_	MDATNNGESADQVGIR	2	1734.7478899999999	868.3812220000001	Drosophila_Trp	299813	37519.0	69.641	16	28.194000000000003	418.02277000000004
_(ac)M(ox)DATSIITQVSRDDEQLNVYPSYPNDK_	MDATSIITQVSRDDEQLNVYPSYPNDK	3	3156.45574	1053.15919	Drosophila_LysC	299820	101100.0	111.27	27	94.15799999999999	706.432955
_(ac)M(ox)DATTPLLTVANSHPARNPK_	MDATTPLLTVANSHPARNPK	2	2191.10555	1096.56005	Yeast_LysC	289507	4989000.0	146.48	20	60.763999999999996	555.7052666666667
_(ac)M(ox)DATTPLLTVANSHPARNPK_	MDATTPLLTVANSHPARNPK	3	2191.10555	731.3757929999999	Yeast_LysC	289506	1552800.0	126.63	20	60.763999999999996	597.1603124999999
_(ac)M(ox)DATTPLLTVANSHPARNP_	MDATTPLLTVANSHPARNP	2	2063.01059	1032.5125699999999	Yeast_LysN	289497	200770.0	99.66799999999999	19	67.708	520.217245
_(ac)M(ox)DATTPLLTVANSHPAR_	MDATTPLLTVANSHPAR	2	1851.9149	926.964725	Yeast_Trypsin	289492	111220.0	104.04	17	68.791	498.134275
_(ac)M(ox)DAVADIVFVSR_	MDAVADIVFVSR	2	1379.6755	690.845027	Drosophila_Trp	299822	76305.0	148.9	12	77.093	419.43031
_(ac)M(ox)DAVILNLLGDIPLVTR_	MDAVILNLLGDIPLVTR	2	1910.05468	956.0346189999999	Yeast_Trypsin	289510	20217.0	57.278999999999996	17	107.96	498.6288
_(ac)M(ox)DAYSTRPLTLSHGSLEHVLLVPTASFFIASQLQEQFN_	MDAYSTRPLTLSHGSLEHVLLVPTASFFIASQLQEQFN	4	4305.141610000001	1077.29268	Yeast_LysN	289511	32998.0	42.78	38	105.3	853.3118
_(ac)M(ox)DCCTENACSKPDDDILDIPLDDPGANAAAAK_	MDCCTENACSKPDDDILDIPLDDPGANAAAAK	3	3520.47385	1174.49856	HeLa_Trypsin_1	370406	34943.0	42.33	32	4539.1	654.0131
_(ac)M(ox)DDAHESPSDK_	MDDAHESPSDK	2	1288.48776	645.251157	HeLa_Trypsin_1	370447	82841.0	56.202	11	500.29	370.56658500000003
_(ac)M(ox)DDALHALSSLTAK_	MDDALHALSSLTAK	2	1529.73956	765.8770559999999	Yeast_LysC	289520	215850.0	58.476000000000006	14	85.057	425.43098200000003
_(ac)M(ox)DDDIAALVVDNGSGM(ox)CK_	MDDDIAALVVDNGSGMCK	2	1983.82238	992.9184650000001	HeLa_Trp_2	202472	97841.0	112.95	18	95.23299999999999	501.8195590909091
_(ac)M(ox)DDDIAALVVDNGSGMCK_	MDDDIAALVVDNGSGMCK	2	1967.8274600000002	984.921008	HeLa_Trp_2	202470	160040.0	92.74700000000001	18	103.01	502.55582999999996
_(ac)M(ox)DDDSLDELVAR_	MDDDSLDELVAR	2	1435.6136900000001	718.814121	HeLa_Trypsin_1	370460	59551.0	83.43799999999999	12	4002.0	407.35684000000003
_(ac)M(ox)DDEEETYRLWK_	MDDEEETYRLWK	2	1671.70865	836.861602	HeLa_LysC	172512	664340.0	76.85	12	63.873999999999995	430.45772999999997
_(ac)M(ox)DDEEETYR_	MDDEEETYR	2	1244.45031	623.232432	HeLa_Trypsin_1	370474	178060.0	88.921	9	1271.1	365.316575
_(ac)M(ox)DDHVTIR_	MDDHVTIR	2	1043.4705900000001	522.742573	HeLa_Trypsin_1	370476	361450.0	75.243	8	1525.8	344.42448
_(ac)M(ox)DDIVPDVLDAVPAGTIK_	MDDIVPDVLDAVPAGTIK	2	1925.9655899999998	963.990074	Drosophila_Trp	299834	55393.0	65.12	18	89.529	463.93316000000004
_(ac)M(ox)DDKPNPEALSDSSER_	MDDKPNPEALSDSSER	2	1847.78434	924.8994449999999	HeLa_Trypsin_1	370478	28767.0	70.806	16	1867.5	453.90115
_(ac)M(ox)DDLDALLADLESTTSHISK_	MDDLDALLADLESTTSHISK	2	2232.04676	1117.03066	HeLa_LysC	172518	698490.0	221.62	20	105.98	531.0011566666667
_(ac)M(ox)DDLDALLADLESTTSHIS_	MDDLDALLADLESTTSHIS	2	2103.9518	1052.98317	HeLa_LysN	172514	73613.0	140.57	19	107.25	514.5437
_(ac)M(ox)DDLNPLAGTAHLLEEVDKK_	MDDLNPLAGTAHLLEEVDKK	2	2266.11511	1134.06483	Drosophila_LysC	299847	153070.0	70.638	20	91.744	519.328435
_(ac)M(ox)DDLNPLAGTAHLLEEVDKK_	MDDLNPLAGTAHLLEEVDKK	3	2266.11511	756.378981	Drosophila_LysC	299845	40795.0	40.372	20	91.75399999999999	587.5269
_(ac)M(ox)DDLNPLAGTAHLLEEVDK_	MDDLNPLAGTAHLLEEVDK	2	2138.02015	1070.01735	Drosophila_Trp	299838	467870.0	160.04	19	85.06200000000001	501.66167750000005
_(ac)M(ox)DDLRGFLRQAGQEFLNAAGEAAM(ox)GAA_	MDDLRGFLRQAGQEFLNAAGEAAMGAA	3	2883.32798	962.116602	Drosophila_LysN	299848	129680.0	167.19	27	105.4	630.28705
_(ac)M(ox)DDPSATLLPEHSEDLR_	MDDPSATLLPEHSEDLR	2	1982.8891399999998	992.4518439999999	Drosophila_Trp	299849	18595.0	45.183	17	49.946000000000005	469.98758
_(ac)M(ox)DDQQALNSIM(ox)QDLAVLHK_	MDDQQALNSIMQDLAVLHK	3	2243.05622	748.692682	HeLa_LysC	172525	37243.0	52.201	19	103.74	587.8375533333333
_(ac)M(ox)DDREDLVYQAK_	MDDREDLVYQAK	2	1539.68752	770.851038	HeLa_LysC	172531	17064000.0	157.77	12	43.63	414.0822568181818
_(ac)M(ox)DDSETGFNLK_	MDDSETGFNLK	2	1313.54455	657.77955	HeLa_Trypsin_1	370564	23426.0	76.605	11	2812.5	390.42682
_(ac)M(ox)DDSEVESTASILASVK_	MDDSEVESTASILASVK	2	1838.8455399999998	920.4300460000001	HeLa_Trp_2	202515	197050.0	82.43700000000001	17	101.68	490.9331271428572
_(ac)M(ox)DDSREESQFIVDDVSKTI_	MDDSREESQFIVDDVSKTI	3	2271.0212699999997	758.014367	Drosophila_LysN	299862	98860.0	62.494	19	82.337	591.33093
_(ac)M(ox)DDSREESQFIVDDVSK_	MDDSREESQFIVDDVSK	2	2056.88953	1029.4520400000001	Drosophila_LysC	299859	913820.0	120.75	17	56.373000000000005	471.25078999999994
_(ac)M(ox)DDTLFQLK_	MDDTLFQLK	2	1167.54818	584.7813639999999	HeLa_Trypsin_1	370575	70773.0	62.88	9	4288.7	369.89714000000004
_(ac)M(ox)DDVPAPTPAPAPPAAAAPR_	MDDVPAPTPAPAPPAAAAPR	2	1969.9567600000003	985.9856570000001	HeLa_Trypsin_1	370581	102620.0	107.6	20	3419.8	465.7621625
_(ac)M(ox)DEAGSSASGGGFRPGVDSLDEPPNSR_	MDEAGSSASGGGFRPGVDSLDEPPNSR	3	2749.18857	917.403465	HeLa_Trypsin_1	370582	30198.0	50.621	27	3013.8	603.7403
_(ac)M(ox)DEASHLPNGSLK_	MDEASHLPNGSLK	2	1455.66639	728.8404730000001	Yeast_LysC	289547	143620.0	77.358	13	43.643	399.95945
_(ac)M(ox)DEAVGDLK_	MDEAVGDLK	2	1034.45903	518.23679	HeLa_Trypsin_1	370592	511870.0	81.642	9	2162.3	347.9760933333334
_(ac)M(ox)DEDGGGEGGGVPEDLSLEER_	MDEDGGGEGGGVPEDLSLEER	2	2204.90155	1103.45805	HeLa_Trypsin_1	370596	43974.0	139.94	21	3400.5	482.76501666666667
_(ac)M(ox)DEDGLPLM(ox)GSGIDLTK_	MDEDGLPLMGSGIDLTK	2	1864.8434300000001	933.428992	HeLa_Trypsin_1	370601	153330.0	110.91	17	4243.3	453.33835999999997
_(ac)M(ox)DEDGLPLMGSGIDLTK_	MDEDGLPLMGSGIDLTK	2	1848.84852	925.4315349999999	HeLa_Trypsin_1	370603	56551.0	75.012	17	4994.6	454.07072500000004
_(ac)M(ox)DEDVLTTLK_	MDEDVLTTLK	2	1221.57987	611.7972110000001	HeLa_Trypsin_1	370605	551340.0	63.397	10	3536.2	375.46979
_(ac)M(ox)DEEIVSEK_	MDEEIVSEK	2	1136.49072	569.252637	HeLa_Trypsin_1	370606	25243.0	43.272	9	1958.1	346.64017
_(ac)M(ox)DEESLESALQTYR_	MDEESLESALQTYR	2	1728.75125	865.3828990000001	HeLa_Trypsin_1	370616	92775.0	240.33	14	4120.8	442.67588333333333
_(ac)M(ox)DEFHPFIEALLPHVR_	MDEFHPFIEALLPHVR	3	2007.98767	670.336499	HeLa_Trypsin_1	370623	171670.0	133.07	16	5582.8	542.3629333333333
_(ac)M(ox)DEHLISTINK_	MDEHLISTINK	2	1357.6547699999999	679.834659	Yeast_LysC	289559	4081000.0	117.3	11	52.593999999999994	398.94345666666663
_(ac)M(ox)DEHLISTIN_	MDEHLISTIN	2	1229.5598	615.787178	Yeast_LysN	289549	453750.0	42.835	10	64.164	372.8734
_(ac)M(ox)DELAGGGGGGPGM(ox)AAPPR_	MDELAGGGGGGPGMAAPPR	2	1770.76652	886.390535	HeLa_Trypsin_1	370641	187270.0	161.23	19	2383.4	443.31628666666666
_(ac)M(ox)DELHSLDPR_	MDELHSLDPR	2	1269.56595	635.790252	HeLa_Trypsin_1	370649	38780.0	53.516999999999996	10	2514.7	385.06203999999997
_(ac)M(ox)DELLGEALSAENQTGESTVESEK_	MDELLGEALSAENQTGESTVESEK	2	2624.1647	1313.0896300000002	Yeast_LysC	289563	5064.5	119.55	24	95.435	550.7686
_(ac)M(ox)DELLGEALSAENQTGESTVESEK_	MDELLGEALSAENQTGESTVESEK	3	2624.1647	875.728844	Yeast_LysC	289564	50390.0	40.324	24	95.415	645.77545
_(ac)M(ox)DELQDVQLTEIKPLLNDK_	MDELQDVQLTEIKPLLNDK	2	2299.1617300000003	1150.58814	HeLa_Trp_2	202540	25175.0	43.177	19	104.74	558.5462
_(ac)M(ox)DELQDVQLTEIK_	MDELQDVQLTEIK	2	1618.776	810.3952780000001	HeLa_Trypsin_1	370651	2511800.0	236.23	13	4309.4	430.78605
_(ac)M(ox)DEM(ox)ATTQISKDELDELKEAFA_	MDEMATTQISKDELDELKEAFA	2	2588.15097	1295.08276	HeLa_LysN	172558	2162300.0	74.643	22	98.32700000000001	542.41875
_(ac)M(ox)DEM(ox)ATTQISKDELDELKEAFA_	MDEMATTQISKDELDELKEAFA	3	2588.15097	863.7242650000001	HeLa_LysN	172559	1440800.0	95.26299999999999	22	98.26799999999999	619.9980066666667
_(ac)M(ox)DEM(ox)ATTQISKDELDELK_	MDEMATTQISKDELDELK	2	2169.96573	1085.99014	HeLa_Trypsin_1	370728	548840.0	153.08	18	3238.2	481.783325
_(ac)M(ox)DEM(ox)ATTQISKDELDEL_	MDEMATTQISKDELDEL	2	2041.87077	1021.9426599999999	HeLa_LysN	172553	49732.0	156.02	17	78.492	472.3389
_(ac)M(ox)DEM(ox)ATTQISK_	MDEMATTQISK	2	1327.56357	664.78906	HeLa_Trypsin_1	370722	1060700.0	83.43799999999999	11	1478.1	386.731082
_(ac)M(ox)DEMATTQISKDELDELK_	MDEMATTQISKDELDELK	2	2153.97082	1077.99268	HeLa_Trp_2	202556	2145500.0	81.578	18	82.069	483.93222000000003
_(ac)M(ox)DEMATTQISK_	MDEMATTQISK	2	1311.56865	656.791603	HeLa_Trypsin_1	370724	136990.0	76.85	11	2182.0	395.92227
_(ac)M(ox)DEPSPLAQPLELNQHSR_	MDEPSPLAQPLELNQHSR	2	2119.00042	1060.50749	HeLa_Trypsin_1	370742	654710.0	171.51	18	3599.4	495.90902100000005
_(ac)M(ox)DEPSPLAQPLELNQHSR_	MDEPSPLAQPLELNQHSR	3	2119.00042	707.3407490000001	HeLa_Trypsin_1	370745	32159.0	75.012	18	3618.1	539.04156
_(ac)M(ox)DEQAGPGVFFSNNHPGAGGAK_	MDEQAGPGVFFSNNHPGAGGAK	2	2244.98583	1123.50019	HeLa_Trypsin_1	370754	179030.0	155.96	22	3281.1	479.03333285714285
_(ac)M(ox)DEQALLGLNPNADSDFR_	MDEQALLGLNPNADSDFR	2	2062.9265800000003	1032.47057	HeLa_Trypsin_1	370767	2507900.0	157.52	18	4523.6	482.22103250000004
_(ac)M(ox)DEQSQGM(ox)QGPPVPQFQPQK_	MDEQSQGMQGPPVPQFQPQK	2	2330.03073	1166.0226400000001	HeLa_Trypsin_1	370781	147160.0	144.16	20	3144.9	490.4930077777778
_(ac)M(ox)DEQSQGMQGPPVPQFQPQK_	MDEQSQGMQGPPVPQFQPQK	2	2314.03582	1158.02518	HeLa_Trypsin_1	370787	122170.0	85.081	20	3547.2	493.36200249999996
_(ac)M(ox)DEQSVESIAEVFR_	MDEQSVESIAEVFR	2	1696.7614199999998	849.387984	HeLa_Trypsin_1	370790	8467.2	61.193999999999996	14	4905.5	428.98688
_(ac)M(ox)DERESLYFDTISLAESEAAAAAAAHRK_	MDERESLYFDTISLAESEAAAAAAAHRK	3	3110.4614899999997	1037.8277699999999	Drosophila_LysC	299970	8591.1	55.093999999999994	28	93.805	736.41174
_(ac)M(ox)DETSPLVSPER_	MDETSPLVSPER	2	1417.63951	709.8270309999999	HeLa_Trypsin_1	370820	88119.0	155.57	12	2736.5	390.708685
[truncated: 557,980 more rows]
